# Supplementary material for: Metabolic adaptation to vitamin auxotrophy by leaf-associated bacteria
Source: ISME J. 2022 Aug 20;16(12):2712–24. doi: 10.1038/s41396-022-01303-x (PMC9666465; doi:10.1038/s41396-022-01303-x)
Supplement: Supplementary file 2 — Source Data [file 41396_2022_1303_MOESM2_ESM.xlsx]

## Sheet: Navigation
Source Data table	Explanation
SD1	Screen in 30 drop-out media for 50 members of the At-LSPHERE
SD2	Continuous depletion data for 22 auxotrophs
SD3	Vitamin storage (inferred from deviation points in SD3)
SD4	COG terms predicted present or absent
SD5	RefSeq accession numbers for At-LSPHERE strains
SD6	Richness of auxotrophs and prototrophs in the coculture experiment
SD7a	Coculture metadata. Experiment ID column refers to SD6 columns
SD7b	Coculture growth data
SD8	Fold change in OD after 24 hours for screening 224 At-LSPHERE members
SD9	Growth rates of coculture members
SD10	Yields of coculture members
Supplementary SD1	Auxotrophy screen for 224 members of At-LSPHERE
Supplementary SD2	Metabolomics for Leaf68-Rhizobium depleted from vitamins
Supplementary SD3	Growth of prototrophs in minimal medium
Supplementary SD4	Growth of Leaf13-Firmicutes in minimal medium
Supplementary SD5	Growth rates of coculture members in different vitamin supplementation schemes
Supplementary SD6	Yields of coculture members in different vitamin supplementation schemes

## Sheet: SD1_Dropout_screen
Strain	FC(OD) onMM2010	FC(OD) onMM-	FC(OD) onMM-/10	FC(OD) onMM20/-	Paba	Biotin	Cobalamine	Folate	Lipoate	Niacin	Pantothenate	Pyridoxal	Riboflavin	Thiamine	Alanine	Arginine	Asparagine	Aspartate	Cysteine	Glutamate	Glutamine	Glycine	Histidine	Isoleucine	Leucine	Lysine	Methionine	Phenylalanine	Proline	Serine	Threonine	Tryptophan	Tyrosine	Valine
Leaf436-Microbacterium	2.0472	0.933288	1.00637	0.922413	3.62422	2.51096	3.5865	3.1867	3.39096	3.59121	1.45199	3.21616	3.45455	1.90227	3.446	4.71394	3.88145	1.73386	3.55699	4.58811	3.54721	2.11704	4.9016	0.99726	0.99458	3.77551	3.40132	3.85214	3.4819	3.56852	3.60355	2.5261	3.69643	3.63636
Leaf420-Devosia	3.72107	0.986825	2.38206	0.992049	1.74564	1.21875	1.96814	2.44444	2.92405	1.115	0.997333	2.41587	0.989501	0.992147	0.997333	1	1	3.157	1.20413	0.981723	3.39278	1.1933	0.997389	0.986772	0.994737	1.032	1.13802	1	1.02902	0.994667	0.997326	0.997297	1.00265	1.02667
Leaf347-Microbacterium	3.04427	1.01058	1.10229	0.961252	2.57245	1.63765	2.6342	2.30414	2.49407	2.51074	2.51084	2.24384	2.63744	1.03093	2.46072	2.80651	2.94981	2.23462	2.30263	1.47133	2.06718	2.31081	2.05204	2.28924	2.73402	2.52917	2.52278	1.828	2.24515	1.64494	1.35122	2.68201	1.46313	2.71363
Leaf321-Rhizobium	4.63719	0.977881	4.02937	0.977466	2.95217	1.15306	2.58282	3.72558	2.94417	1.1401	0.986877	3.08372	2.80549	0.994723	2.96526	2.51493	2.33575	5.73002	1.74559	2.6954	2.80463	2.59854	2.68618	1.16095	1.17829	2.26131	2.46699	2.37343	3.30072	2.57277	2.54398	2.97778	3.27338	2.45477
Leaf202-Rhizobium	1.9198	1.0092	1.61625	1.00132	1.64252	1.04393	1.83375	1.87591	1.9902	1.06634	1.00261	1.74944	1.6747	1.70862	1.49231	1.41514	1.53846	1.90323	1.72589	1.43939	1.67095	1.76692	1.46354	1.48622	1.46056	1.52405	1.48205	1.45663	1.59091	1.74631	1.56716	1.56041	1.57722	1.62404
Leaf306-Rhizobium	3.53664	0.976962	2.74778	0.98704	2.33836	1.09343	2.43333	3.01087	2.98058	1.0545	0.997382	3.53571	2.35874	0.997409	2.55838	2.2545	2.4386	3.2389	1.798	2.24643	3.7698	2.03819	2.57623	0.994695	1.03968	1.90863	2.00993	2.50127	2.61557	2.47549	2.55911	2.59903	2.99002	2.33163
Leaf380-Blastococcus	2.83051	1.00262	1.63871	0.998644	3.05585	1.01554	3.56684	2.91339	3.32737	3.97165	2.28647	2.44041	3.38743	1.09358	3.73645	3.96947	3.82278	2.22636	2.93333	4.10671	3	1.91154	3.53525	0.994595	0.994595	2.6582	3.1516	3.73214	4.2275	3.28967	5.23192	2.57092	4.58629	2.43029
Leaf320-Microbacterium	3.32432	1.02372	1.02079	1.1135	2.85649	2.14629	2.86374	2.27394	2.89357	2.5587	1.61429	1.9234	2.42398	1.32947	3.0572	3.63312	3.23346	2.2736	2.33333	2.44915	3.03282	2.4307	3.01408	2.7395	2.72455	3.04554	2.64732	3.08769	2.1047	3.05415	2.7444	3.53293	3.06481	3.03295
Leaf187-Exiguobacterium	1.8145	0.903653	0.893682	1.57905	2.60553	1.45619	2.93963	1.84737	2.51402	2.53771	2.56888	1.79841	2.78218	2.05357	1.46194	1.11722	2.73219	1.87561	1.93005	2.04178	1.84957	1.22835	1.2381	0.964377	1.00249	2.17884	0.994652	1.54282	1.10825	1.92021	0.976316	2.96774	2.41538	0.992021
Leaf267-Variovorax	2.72917	0.996068	1.88683	1.00136	2.68238	1.02918	2.56566	2.68957	3.08399	1.06021	3.14066	2.42752	2.63659	2.62563	2.22281	3.91489	3.48518	3.33858	2.5082	3.51179	3.47382	2.70588	2.15608	2.70649	2.04737	5.08672	3.08483	3.15915	3.03439	2.70079	3.34574	3.67332	3.01995	3.14247
Leaf343-Sphingomonas	1.98934	0.891039	3.15128	3.05965	3.03022	3.45161	2.83288	2.1405	4.39788	3.05205	3.00969	2.58038	3.48352	3.1027	2.53409	3.37203	2.50738	2.52737	3.61255	2.73639	3.13963	0.986523	1.84153	0.997283	1.03101	3.75134	1.8359	4.11839	4.09788	3.141	2.64188	3.41309	3.20957	3.47861
Leaf210-Agreia	1.74024	0.975104	0.996776	0.86096	2.90071	1.79302	2.76499	2.68069	2.32783	2.77913	3	2.93412	2.84778	1.11675	2.24356	2.38278	2.83527	1.79585	2.95012	1.70363	2.0684	2.65743	2.86634	0.994595	1	2.67253	2.57843	2.67955	3.42438	2.56643	2.63403	2.47921	2.75947	2.4
Leaf186-Frigoribacterium	1.67137	0.975336	1.00446	1.00143	3.76486	1.97988	3.89295	3.3835	2.03717	1.10149	1.03763	3.705	3.15862	1.01031	2.54851	2.72748	2.81395	1.86681	3.62299	2.69817	2.29193	2.229	2.94614	0.986486	0.997275	2.35033	4.08094	2.66092	2.89417	2.76	2.65278	3.00353	2.61143	2.59579
Leaf258-Rhodococcus	1.73889	1.07809	4.88302	1.11601	3.24	1.03265	4.22042	3.22566	1.98606	4.69185	2.55678	4.29907	3.25342	1.46652	2.24126	3.00341	2.38053	2.86698	3.18721	2.0434	3.48675	2.80742	3.21951	1.9515	2.70677	2.39835	2.49425	3.8854	3.83369	2.78539	2.98728	3.70697	2.15303	3.7216
Leaf371-Rhizobium	2.56192	0.989088	3.69185	1.00058	2.85185	0.915525	2.74134	2.42453	2.59708	2.75566	1.58796	2.31579	2.68507	1.10769	3.77046	2.3498	2.57451	1.65973	2.89809	1.97318	2.34066	2.56367	1.99258	0.973958	0.992105	4.18519	2.81395	2.58939	3.54348	3.16697	2.25845	2.91757	2.74095	2.74155
Leaf244-Agreia	1.77699	0.942308	1.01599	0.923202	2.9086	1.59069	3.01377	2.93883	2.62981	2.69976	3.0566	2.88347	2.88889	1.11944	2.2574	2.5908	2.96652	2.06858	2.90263	2.98156	2.56098	2.3871	3.04926	0.988858	0.994382	2.74229	2.95652	2.50693	2.753	2.787	2.75694	3.24009	2.85841	2.5991
Leaf313-Chryseobacterium	1.61869	0.994505	0.991914	0.99589	1.75907	0.98481	1.81365	1.5122	1.36053	1.7769	1.41823	1.55946	1.86807	0.994521	1.43968	0.997245	1.41176	1.59799	1.43597	1.38802	1.38753	1	1.424	0.991848	0.997245	1.3089	1.02466	1	1.15447	1.39846	0.994505	1.63492	1.34121	0.99726
Leaf283-Agreia	2.21818	0.969943	1.03521	0.978873	2.36468	1.85928	2.88987	1.81186	1.84813	2.29474	3.17299	2.03351	2.47564	1.03077	1.81984	2.38889	2.21475	1.94915	2.99529	2.0239	2.11422	2.28054	2.32192	1.52657	1.82511	1.90347	3.06338	2.27673	2.08168	2.47961	1.99312	2.01573	2.17647	2.04675
Leaf226-Sphingomonas	8.2452	1.03742	5.93356	3.59019	2.40369	4.3151	3.59694	2.80193	13.9945	2.51128	15.059	7.44766	7.95745	8.6881	1.59942	9.48276	1.6506	2.33288	6.45576	1.98485	2.73128	10.4007	7.37257	0.975342	0.920375	2.42698	6.03592	1.8949	10.6432	2.10621	1.36483	7.1115	16.2117	3.03448
Leaf196-Exiguobacterium	2.98934	0.962798	0.959615	2.72922	2.37739	1.23002	3.17268	2.08671	5.5811	1.67774	9.93111	3.00578	3.71336	2.08017	1.62829	2.14261	2.8317	4.78284	6.91196	4.24359	9.63153	1.265	0.848822	0.833333	0.941176	3.15582	1.00775	0.997409	1.06601	1.74817	0.937947	10.4676	6.4433	0.997361
Leaf296-Rathayibacter	5.94118	1.00013	0.927394	0.850366	4.91599	2.6658	5.12295	3.91489	4.93261	4.64054	2.64785	1.81217	3.87671	1.00269	3.65445	6.36193	6.4	5.5255	4.22306	5.22581	3.85651	2.88649	6.01872	2.35789	1.94924	5.21658	3.26902	5.01351	3.18699	5.64533	4.98093	5.22816	5.89418	4.51762
Leaf225-Rhodococcus	2.28248	0.834382	3.28083	1.01845	3.63029	0.977157	3.69863	3.30786	2.47173	3.3357	3.62143	3.39259	2.67478	1.2619	2.241	3.92816	3.01221	1.40543	3.05516	1.93685	3.41352	2.1059	2.9751	2.2821	2.45937	1.93209	3.36009	2.58319	3.02935	2.69929	2.53765	1.67131	2.62329	2.84502
Leaf325-Leifsonia	1.93309	0.942687	1.05036	0.881323	2.86534	1.25641	3.1625	2.71011	1.03655	2.86616	3.02506	2.80051	3.10354	1.064	1.86957	1.14805	2.07179	1.63848	3.09254	2.06266	1.79236	1.528	2.0396	1.47632	2.46907	2.11658	2.90931	2.14721	1.67684	2.08451	1.97975	1.87943	2.16967	1.95908
Leaf294-Rathayibacter	2.06767	0.974021	0.971202	0.939565	2.73368	1.73608	2.71537	2.54386	2.01376	2.64128	2.84856	2.55087	2.47651	1.17725	1.87371	2.3159	1.55094	1.51273	2.52	9.93914	2.68445	1.83232	1.38288	0.970667	1.00541	1.20632	1.02426	1.61765	2.23614	1.86788	0.98783	1.19556	1.67401	1.66279
Leaf264-Leifsonia	2.04378	1.00143	1.01225	1.00006	2.0137	1.08847	1.93956	1.92819	1.00542	2.31536	1.53743	1.49731	2.21763	1.03005	1.92	1.0137	2.0599	1.79461	2.0266	1.32877	1.7801	1.57314	2.15241	1.00811	1.01355	2.59747	1.63014	2.23947	2.10215	1.24798	1.37158	2.21635	1.28261	1.67742
Leaf311-Rhizobium	3.66989	0.968747	4.48545	0.971084	1.94472	1.26302	1.9602	2.10976	3.88787	0.994962	1.008	2.05674	3.17179	1.69512	3.85185	4.52371	4.54091	4.75871	2.01699	4.08772	3.95696	1.62987	4.63902	0.994505	0.997275	3.98438	3.07022	4.4607	2.57416	4.11803	4.03612	4.68323	3.698	4.00478
Leaf183-Curtobacterium	2.45443	0.988461	1.00004	0.969659	3.24348	2.27551	3.49891	3.00877	3.40535	3.22467	1.03403	2.94292	3.3956	1.03069	3.06917	3.81799	3.64155	2.20401	3.28792	3.16236	3.28009	2.37149	4.0092	2.03304	2.58278	3.48718	3.54054	3.40272	2.54526	3.49597	3.54618	3.54286	3.47222	3.23529
Leaf250-Pedobacter	2.66164	0.977168	1.03266	0.985226	2.35033	1.00247	2.62366	2.58685	2.04367	2.36207	2.75973	2.51693	2.40492	0.986631	2.12367	2.67209	2.29106	2.34783	1.9733	2.74761	2.18491	2.30804	2.45794	2.74531	2.30829	2.225	3.01874	2.29719	2.31685	2.45494	2.62353	2.85435	2.59033	2.13175
Leaf350-Aeromicrobium	10.0554	1.08078	2.65847	1.04792	4.83077	1.08901	4.82228	4.36842	2.62903	5.15949	3.96809	3.43188	4.95714	1.00536	2.91216	6.80198	3.39525	7.62626	3.48794	15.0606	2.64853	3.12998	3.52153	2.88008	2.24364	2.84337	3.17962	4.80739	3.72399	4.18257	4.35039	13.4004	4.75439	2.5991
Leaf222-Agromyces	2.56111	0.919795	2.69797	0.983024	3.04348	0.947103	2.82586	2.88512	1.30803	2.91451	2.6776	2.95455	3.304	1.03743	1.37391	1.86287	1.45474	1.49027	1.53743	9.28011	1.79412	0.804312	1.75789	1.2619	1.66513	1.24187	2.66749	1.19264	2.85025	1.97642	1.6898	2.23559	1.77189	1.01338
Leaf324-Aureimonas	2.74321	0.975161	4.73055	0.877901	5.26517	1.22432	5.37292	4.78037	4.22619	1.22275	0.994819	5.03606	5.14989	1.29398	4.18876	5.64	4.85938	4.17657	5.02353	4.98426	4.61311	4.57634	5.81264	3.97948	4.26	4.74359	5.38038	5.174	3.33408	5.39252	1.98095	4.96332	3.86826	4.0752
Leaf64-Devosia	3.33958	0.987954	2.29581	0.993326	1.91237	1.08488	1.76982	2.25389	2.31055	1.09794	1	1.69231	1.01862	0.997347	1.00271	1.00267	1.00272	2.57305	1.12567	1.00676	2.65553	1.37113	1.00798	0.994609	0.994624	1.01081	1.18883	1	1.03217	1.00272	0.994595	0.994638	1.00809	1
Leaf41-Pedobacter	2.60043	0.983935	2.52427	0.988003	2.23007	0.942478	2.55909	2.24519	2.52336	2.30405	2.44988	2.21635	2.2	0.986979	2.30377	2.93662	2.80046	2.56088	1.92757	2.38651	2.42439	2.19773	2.91198	0.975936	0.99455	2.53642	2.98496	2.81236	2.24471	2.58439	1.86111	2.65155	2.58889	2.59862
Leaf11-Sphingomonas	4.96802	0.887195	4.79852	7.07545	2.47595	7.53938	3.55026	1.86967	3.64066	2.55325	6.22312	2.03579	3.6658	5.49616	2.06489	3.42664	2.27331	2.22741	10.6127	1.812	2.32692	3.43596	2.15156	3.5	2.84421	2.03627	7.64175	2.49914	7.58432	2.02313	2.95349	4.18262	1.95723	1.85738
Leaf170-Pedobacter	2.82301	0.997319	2.90894	0.995989	2.29032	0.92562	2.42177	2.37071	2.56621	2.47045	2.43649	2.48064	2.29712	0.992063	2.64719	2.86874	2.82366	2.84165	2.07243	2.72418	2.42518	2.41805	2.83255	2.4	2.43384	2.78027	2.73364	2.87619	2.35116	2.78867	2.70089	3.1087	2.85778	2.57111
Leaf155-Rhizobium	2.16745	0.98432	1.58141	0.986877	1.7	1.10769	1.83693	1.89409	1.81156	1.05779	1.00794	1.94686	1.78177	1.67229	1.68766	1.55703	1.48593	2.14558	1.5303	1.64599	1.65116	1.54887	1.6	1.47268	1.41414	1.39541	1.57002	1.60677	1.57812	1.59744	1.60881	1.65979	1.72917	1.64675
Leaf49-Bacillus	1.52026	1.0352	2.52771	1.3723	3.31401	1.20936	2.02481	2.43133	1.30078	2.1494	2.22822	2.41014	2.27901	2.67529	2.23148	1.07079	2.02564	2.64671	1.90889	2.22247	2.15522	1.88842	1.68337	1.76983	1.56624	1.7473	1.74769	3.17857	1.93261	2.33703	1.97717	2.1689	1.90643	1.60557
Leaf125-Methylobacterium	4.27062	1.86939	1.38892	3.59592	4.11653	3.51147	4.65041	4.21138	2.84557	5.23262	3.85908	4.16486	5.41257	4.18852	2.51908	3.40323	2.83684	3.39819	4.03261	2.94063	3.09264	3.65833	3.35219	0.994595	1	3.0048	4.17984	3.42119	4.25255	3.76364	4.21671	3.25108	3.49482	2.8568
Leaf104-Methylobacterium	3.73053	2.99844	3.58654	3.5565	2.5853	4.54211	3.55526	3.26494	2.16373	4.65796	2.41207	3.09115	4.59894	2.89664	2.57431	3.46134	3.5398	4.1073	3.50265	4.3059	2.65877	3.0939	3.88557	1.20053	1.43077	3.58118	4.30871	2.7995	5.02116	3.32454	3.82447	3.92	2.74879	3.43066
Leaf154-Curtobacterium	2.28324	0.959116	0.971224	0.909209	3.33408	2.05987	3.66897	3.43023	3.34125	3.45794	1.05729	3.36916	3.36343	1.19268	3.23941	3.81223	3.81799	1.91556	3.45324	3.6377	3.05495	2.1746	3.90864	3.12757	3.20127	3.2996	3.70901	3.39715	3.22197	3.29515	3.41176	2.83596	3.51943	3.32845
Leaf9-Sphingomonas	4.28358	0.888603	4.17458	4.20899	3.05102	7.6658	11.9129	3.56028	3.81148	2.45098	6.01246	2.49639	3.84655	2.92689	1.66713	3.36452	2.45719	2.52441	16.3732	2.05977	1.00274	4.66904	2.44254	4.448	2.93376	1.85624	13.8071	2.40498	3.13953	2.17061	2.76825	6.01212	1.94987	2.06619
Leaf167-Rhizobium	2.12857	0.971826	1.67421	0.967738	1.74942	1.07809	2.51402	1.77986	1.91768	1.13942	0.992063	2.11316	1.57859	1.69321	1.4768	1.71574	1.54177	1.93719	1.65239	1.64286	1.68617	1.69974	1.58854	1.43921	1.55051	1.51546	1.60591	1.43035	1.54061	1.72727	1.54342	1.48698	1.48241	1.55612
Leaf132-Pedobacter	2.6039	0.995856	2.38071	0.994532	2.22467	0.952915	2.35011	2.27529	2.51044	2.28989	2.49302	2.14382	2.27945	0.989041	2.41014	2.93564	2.72686	2.62256	1.71698	2.45464	2.61055	2.14815	2.96798	2.39238	2.30889	2.62302	2.70258	2.72308	2.27553	2.64978	2.75281	2.9718	2.65217	2.54439
Leaf68-Rhizobium	1.85859	0.986903	1.66419	0.968927	1.7551	1.12853	1.85681	1.85082	1.85786	1.44875	0.986911	1.84043	1.70561	1.66588	1.74611	1.70321	1.4604	1.8392	1.57143	1.49244	1.52381	1.73958	1.40212	1.32405	1.46649	1.44784	1.52206	1.60154	1.63708	1.6675	1.52792	1.55181	1.5422	1.50378
Leaf8-Frigoribacterium	1.41889	0.957411	3.05853	0.971642	3.77027	2.35193	3.95183	4.2766	2.45951	1.15128	1.008	3.41818	3.43779	1.09067	2.45988	2.96599	3.06838	1.33691	3.21429	2.89256	2.85294	1.57126	3.48492	2.67937	2.47817	2.69591	4.91316	3.12128	3.45833	3.1002	2.85011	2.56281	3.07992	2.57265
Leaf33-Sphingomonas	4.01781	0.988312	2.92498	1.06225	6.17755	0.863354	2.95526	4.28871	3.65871	6.95396	5.80157	2.83246	6.79345	7.15464	3.16993	3.03386	3.78407	2.92042	6.56701	2.65688	3.96834	1	2.93846	1.00533	0.997347	3.54397	4.16095	1.43122	3.68941	2.8221	2.36638	4.25986	3.08085	3.63297
Leaf1-Plantibacter	2.42156	0.94576	0.99998	0.920446	2.21987	1.84082	2.43891	2.48796	3.01306	2.45662	1.05353	2.40355	2.19955	1.32401	2.87845	3.79759	3.41741	1.58076	2.97321	2.77336	3.11135	2.2821	3.32906	3.10516	2.68556	3.26054	1.14545	3.22727	2.77049	2.89097	3.04356	2.91808	3.01294	3.16571
Leaf161-Microbacterium	2.95598	0.97826	1.15077	0.842166	3.03178	2.12712	3.32613	2.95928	3.50385	3.21477	3.57018	2.69421	3.08482	1.24476	3.03925	4.25586	3.48322	2.23715	2.3915	2.7812	3.65199	1.85554	4.74246	2.86578	3.4152	3.51957	3.09313	3.59498	2.92609	3.14769	3.44007	3.34976	3.62478	3.36581
Leaf172-Clavibacter	2.38208	0.974769	1.01786	0.993254	4.34264	3.04792	4.49618	4.83831	0.970899	1.0844	1.00268	3.79065	3.54274	0.994832	3.02597	3.32762	3.57438	2.4725	3.95928	3.05253	3.3532	3.52061	3.38936	2.75046	2.45385	3.08148	1.0266	3.35503	4.02691	3.50202	3.30123	2.60561	3.22201	3.12134
Leaf24-Sphingomonas	2.5375	1.90949	2.60866	2.34323	2.40931	2.37471	2.39401	2.49872	2.32779	2.46229	2.43928	2.40609	2.20764	2.34709	2.37647	2.22304	2.88152	1.82105	1.97389	8.67614	1.80415	2.04196	2.80879	1.8191	2.28463	2.82864	2.74674	2.64302	2.4825	2.84382	2.79872	2.88559	2.77336	2.57041

## Sheet: SD2_Continuous_depletion
Well	Medium	Strain	Replicate	Timepoint	Log2(OD)	Accumulated log2(OD)	Time	Doublings	Phylum	Time [h]
B9	Supplemented	Leaf1	1	35400.1	3.00898	2.95492	9.83336	2.95492	Actinobacteria	9.83336
C1	Biotin depleted	Leaf1	2	35400.1	2.00538	1.95131	9.83336	1.95131	Actinobacteria	9.83336
B7	Thiamine depleted	Leaf1	1	35400.1	2.19033	2.13626	9.83336	2.13626	Actinobacteria	9.83336
B1	Biotin depleted	Leaf1	1	35400.1	2.03176	1.97769	9.83336	1.97769	Actinobacteria	9.83336
B3	Niacin depleted	Leaf1	1	35400.1	2.56361	2.50955	9.83336	2.50955	Actinobacteria	9.83336
B5	Pantothenate depleted	Leaf1	1	35400.1	0.72424	0.670173	9.83336	0.670173	Actinobacteria	9.83336
C3	Niacin depleted	Leaf1	2	35400.1	2.91625	2.86218	9.83336	2.86218	Actinobacteria	9.83336
C5	Pantothenate depleted	Leaf1	2	35400.1	0.719603	0.665537	9.83336	0.665537	Actinobacteria	9.83336
C7	Thiamine depleted	Leaf1	2	35400.1	2.21332	2.15925	9.83336	2.15925	Actinobacteria	9.83336
C9	Supplemented	Leaf1	2	35400.1	2.73932	2.68525	9.83336	2.68525	Actinobacteria	9.83336
D1	Biotin depleted	Leaf1	3	35400.1	1.63032	1.57626	9.83336	1.57626	Actinobacteria	9.83336
D3	Niacin depleted	Leaf1	3	35400.1	2.67649	2.62242	9.83336	2.62242	Actinobacteria	9.83336
D5	Pantothenate depleted	Leaf1	3	35400.1	0.795905	0.741839	9.83336	0.741839	Actinobacteria	9.83336
D7	Thiamine depleted	Leaf1	3	35400.1	2.30528	2.25121	9.83336	2.25121	Actinobacteria	9.83336
D9	Supplemented	Leaf1	3	35400.1	2.78675	2.73268	9.83336	2.73268	Actinobacteria	9.83336
C1	Biotin depleted	Leaf1	2	43200.1	2.38154	2.32941	12	2.32941	Actinobacteria	12
B1	Biotin depleted	Leaf1	1	43200.1	2.43278	2.38065	12	2.38065	Actinobacteria	12
B3	Niacin depleted	Leaf1	1	43200.1	3.31545	3.26332	12	3.26332	Actinobacteria	12
B5	Pantothenate depleted	Leaf1	1	43200.1	0.750898	0.698769	12	0.698769	Actinobacteria	12
B7	Thiamine depleted	Leaf1	1	43200.1	2.55941	2.50728	12	2.50728	Actinobacteria	12
B9	Supplemented	Leaf1	1	43200.1	3.75415	3.70202	12	3.70202	Actinobacteria	12
C3	Niacin depleted	Leaf1	2	43200.1	3.6468	3.59467	12	3.59467	Actinobacteria	12
C5	Pantothenate depleted	Leaf1	2	43200.1	0.735905	0.683776	12	0.683776	Actinobacteria	12
D9	Supplemented	Leaf1	3	43200.1	3.5433	3.49117	12	3.49117	Actinobacteria	12
C7	Thiamine depleted	Leaf1	2	43200.1	2.64232	2.59019	12	2.59019	Actinobacteria	12
C9	Supplemented	Leaf1	2	43200.1	3.46455	3.41242	12	3.41242	Actinobacteria	12
D1	Biotin depleted	Leaf1	3	43200.1	1.93897	1.88684	12	1.88684	Actinobacteria	12
D3	Niacin depleted	Leaf1	3	43200.1	3.43846	3.38633	12	3.38633	Actinobacteria	12
D5	Pantothenate depleted	Leaf1	3	43200.1	0.820652	0.768522	12	0.768522	Actinobacteria	12
D7	Thiamine depleted	Leaf1	3	43200.1	2.70755	2.65542	12	2.65542	Actinobacteria	12
C3	Niacin depleted	Leaf1	2	10200	0.440032	0.419263	2.83333	0.419263	Actinobacteria	2.83333
C1	Biotin depleted	Leaf1	2	10200	0.336636	0.315868	2.83333	0.315868	Actinobacteria	2.83333
B9	Supplemented	Leaf1	1	10200	0.39542	0.374652	2.83333	0.374652	Actinobacteria	2.83333
B7	Thiamine depleted	Leaf1	1	10200	0.417443	0.396674	2.83333	0.396674	Actinobacteria	2.83333
C5	Pantothenate depleted	Leaf1	2	10200	0.142988	0.122219	2.83333	0.122219	Actinobacteria	2.83333
B5	Pantothenate depleted	Leaf1	1	10200	0.241361	0.220592	2.83333	0.220592	Actinobacteria	2.83333
B3	Niacin depleted	Leaf1	1	10200	0.389233	0.368464	2.83333	0.368464	Actinobacteria	2.83333
B1	Biotin depleted	Leaf1	1	10200	0.300699	0.27993	2.83333	0.27993	Actinobacteria	2.83333
C7	Thiamine depleted	Leaf1	2	10200	0.293352	0.272583	2.83333	0.272583	Actinobacteria	2.83333
D9	Supplemented	Leaf1	3	10200	0.366833	0.346065	2.83333	0.346065	Actinobacteria	2.83333
D7	Thiamine depleted	Leaf1	3	10200	0.374543	0.353774	2.83333	0.353774	Actinobacteria	2.83333
D5	Pantothenate depleted	Leaf1	3	10200	0.282117	0.261348	2.83333	0.261348	Actinobacteria	2.83333
D3	Niacin depleted	Leaf1	3	10200	0.358294	0.337525	2.83333	0.337525	Actinobacteria	2.83333
D1	Biotin depleted	Leaf1	3	10200	0.282454	0.261685	2.83333	0.261685	Actinobacteria	2.83333
C9	Supplemented	Leaf1	2	10200	0.349929	0.32916	2.83333	0.32916	Actinobacteria	2.83333
B7	Pantothenate depleted	Leaf132	1	116400	5.69976	5.50251	32.3332	5.50251	Bacteroidetes	32.3332
B4	Niacin depleted	Leaf132	1	116400	5.97004	5.77279	32.3332	5.77279	Bacteroidetes	32.3332
A3	Supplemented	Leaf132	2	116400	6.5019	6.30464	32.3332	6.30464	Bacteroidetes	32.3332
A4	Supplemented	Leaf132	3	116400	6.25035	6.05309	32.3332	6.05309	Bacteroidetes	32.3332
B1	Biotin depleted	Leaf132	1	116400	3.81251	3.61525	32.3332	3.61525	Bacteroidetes	32.3332
A2	Supplemented	Leaf132	1	116400	5.95161	5.75435	32.3332	5.75435	Bacteroidetes	32.3332
C1	Biotin depleted	Leaf132	2	96599.7	3.323	3.13008	26.8332	3.13008	Bacteroidetes	26.8332
B10	Thiamine depleted	Leaf132	1	96599.7	2.8464	2.65348	26.8332	2.65348	Bacteroidetes	26.8332
B7	Pantothenate depleted	Leaf132	1	96599.7	4.42747	4.23454	26.8332	4.23454	Bacteroidetes	26.8332
B4	Niacin depleted	Leaf132	1	96599.7	4.66721	4.47429	26.8332	4.47429	Bacteroidetes	26.8332
D4	Niacin depleted	Leaf132	3	96599.7	4.52123	4.32831	26.8332	4.32831	Bacteroidetes	26.8332
D1	Biotin depleted	Leaf132	3	96599.7	3.35997	3.16705	26.8332	3.16705	Bacteroidetes	26.8332
C10	Thiamine depleted	Leaf132	2	96599.7	3.04714	2.85421	26.8332	2.85421	Bacteroidetes	26.8332
C7	Pantothenate depleted	Leaf132	2	96599.7	4.17015	3.97723	26.8332	3.97723	Bacteroidetes	26.8332
C4	Niacin depleted	Leaf132	2	96599.7	4.50164	4.30871	26.8332	4.30871	Bacteroidetes	26.8332
B1	Biotin depleted	Leaf132	1	96599.7	3.55228	3.35936	26.8332	3.35936	Bacteroidetes	26.8332
A4	Supplemented	Leaf132	3	96599.7	4.92967	4.73675	26.8332	4.73675	Bacteroidetes	26.8332
A3	Supplemented	Leaf132	2	96599.7	5.18138	4.98845	26.8332	4.98845	Bacteroidetes	26.8332
A2	Supplemented	Leaf132	1	96599.7	4.62778	4.43485	26.8332	4.43485	Bacteroidetes	26.8332
D7	Pantothenate depleted	Leaf132	3	96599.7	4.15073	3.95781	26.8332	3.95781	Bacteroidetes	26.8332
D10	Thiamine depleted	Leaf132	3	96599.7	2.65337	2.46044	26.8332	2.46044	Bacteroidetes	26.8332
B10	Thiamine depleted	Leaf132	1	116400	2.86269	2.66543	32.3332	2.66543	Bacteroidetes	32.3332
A3	Supplemented	Leaf132	2	66599.7	3.42127	3.32435	18.4999	3.32435	Bacteroidetes	18.4999
A2	Supplemented	Leaf132	1	66599.7	2.9231	2.82618	18.4999	2.82618	Bacteroidetes	18.4999
D10	Thiamine depleted	Leaf132	3	66599.7	2.49335	2.39643	18.4999	2.39643	Bacteroidetes	18.4999
D7	Pantothenate depleted	Leaf132	3	66599.7	2.59265	2.49573	18.4999	2.49573	Bacteroidetes	18.4999
D4	Niacin depleted	Leaf132	3	66599.7	2.86588	2.76896	18.4999	2.76896	Bacteroidetes	18.4999
D1	Biotin depleted	Leaf132	3	66599.7	2.80298	2.70606	18.4999	2.70606	Bacteroidetes	18.4999
C10	Thiamine depleted	Leaf132	2	66599.7	2.86474	2.76783	18.4999	2.76783	Bacteroidetes	18.4999
C7	Pantothenate depleted	Leaf132	2	66599.7	2.59131	2.49439	18.4999	2.49439	Bacteroidetes	18.4999
C4	Niacin depleted	Leaf132	2	66599.7	2.90746	2.81054	18.4999	2.81054	Bacteroidetes	18.4999
C1	Biotin depleted	Leaf132	2	66599.7	2.77139	2.67447	18.4999	2.67447	Bacteroidetes	18.4999
B10	Thiamine depleted	Leaf132	1	66599.7	2.69787	2.60095	18.4999	2.60095	Bacteroidetes	18.4999
B7	Pantothenate depleted	Leaf132	1	66599.7	2.78729	2.69037	18.4999	2.69037	Bacteroidetes	18.4999
B4	Niacin depleted	Leaf132	1	66599.7	3.07028	2.97336	18.4999	2.97336	Bacteroidetes	18.4999
B1	Biotin depleted	Leaf132	1	66599.7	2.89382	2.7969	18.4999	2.7969	Bacteroidetes	18.4999
A4	Supplemented	Leaf132	3	66599.7	3.2673	3.17039	18.4999	3.17039	Bacteroidetes	18.4999
C7	Pantothenate depleted	Leaf132	2	116400	5.4464	5.24915	32.3332	5.24915	Bacteroidetes	32.3332
C4	Niacin depleted	Leaf132	2	116400	5.82756	5.6303	32.3332	5.6303	Bacteroidetes	32.3332
C1	Biotin depleted	Leaf132	2	116400	3.56916	3.37191	32.3332	3.37191	Bacteroidetes	32.3332
C10	Thiamine depleted	Leaf132	2	116400	3.04858	2.85132	32.3332	2.85132	Bacteroidetes	32.3332
D10	Thiamine depleted	Leaf132	3	116400	2.68194	2.48468	32.3332	2.48468	Bacteroidetes	32.3332
D7	Pantothenate depleted	Leaf132	3	116400	5.41601	5.21876	32.3332	5.21876	Bacteroidetes	32.3332
D4	Niacin depleted	Leaf132	3	116400	5.84992	5.65266	32.3332	5.65266	Bacteroidetes	32.3332
D1	Biotin depleted	Leaf132	3	116400	3.67614	3.47888	32.3332	3.47888	Bacteroidetes	32.3332
D10	Thiamine depleted	Leaf132	3	10200	0.198801	0.196406	2.83333	0.196406	Bacteroidetes	2.83333
D7	Pantothenate depleted	Leaf132	3	10200	0.286229	0.283834	2.83333	0.283834	Bacteroidetes	2.83333
D4	Niacin depleted	Leaf132	3	10200	0.350339	0.347944	2.83333	0.347944	Bacteroidetes	2.83333
D1	Biotin depleted	Leaf132	3	10200	0.476654	0.474258	2.83333	0.474258	Bacteroidetes	2.83333
C10	Thiamine depleted	Leaf132	2	10200	0.591268	0.588873	2.83333	0.588873	Bacteroidetes	2.83333
C7	Pantothenate depleted	Leaf132	2	10200	0.296066	0.293671	2.83333	0.293671	Bacteroidetes	2.83333
C4	Niacin depleted	Leaf132	2	10200	0.332215	0.32982	2.83333	0.32982	Bacteroidetes	2.83333
C1	Biotin depleted	Leaf132	2	10200	0.391054	0.388659	2.83333	0.388659	Bacteroidetes	2.83333
B10	Thiamine depleted	Leaf132	1	10200	0.360888	0.358493	2.83333	0.358493	Bacteroidetes	2.83333
B7	Pantothenate depleted	Leaf132	1	10200	0.491853	0.489458	2.83333	0.489458	Bacteroidetes	2.83333
B4	Niacin depleted	Leaf132	1	10200	0.423241	0.420846	2.83333	0.420846	Bacteroidetes	2.83333
B1	Biotin depleted	Leaf132	1	10200	0.607453	0.605058	2.83333	0.605058	Bacteroidetes	2.83333
A4	Supplemented	Leaf132	3	10200	0.669309	0.666914	2.83333	0.666914	Bacteroidetes	2.83333
A3	Supplemented	Leaf132	2	10200	0.854198	0.851803	2.83333	0.851803	Bacteroidetes	2.83333
A2	Supplemented	Leaf132	1	10200	0.415441	0.413046	2.83333	0.413046	Bacteroidetes	2.83333
B2	Biotin depleted	Leaf145	1	24002.6	1.86233	1.75946	6.66739	1.75946	Actinobacteria	6.66739
B4	Niacin depleted	Leaf145	1	24002.6	1.97008	1.8672	6.66739	1.8672	Actinobacteria	6.66739
B6	Pantothenate depleted	Leaf145	1	24002.6	1.95481	1.85194	6.66739	1.85194	Actinobacteria	6.66739
B8	Thiamine depleted	Leaf145	1	24002.6	1.80111	1.69823	6.66739	1.69823	Actinobacteria	6.66739
B10	Supplemented	Leaf145	1	24002.6	1.71574	1.61287	6.66739	1.61287	Actinobacteria	6.66739
C2	Biotin depleted	Leaf145	2	24002.6	1.88438	1.78151	6.66739	1.78151	Actinobacteria	6.66739
C4	Niacin depleted	Leaf145	2	24002.6	1.94759	1.84472	6.66739	1.84472	Actinobacteria	6.66739
C6	Pantothenate depleted	Leaf145	2	24002.6	1.95158	1.84871	6.66739	1.84871	Actinobacteria	6.66739
C8	Thiamine depleted	Leaf145	2	24002.6	1.78854	1.68566	6.66739	1.68566	Actinobacteria	6.66739
C10	Supplemented	Leaf145	2	24002.6	1.74089	1.63802	6.66739	1.63802	Actinobacteria	6.66739
D2	Biotin depleted	Leaf145	3	24002.6	2.00607	1.90319	6.66739	1.90319	Actinobacteria	6.66739
D4	Niacin depleted	Leaf145	3	24002.6	2.12532	2.02244	6.66739	2.02244	Actinobacteria	6.66739
D6	Pantothenate depleted	Leaf145	3	24002.6	2.05394	1.95106	6.66739	1.95106	Actinobacteria	6.66739
D8	Thiamine depleted	Leaf145	3	24002.6	1.93393	1.83105	6.66739	1.83105	Actinobacteria	6.66739
D10	Supplemented	Leaf145	3	24002.6	1.81095	1.70808	6.66739	1.70808	Actinobacteria	6.66739
C4	Niacin depleted	Leaf145	2	61206.6	3.41231	3.33001	17.0018	3.33001	Actinobacteria	17.0018
D6	Pantothenate depleted	Leaf145	3	61206.6	3.36876	3.28647	17.0018	3.28647	Actinobacteria	17.0018
D8	Thiamine depleted	Leaf145	3	61206.6	3.36391	3.28161	17.0018	3.28161	Actinobacteria	17.0018
D10	Supplemented	Leaf145	3	61206.6	3.30117	3.21887	17.0018	3.21887	Actinobacteria	17.0018
D4	Niacin depleted	Leaf145	3	61206.6	3.40393	3.32163	17.0018	3.32163	Actinobacteria	17.0018
D2	Biotin depleted	Leaf145	3	61206.6	2.55631	2.47401	17.0018	2.47401	Actinobacteria	17.0018
C8	Thiamine depleted	Leaf145	2	61206.6	3.3671	3.2848	17.0018	3.2848	Actinobacteria	17.0018
B2	Biotin depleted	Leaf145	1	61206.6	2.46405	2.38175	17.0018	2.38175	Actinobacteria	17.0018
B4	Niacin depleted	Leaf145	1	61206.6	3.48081	3.39851	17.0018	3.39851	Actinobacteria	17.0018
B6	Pantothenate depleted	Leaf145	1	61206.6	3.46692	3.38463	17.0018	3.38463	Actinobacteria	17.0018
B8	Thiamine depleted	Leaf145	1	61206.6	3.36959	3.28729	17.0018	3.28729	Actinobacteria	17.0018
B10	Supplemented	Leaf145	1	61206.6	3.19315	3.11085	17.0018	3.11085	Actinobacteria	17.0018
C2	Biotin depleted	Leaf145	2	61206.6	2.52111	2.43881	17.0018	2.43881	Actinobacteria	17.0018
C6	Pantothenate depleted	Leaf145	2	61206.6	3.46203	3.37973	17.0018	3.37973	Actinobacteria	17.0018
C10	Supplemented	Leaf145	2	61206.6	3.28931	3.20701	17.0018	3.20701	Actinobacteria	17.0018
B2	Biotin depleted	Leaf145	1	51005.5	2.46524	2.3509	14.1682	2.3509	Actinobacteria	14.1682
B4	Niacin depleted	Leaf145	1	51005.5	3.29903	3.18468	14.1682	3.18468	Actinobacteria	14.1682
B8	Thiamine depleted	Leaf145	1	51005.5	3.17217	3.05783	14.1682	3.05783	Actinobacteria	14.1682
B6	Pantothenate depleted	Leaf145	1	51005.5	3.27066	3.15632	14.1682	3.15632	Actinobacteria	14.1682
B10	Supplemented	Leaf145	1	51005.5	3.02947	2.91512	14.1682	2.91512	Actinobacteria	14.1682
C2	Biotin depleted	Leaf145	2	51005.5	2.49311	2.37876	14.1682	2.37876	Actinobacteria	14.1682
C6	Pantothenate depleted	Leaf145	2	51005.5	3.28104	3.1667	14.1682	3.1667	Actinobacteria	14.1682
C8	Thiamine depleted	Leaf145	2	51005.5	3.17811	3.06377	14.1682	3.06377	Actinobacteria	14.1682
C10	Supplemented	Leaf145	2	51005.5	3.12915	3.0148	14.1682	3.0148	Actinobacteria	14.1682
D2	Biotin depleted	Leaf145	3	51005.5	2.58415	2.46981	14.1682	2.46981	Actinobacteria	14.1682
D4	Niacin depleted	Leaf145	3	51005.5	3.23232	3.11797	14.1682	3.11797	Actinobacteria	14.1682
D6	Pantothenate depleted	Leaf145	3	51005.5	3.19907	3.08472	14.1682	3.08472	Actinobacteria	14.1682
D8	Thiamine depleted	Leaf145	3	51005.5	3.1934	3.07906	14.1682	3.07906	Actinobacteria	14.1682
D10	Supplemented	Leaf145	3	51005.5	3.12983	3.01549	14.1682	3.01549	Actinobacteria	14.1682
C4	Niacin depleted	Leaf145	2	51005.5	3.23283	3.11848	14.1682	3.11848	Actinobacteria	14.1682
D9	Pantothenate depleted	Leaf154	3	10200	0.577026	0.574631	2.83333	0.574631	Actinobacteria	2.83333
D6	Niacin depleted	Leaf154	3	10200	0.639603	0.637208	2.83333	0.637208	Actinobacteria	2.83333
D3	Biotin depleted	Leaf154	3	10200	0.558162	0.555767	2.83333	0.555767	Actinobacteria	2.83333
C12	Thiamine depleted	Leaf154	2	10200	0.771408	0.769013	2.83333	0.769013	Actinobacteria	2.83333
C9	Pantothenate depleted	Leaf154	2	10200	0.638727	0.636332	2.83333	0.636332	Actinobacteria	2.83333
C6	Niacin depleted	Leaf154	2	10200	0.591487	0.589092	2.83333	0.589092	Actinobacteria	2.83333
C3	Biotin depleted	Leaf154	2	10200	0.667478	0.665082	2.83333	0.665082	Actinobacteria	2.83333
B12	Thiamine depleted	Leaf154	1	10200	0.843689	0.841294	2.83333	0.841294	Actinobacteria	2.83333
B9	Pantothenate depleted	Leaf154	1	10200	0.698746	0.696351	2.83333	0.696351	Actinobacteria	2.83333
B6	Niacin depleted	Leaf154	1	10200	0.671065	0.66867	2.83333	0.66867	Actinobacteria	2.83333
B3	Biotin depleted	Leaf154	1	10200	0.600554	0.598159	2.83333	0.598159	Actinobacteria	2.83333
D12	Thiamine depleted	Leaf154	3	10200	0.831505	0.82911	2.83333	0.82911	Actinobacteria	2.83333
H7	Supplemented	Leaf154	3	10200	0.905407	0.903012	2.83333	0.903012	Actinobacteria	2.83333
H6	Supplemented	Leaf154	2	10200	1.08463	1.08223	2.83333	1.08223	Actinobacteria	2.83333
H5	Supplemented	Leaf154	1	10200	1.07314	1.07074	2.83333	1.07074	Actinobacteria	2.83333
H7	Supplemented	Leaf154	3	66599.7	5.34528	5.24836	18.4999	5.24836	Actinobacteria	18.4999
H6	Supplemented	Leaf154	2	66599.7	5.93494	5.83802	18.4999	5.83802	Actinobacteria	18.4999
H5	Supplemented	Leaf154	1	66599.7	5.74636	5.64944	18.4999	5.64944	Actinobacteria	18.4999
D12	Thiamine depleted	Leaf154	3	66599.7	3.67681	3.57989	18.4999	3.57989	Actinobacteria	18.4999
D9	Pantothenate depleted	Leaf154	3	66599.7	1.9768	1.87988	18.4999	1.87988	Actinobacteria	18.4999
D6	Niacin depleted	Leaf154	3	66599.7	5.66501	5.56809	18.4999	5.56809	Actinobacteria	18.4999
D3	Biotin depleted	Leaf154	3	66599.7	3.76106	3.66415	18.4999	3.66415	Actinobacteria	18.4999
C12	Thiamine depleted	Leaf154	2	66599.7	3.6808	3.58388	18.4999	3.58388	Actinobacteria	18.4999
C9	Pantothenate depleted	Leaf154	2	66599.7	2.18671	2.08979	18.4999	2.08979	Actinobacteria	18.4999
C6	Niacin depleted	Leaf154	2	66599.7	5.83284	5.73592	18.4999	5.73592	Actinobacteria	18.4999
C3	Biotin depleted	Leaf154	2	66599.7	3.91184	3.81492	18.4999	3.81492	Actinobacteria	18.4999
B12	Thiamine depleted	Leaf154	1	66599.7	3.87385	3.77693	18.4999	3.77693	Actinobacteria	18.4999
B9	Pantothenate depleted	Leaf154	1	66599.7	2.37243	2.27551	18.4999	2.27551	Actinobacteria	18.4999
B6	Niacin depleted	Leaf154	1	66599.7	5.75236	5.65544	18.4999	5.65544	Actinobacteria	18.4999
B3	Biotin depleted	Leaf154	1	66599.7	3.9506	3.85368	18.4999	3.85368	Actinobacteria	18.4999
H5	Supplemented	Leaf154	1	116400	10.1551	9.95785	32.3332	9.95785	Actinobacteria	32.3332
H6	Supplemented	Leaf154	2	116400	10.3341	10.1368	32.3332	10.1368	Actinobacteria	32.3332
H7	Supplemented	Leaf154	3	116400	9.52064	9.32339	32.3332	9.32339	Actinobacteria	32.3332
D12	Thiamine depleted	Leaf154	3	116400	4.07073	3.87348	32.3332	3.87348	Actinobacteria	32.3332
D9	Pantothenate depleted	Leaf154	3	116400	2.43317	2.23591	32.3332	2.23591	Actinobacteria	32.3332
B3	Biotin depleted	Leaf154	1	116400	5.46036	5.26311	32.3332	5.26311	Actinobacteria	32.3332
B6	Niacin depleted	Leaf154	1	116400	10.6203	10.4231	32.3332	10.4231	Actinobacteria	32.3332
B9	Pantothenate depleted	Leaf154	1	116400	2.77322	2.57596	32.3332	2.57596	Actinobacteria	32.3332
B12	Thiamine depleted	Leaf154	1	116400	4.20272	4.00546	32.3332	4.00546	Actinobacteria	32.3332
C3	Biotin depleted	Leaf154	2	116400	5.5236	5.32634	32.3332	5.32634	Actinobacteria	32.3332
C6	Niacin depleted	Leaf154	2	116400	10.8697	10.6724	32.3332	10.6724	Actinobacteria	32.3332
C9	Pantothenate depleted	Leaf154	2	116400	2.61111	2.41385	32.3332	2.41385	Actinobacteria	32.3332
C12	Thiamine depleted	Leaf154	2	116400	4.04277	3.84551	32.3332	3.84551	Actinobacteria	32.3332
D3	Biotin depleted	Leaf154	3	116400	5.29799	5.10073	32.3332	5.10073	Actinobacteria	32.3332
D6	Niacin depleted	Leaf154	3	116400	10.6827	10.4854	32.3332	10.4854	Actinobacteria	32.3332
D12	Thiamine depleted	Leaf154	3	96599.7	4.02066	3.82774	26.8332	3.82774	Actinobacteria	26.8332
D6	Niacin depleted	Leaf154	3	96599.7	8.79684	8.60391	26.8332	8.60391	Actinobacteria	26.8332
D3	Biotin depleted	Leaf154	3	96599.7	4.68733	4.49441	26.8332	4.49441	Actinobacteria	26.8332
C12	Thiamine depleted	Leaf154	2	96599.7	3.99527	3.80235	26.8332	3.80235	Actinobacteria	26.8332
C9	Pantothenate depleted	Leaf154	2	96599.7	2.59617	2.40325	26.8332	2.40325	Actinobacteria	26.8332
H5	Supplemented	Leaf154	1	96599.7	8.30308	8.11016	26.8332	8.11016	Actinobacteria	26.8332
D9	Pantothenate depleted	Leaf154	3	96599.7	2.41722	2.2243	26.8332	2.2243	Actinobacteria	26.8332
B12	Thiamine depleted	Leaf154	1	96599.7	4.15696	3.96404	26.8332	3.96404	Actinobacteria	26.8332
C6	Niacin depleted	Leaf154	2	96599.7	8.94468	8.75175	26.8332	8.75175	Actinobacteria	26.8332
H7	Supplemented	Leaf154	3	96599.7	7.75237	7.55944	26.8332	7.55944	Actinobacteria	26.8332
C3	Biotin depleted	Leaf154	2	96599.7	4.88802	4.6951	26.8332	4.6951	Actinobacteria	26.8332
B9	Pantothenate depleted	Leaf154	1	96599.7	2.75966	2.56674	26.8332	2.56674	Actinobacteria	26.8332
B3	Biotin depleted	Leaf154	1	96599.7	4.83752	4.64459	26.8332	4.64459	Actinobacteria	26.8332
H6	Supplemented	Leaf154	2	96599.7	8.46763	8.2747	26.8332	8.2747	Actinobacteria	26.8332
B6	Niacin depleted	Leaf154	1	96599.7	8.71124	8.51832	26.8332	8.51832	Actinobacteria	26.8332
B2	Biotin depleted	Leaf155	1	66599.7	2.41952	2.34318	18.4999	2.34318	Proteobacteria	18.4999
B6	Niacin depleted	Leaf155	1	66599.7	1.48329	1.40695	18.4999	1.40695	Proteobacteria	18.4999
B8	Pantothenate depleted	Leaf155	1	66599.7	0.520094	0.443752	18.4999	0.443752	Proteobacteria	18.4999
D12	Supplemented	Leaf155	3	66599.7	2.76031	2.68397	18.4999	2.68397	Proteobacteria	18.4999
D10	Thiamine depleted	Leaf155	3	66599.7	2.29369	2.21734	18.4999	2.21734	Proteobacteria	18.4999
D8	Pantothenate depleted	Leaf155	3	66599.7	0.319831	0.24349	18.4999	0.24349	Proteobacteria	18.4999
D6	Niacin depleted	Leaf155	3	66599.7	1.49439	1.41805	18.4999	1.41805	Proteobacteria	18.4999
D2	Biotin depleted	Leaf155	3	66599.7	2.38798	2.31164	18.4999	2.31164	Proteobacteria	18.4999
C12	Supplemented	Leaf155	2	66599.7	2.82142	2.74508	18.4999	2.74508	Proteobacteria	18.4999
C10	Thiamine depleted	Leaf155	2	66599.7	2.46777	2.39142	18.4999	2.39142	Proteobacteria	18.4999
C8	Pantothenate depleted	Leaf155	2	66599.7	0.46957	0.393228	18.4999	0.393228	Proteobacteria	18.4999
C6	Niacin depleted	Leaf155	2	66599.7	1.42349	1.34715	18.4999	1.34715	Proteobacteria	18.4999
C2	Biotin depleted	Leaf155	2	66599.7	2.45979	2.38345	18.4999	2.38345	Proteobacteria	18.4999
B12	Supplemented	Leaf155	1	66599.7	2.75368	2.67733	18.4999	2.67733	Proteobacteria	18.4999
B10	Thiamine depleted	Leaf155	1	66599.7	2.63431	2.55797	18.4999	2.55797	Proteobacteria	18.4999
G10	Thiamine depleted	Leaf170	3	116400	2.59466	2.3974	32.3332	2.3974	Bacteroidetes	32.3332
A5	Supplemented	Leaf170	1	116400	5.64989	5.45264	32.3332	5.45264	Bacteroidetes	32.3332
A6	Supplemented	Leaf170	2	116400	5.7239	5.52664	32.3332	5.52664	Bacteroidetes	32.3332
A7	Supplemented	Leaf170	3	116400	5.24912	5.05187	32.3332	5.05187	Bacteroidetes	32.3332
F4	Niacin depleted	Leaf170	2	116400	5.46314	5.26589	32.3332	5.26589	Bacteroidetes	32.3332
F7	Pantothenate depleted	Leaf170	2	116400	5.42674	5.22949	32.3332	5.22949	Bacteroidetes	32.3332
F10	Thiamine depleted	Leaf170	2	116400	2.69412	2.49686	32.3332	2.49686	Bacteroidetes	32.3332
G1	Biotin depleted	Leaf170	3	116400	3.3099	3.11265	32.3332	3.11265	Bacteroidetes	32.3332
G4	Niacin depleted	Leaf170	3	116400	5.58416	5.38691	32.3332	5.38691	Bacteroidetes	32.3332
G7	Pantothenate depleted	Leaf170	3	116400	5.3487	5.15144	32.3332	5.15144	Bacteroidetes	32.3332
F1	Biotin depleted	Leaf170	2	116400	3.0999	2.90264	32.3332	2.90264	Bacteroidetes	32.3332
E10	Thiamine depleted	Leaf170	1	116400	2.79174	2.59449	32.3332	2.59449	Bacteroidetes	32.3332
E1	Biotin depleted	Leaf170	1	116400	3.45635	3.25909	32.3332	3.25909	Bacteroidetes	32.3332
E4	Niacin depleted	Leaf170	1	116400	5.47364	5.27639	32.3332	5.27639	Bacteroidetes	32.3332
E7	Pantothenate depleted	Leaf170	1	116400	5.38095	5.18369	32.3332	5.18369	Bacteroidetes	32.3332
G10	Thiamine depleted	Leaf170	3	10200	0.341272	0.338877	2.83333	0.338877	Bacteroidetes	2.83333
G7	Pantothenate depleted	Leaf170	3	10200	0.362867	0.360472	2.83333	0.360472	Bacteroidetes	2.83333
G4	Niacin depleted	Leaf170	3	10200	0.418749	0.416353	2.83333	0.416353	Bacteroidetes	2.83333
G1	Biotin depleted	Leaf170	3	10200	0.452074	0.449679	2.83333	0.449679	Bacteroidetes	2.83333
F10	Thiamine depleted	Leaf170	2	10200	0.377166	0.374771	2.83333	0.374771	Bacteroidetes	2.83333
F7	Pantothenate depleted	Leaf170	2	10200	0.361222	0.358827	2.83333	0.358827	Bacteroidetes	2.83333
F4	Niacin depleted	Leaf170	2	10200	0.402906	0.40051	2.83333	0.40051	Bacteroidetes	2.83333
F1	Biotin depleted	Leaf170	2	10200	0.323107	0.320712	2.83333	0.320712	Bacteroidetes	2.83333
E10	Thiamine depleted	Leaf170	1	10200	0.434962	0.432567	2.83333	0.432567	Bacteroidetes	2.83333
E7	Pantothenate depleted	Leaf170	1	10200	0.362006	0.35961	2.83333	0.35961	Bacteroidetes	2.83333
E4	Niacin depleted	Leaf170	1	10200	0.369898	0.367503	2.83333	0.367503	Bacteroidetes	2.83333
E1	Biotin depleted	Leaf170	1	10200	0.512836	0.510441	2.83333	0.510441	Bacteroidetes	2.83333
A7	Supplemented	Leaf170	3	10200	0.258874	0.256479	2.83333	0.256479	Bacteroidetes	2.83333
A6	Supplemented	Leaf170	2	10200	0.387969	0.385574	2.83333	0.385574	Bacteroidetes	2.83333
A5	Supplemented	Leaf170	1	10200	0.592415	0.59002	2.83333	0.59002	Bacteroidetes	2.83333
F7	Pantothenate depleted	Leaf170	2	66599.7	2.69797	2.60105	18.4999	2.60105	Bacteroidetes	18.4999
F4	Niacin depleted	Leaf170	2	66599.7	2.69922	2.6023	18.4999	2.6023	Bacteroidetes	18.4999
F1	Biotin depleted	Leaf170	2	66599.7	2.47517	2.37826	18.4999	2.37826	Bacteroidetes	18.4999
E10	Thiamine depleted	Leaf170	1	66599.7	2.62182	2.5249	18.4999	2.5249	Bacteroidetes	18.4999
E7	Pantothenate depleted	Leaf170	1	66599.7	2.62375	2.52683	18.4999	2.52683	Bacteroidetes	18.4999
E4	Niacin depleted	Leaf170	1	66599.7	2.70475	2.60783	18.4999	2.60783	Bacteroidetes	18.4999
E1	Biotin depleted	Leaf170	1	66599.7	2.77143	2.67451	18.4999	2.67451	Bacteroidetes	18.4999
A7	Supplemented	Leaf170	3	66599.7	2.63497	2.53805	18.4999	2.53805	Bacteroidetes	18.4999
A6	Supplemented	Leaf170	2	66599.7	2.96624	2.86932	18.4999	2.86932	Bacteroidetes	18.4999
A5	Supplemented	Leaf170	1	66599.7	3.147	3.05008	18.4999	3.05008	Bacteroidetes	18.4999
F10	Thiamine depleted	Leaf170	2	66599.7	2.56217	2.46525	18.4999	2.46525	Bacteroidetes	18.4999
G1	Biotin depleted	Leaf170	3	66599.7	2.6722	2.57528	18.4999	2.57528	Bacteroidetes	18.4999
G4	Niacin depleted	Leaf170	3	66599.7	2.80366	2.70674	18.4999	2.70674	Bacteroidetes	18.4999
G7	Pantothenate depleted	Leaf170	3	66599.7	2.66432	2.5674	18.4999	2.5674	Bacteroidetes	18.4999
G10	Thiamine depleted	Leaf170	3	66599.7	2.59024	2.49332	18.4999	2.49332	Bacteroidetes	18.4999
A5	Supplemented	Leaf170	1	96599.7	4.49725	4.30433	26.8332	4.30433	Bacteroidetes	26.8332
A6	Supplemented	Leaf170	2	96599.7	4.54716	4.35424	26.8332	4.35424	Bacteroidetes	26.8332
A7	Supplemented	Leaf170	3	96599.7	4.0814	3.88848	26.8332	3.88848	Bacteroidetes	26.8332
F10	Thiamine depleted	Leaf170	2	96599.7	2.65351	2.46059	26.8332	2.46059	Bacteroidetes	26.8332
G1	Biotin depleted	Leaf170	3	96599.7	3.09524	2.90232	26.8332	2.90232	Bacteroidetes	26.8332
G4	Niacin depleted	Leaf170	3	96599.7	4.37442	4.18149	26.8332	4.18149	Bacteroidetes	26.8332
G7	Pantothenate depleted	Leaf170	3	96599.7	4.122	3.92908	26.8332	3.92908	Bacteroidetes	26.8332
G10	Thiamine depleted	Leaf170	3	96599.7	2.58113	2.3882	26.8332	2.3882	Bacteroidetes	26.8332
E1	Biotin depleted	Leaf170	1	96599.7	3.22801	3.03509	26.8332	3.03509	Bacteroidetes	26.8332
E4	Niacin depleted	Leaf170	1	96599.7	4.26369	4.07076	26.8332	4.07076	Bacteroidetes	26.8332
E7	Pantothenate depleted	Leaf170	1	96599.7	4.17179	3.97887	26.8332	3.97887	Bacteroidetes	26.8332
E10	Thiamine depleted	Leaf170	1	96599.7	2.77972	2.5868	26.8332	2.5868	Bacteroidetes	26.8332
F1	Biotin depleted	Leaf170	2	96599.7	2.86543	2.67251	26.8332	2.67251	Bacteroidetes	26.8332
F4	Niacin depleted	Leaf170	2	96599.7	4.25603	4.06311	26.8332	4.06311	Bacteroidetes	26.8332
F7	Pantothenate depleted	Leaf170	2	96599.7	4.19807	4.00514	26.8332	4.00514	Bacteroidetes	26.8332
G5	Niacin depleted	Leaf171	3	116399	5.60695	5.41457	32.3331	5.41457	Actinobacteria	32.3331
G7	Pantothenate depleted	Leaf171	3	116399	1.2948	1.10242	32.3331	1.10242	Actinobacteria	32.3331
G11	Supplemented	Leaf171	3	116399	5.52378	5.3314	32.3331	5.3314	Actinobacteria	32.3331
G9	Thiamine depleted	Leaf171	3	116399	1.95325	1.76087	32.3331	1.76087	Actinobacteria	32.3331
G3	Biotin depleted	Leaf171	3	116399	4.36406	4.17168	32.3331	4.17168	Actinobacteria	32.3331
E3	Biotin depleted	Leaf171	1	116399	4.41974	4.22736	32.3331	4.22736	Actinobacteria	32.3331
E5	Niacin depleted	Leaf171	1	116399	5.41192	5.21955	32.3331	5.21955	Actinobacteria	32.3331
E7	Pantothenate depleted	Leaf171	1	116399	1.05962	0.867246	32.3331	0.867246	Actinobacteria	32.3331
E9	Thiamine depleted	Leaf171	1	116399	2.20338	2.011	32.3331	2.011	Actinobacteria	32.3331
E11	Supplemented	Leaf171	1	116399	5.46976	5.27738	32.3331	5.27738	Actinobacteria	32.3331
F11	Supplemented	Leaf171	2	116399	5.17948	4.9871	32.3331	4.9871	Actinobacteria	32.3331
F5	Niacin depleted	Leaf171	2	116399	5.31791	5.12553	32.3331	5.12553	Actinobacteria	32.3331
F7	Pantothenate depleted	Leaf171	2	116399	0.97493	0.782551	32.3331	0.782551	Actinobacteria	32.3331
F9	Thiamine depleted	Leaf171	2	116399	1.99266	1.80028	32.3331	1.80028	Actinobacteria	32.3331
F3	Biotin depleted	Leaf171	2	116399	4.46212	4.26974	32.3331	4.26974	Actinobacteria	32.3331
F7	Pantothenate depleted	Leaf171	2	135599	0.943519	0.779727	37.6664	0.779727	Actinobacteria	37.6664
F9	Thiamine depleted	Leaf171	2	135599	2.00885	1.84506	37.6664	1.84506	Actinobacteria	37.6664
F11	Supplemented	Leaf171	2	135599	5.77748	5.61369	37.6664	5.61369	Actinobacteria	37.6664
G5	Niacin depleted	Leaf171	3	135599	6.29149	6.1277	37.6664	6.1277	Actinobacteria	37.6664
G7	Pantothenate depleted	Leaf171	3	135599	1.40465	1.24086	37.6664	1.24086	Actinobacteria	37.6664
G9	Thiamine depleted	Leaf171	3	135599	1.96692	1.80313	37.6664	1.80313	Actinobacteria	37.6664
G3	Biotin depleted	Leaf171	3	135599	4.66904	4.50525	37.6664	4.50525	Actinobacteria	37.6664
F5	Niacin depleted	Leaf171	2	135599	5.9608	5.79701	37.6664	5.79701	Actinobacteria	37.6664
E3	Biotin depleted	Leaf171	1	135599	4.84002	4.67623	37.6664	4.67623	Actinobacteria	37.6664
E5	Niacin depleted	Leaf171	1	135599	5.99423	5.83044	37.6664	5.83044	Actinobacteria	37.6664
E7	Pantothenate depleted	Leaf171	1	135599	1.06573	0.901939	37.6664	0.901939	Actinobacteria	37.6664
E9	Thiamine depleted	Leaf171	1	135599	2.19327	2.02947	37.6664	2.02947	Actinobacteria	37.6664
E11	Supplemented	Leaf171	1	135599	5.91511	5.75132	37.6664	5.75132	Actinobacteria	37.6664
F3	Biotin depleted	Leaf171	2	135599	4.82805	4.66426	37.6664	4.66426	Actinobacteria	37.6664
G11	Supplemented	Leaf171	3	135599	6.13739	5.97359	37.6664	5.97359	Actinobacteria	37.6664
F5	Niacin depleted	Leaf171	2	72599.4	3.36553	3.201	20.1665	3.201	Actinobacteria	20.1665
F3	Biotin depleted	Leaf171	2	72599.4	3.18809	3.02356	20.1665	3.02356	Actinobacteria	20.1665
E11	Supplemented	Leaf171	1	72599.4	3.37725	3.21272	20.1665	3.21272	Actinobacteria	20.1665
E9	Thiamine depleted	Leaf171	1	72599.4	1.97507	1.81054	20.1665	1.81054	Actinobacteria	20.1665
G5	Niacin depleted	Leaf171	3	72599.4	3.46137	3.29684	20.1665	3.29684	Actinobacteria	20.1665
F7	Pantothenate depleted	Leaf171	2	72599.4	0.983343	0.818811	20.1665	0.818811	Actinobacteria	20.1665
F11	Supplemented	Leaf171	2	72599.4	3.12335	2.95881	20.1665	2.95881	Actinobacteria	20.1665
F9	Thiamine depleted	Leaf171	2	72599.4	1.77591	1.61138	20.1665	1.61138	Actinobacteria	20.1665
G3	Biotin depleted	Leaf171	3	72599.4	3.13276	2.96823	20.1665	2.96823	Actinobacteria	20.1665
E7	Pantothenate depleted	Leaf171	1	72599.4	1.06472	0.900184	20.1665	0.900184	Actinobacteria	20.1665
E5	Niacin depleted	Leaf171	1	72599.4	3.41172	3.24718	20.1665	3.24718	Actinobacteria	20.1665
E3	Biotin depleted	Leaf171	1	72599.4	3.15041	2.98587	20.1665	2.98587	Actinobacteria	20.1665
G7	Pantothenate depleted	Leaf171	3	72599.4	1.32351	1.15898	20.1665	1.15898	Actinobacteria	20.1665
G9	Thiamine depleted	Leaf171	3	72599.4	1.75014	1.5856	20.1665	1.5856	Actinobacteria	20.1665
G11	Supplemented	Leaf171	3	72599.4	3.42694	3.2624	20.1665	3.2624	Actinobacteria	20.1665
E9	Thiamine depleted	Leaf171	1	10200	0.411216	0.303309	2.83333	0.303309	Actinobacteria	2.83333
E11	Supplemented	Leaf171	1	10200	0.505174	0.397267	2.83333	0.397267	Actinobacteria	2.83333
F3	Biotin depleted	Leaf171	2	10200	0.548633	0.440726	2.83333	0.440726	Actinobacteria	2.83333
F5	Niacin depleted	Leaf171	2	10200	0.456026	0.348119	2.83333	0.348119	Actinobacteria	2.83333
F7	Pantothenate depleted	Leaf171	2	10200	0.338683	0.230776	2.83333	0.230776	Actinobacteria	2.83333
F9	Thiamine depleted	Leaf171	2	10200	0.327257	0.21935	2.83333	0.21935	Actinobacteria	2.83333
E7	Pantothenate depleted	Leaf171	1	10200	0.288236	0.180329	2.83333	0.180329	Actinobacteria	2.83333
E3	Biotin depleted	Leaf171	1	10200	0.595712	0.487805	2.83333	0.487805	Actinobacteria	2.83333
E5	Niacin depleted	Leaf171	1	10200	0.492004	0.384097	2.83333	0.384097	Actinobacteria	2.83333
G11	Supplemented	Leaf171	3	10200	0.454778	0.346871	2.83333	0.346871	Actinobacteria	2.83333
G3	Biotin depleted	Leaf171	3	10200	0.566507	0.4586	2.83333	0.4586	Actinobacteria	2.83333
G5	Niacin depleted	Leaf171	3	10200	0.43593	0.328023	2.83333	0.328023	Actinobacteria	2.83333
G7	Pantothenate depleted	Leaf171	3	10200	0.426845	0.318938	2.83333	0.318938	Actinobacteria	2.83333
G9	Thiamine depleted	Leaf171	3	10200	0.38813	0.280222	2.83333	0.280222	Actinobacteria	2.83333
F11	Supplemented	Leaf171	2	10200	0.425219	0.317312	2.83333	0.317312	Actinobacteria	2.83333
E3	Biotin depleted	Leaf171	1	50999.6	2.19263	2.20939	14.1666	2.20939	Actinobacteria	14.1666
E5	Niacin depleted	Leaf171	1	50999.6	2.10413	2.12088	14.1666	2.12088	Actinobacteria	14.1666
E7	Pantothenate depleted	Leaf171	1	50999.6	1.06752	1.08428	14.1666	1.08428	Actinobacteria	14.1666
F5	Niacin depleted	Leaf171	2	50999.6	2.02057	2.03732	14.1666	2.03732	Actinobacteria	14.1666
F7	Pantothenate depleted	Leaf171	2	50999.6	0.956846	0.973601	14.1666	0.973601	Actinobacteria	14.1666
F9	Thiamine depleted	Leaf171	2	50999.6	1.65984	1.6766	14.1666	1.6766	Actinobacteria	14.1666
F3	Biotin depleted	Leaf171	2	50999.6	2.18558	2.20234	14.1666	2.20234	Actinobacteria	14.1666
F11	Supplemented	Leaf171	2	50999.6	1.9183	1.93506	14.1666	1.93506	Actinobacteria	14.1666
E9	Thiamine depleted	Leaf171	1	50999.6	1.7971	1.81386	14.1666	1.81386	Actinobacteria	14.1666
E11	Supplemented	Leaf171	1	50999.6	2.09527	2.11202	14.1666	2.11202	Actinobacteria	14.1666
G3	Biotin depleted	Leaf171	3	50999.6	2.17876	2.19552	14.1666	2.19552	Actinobacteria	14.1666
G7	Pantothenate depleted	Leaf171	3	50999.6	1.30562	1.32238	14.1666	1.32238	Actinobacteria	14.1666
G9	Thiamine depleted	Leaf171	3	50999.6	1.65347	1.67022	14.1666	1.67022	Actinobacteria	14.1666
G11	Supplemented	Leaf171	3	50999.6	2.08323	2.09999	14.1666	2.09999	Actinobacteria	14.1666
G5	Niacin depleted	Leaf171	3	50999.6	2.11165	2.12841	14.1666	2.12841	Actinobacteria	14.1666
G6	Niacin depleted	Leaf183	3	96599.7	6.88273	6.68981	26.8332	6.68981	Actinobacteria	26.8332
G3	Biotin depleted	Leaf183	3	96599.7	4.5119	4.31897	26.8332	4.31897	Actinobacteria	26.8332
F12	Thiamine depleted	Leaf183	2	96599.7	3.47605	3.28312	26.8332	3.28312	Actinobacteria	26.8332
F9	Pantothenate depleted	Leaf183	2	96599.7	2.0249	1.83197	26.8332	1.83197	Actinobacteria	26.8332
F6	Niacin depleted	Leaf183	2	96599.7	6.5128	6.31987	26.8332	6.31987	Actinobacteria	26.8332
F3	Biotin depleted	Leaf183	2	96599.7	4.43968	4.24675	26.8332	4.24675	Actinobacteria	26.8332
G9	Pantothenate depleted	Leaf183	3	96599.7	1.93375	1.74082	26.8332	1.74082	Actinobacteria	26.8332
G12	Thiamine depleted	Leaf183	3	96599.7	3.39234	3.19941	26.8332	3.19941	Actinobacteria	26.8332
H8	Supplemented	Leaf183	1	96599.7	7.57022	7.3773	26.8332	7.3773	Actinobacteria	26.8332
E12	Thiamine depleted	Leaf183	1	96599.7	3.42388	3.23096	26.8332	3.23096	Actinobacteria	26.8332
H9	Supplemented	Leaf183	2	96599.7	7.59696	7.40403	26.8332	7.40403	Actinobacteria	26.8332
H10	Supplemented	Leaf183	3	96599.7	7.61399	7.42107	26.8332	7.42107	Actinobacteria	26.8332
E9	Pantothenate depleted	Leaf183	1	96599.7	2.10653	1.91361	26.8332	1.91361	Actinobacteria	26.8332
E6	Niacin depleted	Leaf183	1	96599.7	7.51308	7.32016	26.8332	7.32016	Actinobacteria	26.8332
E3	Biotin depleted	Leaf183	1	96599.7	4.5358	4.34287	26.8332	4.34287	Actinobacteria	26.8332
H10	Supplemented	Leaf183	3	66599.7	5.13308	5.03616	18.4999	5.03616	Actinobacteria	18.4999
H9	Supplemented	Leaf183	2	66599.7	5.16978	5.07286	18.4999	5.07286	Actinobacteria	18.4999
H8	Supplemented	Leaf183	1	66599.7	5.08861	4.99169	18.4999	4.99169	Actinobacteria	18.4999
G12	Thiamine depleted	Leaf183	3	66599.7	3.06788	2.97096	18.4999	2.97096	Actinobacteria	18.4999
G6	Niacin depleted	Leaf183	3	66599.7	4.3232	4.22628	18.4999	4.22628	Actinobacteria	18.4999
G3	Biotin depleted	Leaf183	3	66599.7	3.45609	3.35917	18.4999	3.35917	Actinobacteria	18.4999
F12	Thiamine depleted	Leaf183	2	66599.7	3.21631	3.11939	18.4999	3.11939	Actinobacteria	18.4999
F9	Pantothenate depleted	Leaf183	2	66599.7	1.69259	1.59567	18.4999	1.59567	Actinobacteria	18.4999
F6	Niacin depleted	Leaf183	2	66599.7	4.22863	4.13171	18.4999	4.13171	Actinobacteria	18.4999
F3	Biotin depleted	Leaf183	2	66599.7	3.34005	3.24313	18.4999	3.24313	Actinobacteria	18.4999
G9	Pantothenate depleted	Leaf183	3	66599.7	1.62443	1.52751	18.4999	1.52751	Actinobacteria	18.4999
E12	Thiamine depleted	Leaf183	1	66599.7	3.10425	3.00733	18.4999	3.00733	Actinobacteria	18.4999
E9	Pantothenate depleted	Leaf183	1	66599.7	1.79892	1.702	18.4999	1.702	Actinobacteria	18.4999
E3	Biotin depleted	Leaf183	1	66599.7	3.50641	3.40949	18.4999	3.40949	Actinobacteria	18.4999
E6	Niacin depleted	Leaf183	1	66599.7	4.61592	4.519	18.4999	4.519	Actinobacteria	18.4999
G12	Thiamine depleted	Leaf183	3	10200	0.211141	0.208746	2.83333	0.208746	Actinobacteria	2.83333
G9	Pantothenate depleted	Leaf183	3	10200	0.244014	0.241619	2.83333	0.241619	Actinobacteria	2.83333
G6	Niacin depleted	Leaf183	3	10200	0.219655	0.21726	2.83333	0.21726	Actinobacteria	2.83333
G3	Biotin depleted	Leaf183	3	10200	0.0541523	0.0517572	2.83333	0.0517572	Actinobacteria	2.83333
H8	Supplemented	Leaf183	1	10200	0.788546	0.786151	2.83333	0.786151	Actinobacteria	2.83333
F12	Thiamine depleted	Leaf183	2	10200	0.318919	0.316524	2.83333	0.316524	Actinobacteria	2.83333
F6	Niacin depleted	Leaf183	2	10200	0.0875021	0.0851069	2.83333	0.0851069	Actinobacteria	2.83333
F3	Biotin depleted	Leaf183	2	10200	-0.00261827	-0.00501343	2.83333	0	Actinobacteria	2.83333
E12	Thiamine depleted	Leaf183	1	10200	0.246475	0.24408	2.83333	0.24408	Actinobacteria	2.83333
F9	Pantothenate depleted	Leaf183	2	10200	0.197429	0.195034	2.83333	0.195034	Actinobacteria	2.83333
H9	Supplemented	Leaf183	2	10200	1.00794	1.00554	2.83333	1.00554	Actinobacteria	2.83333
H10	Supplemented	Leaf183	3	10200	0.794593	0.792198	2.83333	0.792198	Actinobacteria	2.83333
E9	Pantothenate depleted	Leaf183	1	10200	0.269984	0.267589	2.83333	0.267589	Actinobacteria	2.83333
E6	Niacin depleted	Leaf183	1	10200	0.177262	0.174867	2.83333	0.174867	Actinobacteria	2.83333
E3	Biotin depleted	Leaf183	1	10200	0.146563	0.144168	2.83333	0.144168	Actinobacteria	2.83333
E3	Biotin depleted	Leaf183	1	116400	4.9359	4.73865	32.3332	4.73865	Actinobacteria	32.3332
E6	Niacin depleted	Leaf183	1	116400	9.272	9.07474	32.3332	9.07474	Actinobacteria	32.3332
E9	Pantothenate depleted	Leaf183	1	116400	2.08552	1.88826	32.3332	1.88826	Actinobacteria	32.3332
E12	Thiamine depleted	Leaf183	1	116400	3.43287	3.23561	32.3332	3.23561	Actinobacteria	32.3332
F3	Biotin depleted	Leaf183	2	116400	4.96817	4.77091	32.3332	4.77091	Actinobacteria	32.3332
F6	Niacin depleted	Leaf183	2	116400	8.23361	8.03635	32.3332	8.03635	Actinobacteria	32.3332
F9	Pantothenate depleted	Leaf183	2	116400	2.00981	1.81255	32.3332	1.81255	Actinobacteria	32.3332
H10	Supplemented	Leaf183	3	116400	9.47138	9.27412	32.3332	9.27412	Actinobacteria	32.3332
H9	Supplemented	Leaf183	2	116400	9.42929	9.23203	32.3332	9.23203	Actinobacteria	32.3332
H8	Supplemented	Leaf183	1	116400	9.4089	9.21164	32.3332	9.21164	Actinobacteria	32.3332
G12	Thiamine depleted	Leaf183	3	116400	3.38024	3.18298	32.3332	3.18298	Actinobacteria	32.3332
G9	Pantothenate depleted	Leaf183	3	116400	1.91181	1.71455	32.3332	1.71455	Actinobacteria	32.3332
G6	Niacin depleted	Leaf183	3	116400	8.60554	8.40829	32.3332	8.40829	Actinobacteria	32.3332
F12	Thiamine depleted	Leaf183	2	116400	3.50302	3.30576	32.3332	3.30576	Actinobacteria	32.3332
G3	Biotin depleted	Leaf183	3	116400	5.05976	4.8625	32.3332	4.8625	Actinobacteria	32.3332
B9	Thiamine depleted	Leaf201	1	64206.9	2.41133	2.35966	17.8352	2.35966	Bacteroidetes	17.8352
B11	Supplemented	Leaf201	1	64206.9	2.33245	2.28079	17.8352	2.28079	Bacteroidetes	17.8352
C2	Biotin depleted	Leaf201	2	64206.9	2.81951	2.76785	17.8352	2.76785	Bacteroidetes	17.8352
B7	Pantothenate depleted	Leaf201	1	64206.9	2.56638	2.51472	17.8352	2.51472	Bacteroidetes	17.8352
B2	Biotin depleted	Leaf201	1	64206.9	2.73225	2.68059	17.8352	2.68059	Bacteroidetes	17.8352
D11	Supplemented	Leaf201	3	64206.9	2.19506	2.14339	17.8352	2.14339	Bacteroidetes	17.8352
D9	Thiamine depleted	Leaf201	3	64206.9	2.57437	2.52271	17.8352	2.52271	Bacteroidetes	17.8352
D7	Pantothenate depleted	Leaf201	3	64206.9	2.77966	2.72799	17.8352	2.72799	Bacteroidetes	17.8352
D2	Biotin depleted	Leaf201	3	64206.9	2.82683	2.77516	17.8352	2.77516	Bacteroidetes	17.8352
C11	Supplemented	Leaf201	2	64206.9	2.34131	2.28965	17.8352	2.28965	Bacteroidetes	17.8352
C7	Pantothenate depleted	Leaf201	2	64206.9	2.74017	2.6885	17.8352	2.6885	Bacteroidetes	17.8352
C9	Thiamine depleted	Leaf201	2	64206.9	2.43698	2.38532	17.8352	2.38532	Bacteroidetes	17.8352
D11	Supplemented	Leaf201	3	61206.6	2.1122	2.05892	17.0018	2.05892	Bacteroidetes	17.0018
C7	Pantothenate depleted	Leaf201	2	61206.6	2.61113	2.55785	17.0018	2.55785	Bacteroidetes	17.0018
C9	Thiamine depleted	Leaf201	2	61206.6	2.36777	2.31449	17.0018	2.31449	Bacteroidetes	17.0018
C11	Supplemented	Leaf201	2	61206.6	2.28154	2.22826	17.0018	2.22826	Bacteroidetes	17.0018
D2	Biotin depleted	Leaf201	3	61206.6	2.70506	2.65178	17.0018	2.65178	Bacteroidetes	17.0018
D7	Pantothenate depleted	Leaf201	3	61206.6	2.6667	2.61342	17.0018	2.61342	Bacteroidetes	17.0018
D9	Thiamine depleted	Leaf201	3	61206.6	2.46791	2.41462	17.0018	2.41462	Bacteroidetes	17.0018
C2	Biotin depleted	Leaf201	2	61206.6	2.69868	2.6454	17.0018	2.6454	Bacteroidetes	17.0018
B11	Supplemented	Leaf201	1	61206.6	2.2735	2.22021	17.0018	2.22021	Bacteroidetes	17.0018
B2	Biotin depleted	Leaf201	1	61206.6	2.61072	2.55744	17.0018	2.55744	Bacteroidetes	17.0018
B7	Pantothenate depleted	Leaf201	1	61206.6	2.4847	2.43142	17.0018	2.43142	Bacteroidetes	17.0018
B9	Thiamine depleted	Leaf201	1	61206.6	2.32807	2.27479	17.0018	2.27479	Bacteroidetes	17.0018
D11	Supplemented	Leaf201	3	74408	2.47046	2.4007	20.6689	2.4007	Bacteroidetes	20.6689
D2	Biotin depleted	Leaf201	3	74408	3.11437	3.04461	20.6689	3.04461	Bacteroidetes	20.6689
D7	Pantothenate depleted	Leaf201	3	74408	3.00357	2.93382	20.6689	2.93382	Bacteroidetes	20.6689
D9	Thiamine depleted	Leaf201	3	74408	2.81518	2.74543	20.6689	2.74543	Bacteroidetes	20.6689
C11	Supplemented	Leaf201	2	74408	2.67252	2.60276	20.6689	2.60276	Bacteroidetes	20.6689
C9	Thiamine depleted	Leaf201	2	74408	2.76887	2.69911	20.6689	2.69911	Bacteroidetes	20.6689
C2	Biotin depleted	Leaf201	2	74408	3.10907	3.03932	20.6689	3.03932	Bacteroidetes	20.6689
B2	Biotin depleted	Leaf201	1	74408	3.14579	3.07604	20.6689	3.07604	Bacteroidetes	20.6689
B7	Pantothenate depleted	Leaf201	1	74408	2.92477	2.85501	20.6689	2.85501	Bacteroidetes	20.6689
B9	Thiamine depleted	Leaf201	1	74408	2.78819	2.71844	20.6689	2.71844	Bacteroidetes	20.6689
B11	Supplemented	Leaf201	1	74408	2.70134	2.63159	20.6689	2.63159	Bacteroidetes	20.6689
C7	Pantothenate depleted	Leaf201	2	74408	3.09956	3.02981	20.6689	3.02981	Bacteroidetes	20.6689
B2	Biotin depleted	Leaf201	1	33603.7	1.58998	1.56008	9.33436	1.56008	Bacteroidetes	9.33436
B7	Pantothenate depleted	Leaf201	1	33603.7	1.36021	1.33031	9.33436	1.33031	Bacteroidetes	9.33436
B9	Thiamine depleted	Leaf201	1	33603.7	1.4482	1.4183	9.33436	1.4183	Bacteroidetes	9.33436
B11	Supplemented	Leaf201	1	33603.7	1.35005	1.32015	9.33436	1.32015	Bacteroidetes	9.33436
C7	Pantothenate depleted	Leaf201	2	33603.7	1.58694	1.55704	9.33436	1.55704	Bacteroidetes	9.33436
C9	Thiamine depleted	Leaf201	2	33603.7	1.40008	1.37018	9.33436	1.37018	Bacteroidetes	9.33436
C11	Supplemented	Leaf201	2	33603.7	1.363	1.3331	9.33436	1.3331	Bacteroidetes	9.33436
D2	Biotin depleted	Leaf201	3	33603.7	1.62142	1.59152	9.33436	1.59152	Bacteroidetes	9.33436
D7	Pantothenate depleted	Leaf201	3	33603.7	1.56947	1.53957	9.33436	1.53957	Bacteroidetes	9.33436
D9	Thiamine depleted	Leaf201	3	33603.7	1.41883	1.38894	9.33436	1.38894	Bacteroidetes	9.33436
D11	Supplemented	Leaf201	3	33603.7	1.05031	1.02041	9.33436	1.02041	Bacteroidetes	9.33436
C2	Biotin depleted	Leaf201	2	33603.7	1.54814	1.51824	9.33436	1.51824	Bacteroidetes	9.33436
B9	Thiamine depleted	Leaf201	1	24002.6	1.34324	1.32111	6.66739	1.32111	Bacteroidetes	6.66739
B11	Supplemented	Leaf201	1	24002.6	1.12344	1.10131	6.66739	1.10131	Bacteroidetes	6.66739
C2	Biotin depleted	Leaf201	2	24002.6	1.16429	1.14215	6.66739	1.14215	Bacteroidetes	6.66739
C7	Pantothenate depleted	Leaf201	2	24002.6	1.34341	1.32128	6.66739	1.32128	Bacteroidetes	6.66739
C9	Thiamine depleted	Leaf201	2	24002.6	1.32289	1.30076	6.66739	1.30076	Bacteroidetes	6.66739
C11	Supplemented	Leaf201	2	24002.6	1.22429	1.20216	6.66739	1.20216	Bacteroidetes	6.66739
D2	Biotin depleted	Leaf201	3	24002.6	1.14741	1.12527	6.66739	1.12527	Bacteroidetes	6.66739
D7	Pantothenate depleted	Leaf201	3	24002.6	1.24341	1.22128	6.66739	1.22128	Bacteroidetes	6.66739
D9	Thiamine depleted	Leaf201	3	24002.6	1.17007	1.14794	6.66739	1.14794	Bacteroidetes	6.66739
D11	Supplemented	Leaf201	3	24002.6	0.874561	0.852428	6.66739	0.852428	Bacteroidetes	6.66739
B7	Pantothenate depleted	Leaf201	1	24002.6	0.973421	0.951288	6.66739	0.951288	Bacteroidetes	6.66739
B2	Biotin depleted	Leaf201	1	24002.6	1.0714	1.04926	6.66739	1.04926	Bacteroidetes	6.66739
C7	Pantothenate depleted	Leaf201	2	40204.3	1.66106	1.63692	11.1679	1.63692	Bacteroidetes	11.1679
C9	Thiamine depleted	Leaf201	2	40204.3	1.48751	1.46337	11.1679	1.46337	Bacteroidetes	11.1679
C11	Supplemented	Leaf201	2	40204.3	1.44833	1.42419	11.1679	1.42419	Bacteroidetes	11.1679
D2	Biotin depleted	Leaf201	3	40204.3	1.71708	1.69294	11.1679	1.69294	Bacteroidetes	11.1679
D7	Pantothenate depleted	Leaf201	3	40204.3	1.65445	1.63031	11.1679	1.63031	Bacteroidetes	11.1679
D9	Thiamine depleted	Leaf201	3	40204.3	1.53975	1.51561	11.1679	1.51561	Bacteroidetes	11.1679
D11	Supplemented	Leaf201	3	40204.3	1.18972	1.16558	11.1679	1.16558	Bacteroidetes	11.1679
B2	Biotin depleted	Leaf201	1	40204.3	1.7315	1.70736	11.1679	1.70736	Bacteroidetes	11.1679
B7	Pantothenate depleted	Leaf201	1	40204.3	1.49572	1.47158	11.1679	1.47158	Bacteroidetes	11.1679
B9	Thiamine depleted	Leaf201	1	40204.3	1.52198	1.49784	11.1679	1.49784	Bacteroidetes	11.1679
B11	Supplemented	Leaf201	1	40204.3	1.43654	1.4124	11.1679	1.4124	Bacteroidetes	11.1679
C2	Biotin depleted	Leaf201	2	40204.3	1.64988	1.62574	11.1679	1.62574	Bacteroidetes	11.1679
C7	Pantothenate depleted	Leaf201	2	157217	6.09267	6.02671	43.6713	6.02671	Bacteroidetes	43.6713
C2	Biotin depleted	Leaf201	2	157217	5.75638	5.69042	43.6713	5.69042	Bacteroidetes	43.6713
B11	Supplemented	Leaf201	1	157217	5.63371	5.56775	43.6713	5.56775	Bacteroidetes	43.6713
B9	Thiamine depleted	Leaf201	1	157217	5.92423	5.85828	43.6713	5.85828	Bacteroidetes	43.6713
B7	Pantothenate depleted	Leaf201	1	157217	6.24279	6.17684	43.6713	6.17684	Bacteroidetes	43.6713
B2	Biotin depleted	Leaf201	1	157217	6.17184	6.10588	43.6713	6.10588	Bacteroidetes	43.6713
C9	Thiamine depleted	Leaf201	2	157217	5.2572	5.19124	43.6713	5.19124	Bacteroidetes	43.6713
C11	Supplemented	Leaf201	2	157217	5.45074	5.38478	43.6713	5.38478	Bacteroidetes	43.6713
D11	Supplemented	Leaf201	3	157217	5.57449	5.50853	43.6713	5.50853	Bacteroidetes	43.6713
D9	Thiamine depleted	Leaf201	3	157217	5.52514	5.45918	43.6713	5.45918	Bacteroidetes	43.6713
D7	Pantothenate depleted	Leaf201	3	157217	6.26066	6.1947	43.6713	6.1947	Bacteroidetes	43.6713
D2	Biotin depleted	Leaf201	3	157217	6.04126	5.9753	43.6713	5.9753	Bacteroidetes	43.6713
D11	Supplemented	Leaf201	3	117612	4.00531	3.96219	32.6701	3.96219	Bacteroidetes	32.6701
B2	Biotin depleted	Leaf201	1	117612	4.69823	4.65511	32.6701	4.65511	Bacteroidetes	32.6701
B7	Pantothenate depleted	Leaf201	1	117612	4.57315	4.53003	32.6701	4.53003	Bacteroidetes	32.6701
B9	Thiamine depleted	Leaf201	1	117612	4.39179	4.34868	32.6701	4.34868	Bacteroidetes	32.6701
C2	Biotin depleted	Leaf201	2	117612	4.45518	4.41207	32.6701	4.41207	Bacteroidetes	32.6701
C7	Pantothenate depleted	Leaf201	2	117612	4.58944	4.54632	32.6701	4.54632	Bacteroidetes	32.6701
C9	Thiamine depleted	Leaf201	2	117612	4.01898	3.97586	32.6701	3.97586	Bacteroidetes	32.6701
C11	Supplemented	Leaf201	2	117612	4.0953	4.05219	32.6701	4.05219	Bacteroidetes	32.6701
D2	Biotin depleted	Leaf201	3	117612	4.59904	4.55593	32.6701	4.55593	Bacteroidetes	32.6701
D7	Pantothenate depleted	Leaf201	3	117612	4.62844	4.58532	32.6701	4.58532	Bacteroidetes	32.6701
D9	Thiamine depleted	Leaf201	3	117612	4.15629	4.11317	32.6701	4.11317	Bacteroidetes	32.6701
B11	Supplemented	Leaf201	1	117612	4.19549	4.15238	32.6701	4.15238	Bacteroidetes	32.6701
D11	Supplemented	Leaf201	3	185420	6.67176	6.55708	51.5055	6.55708	Bacteroidetes	51.5055
D9	Thiamine depleted	Leaf201	3	185420	6.5632	6.44852	51.5055	6.44852	Bacteroidetes	51.5055
D7	Pantothenate depleted	Leaf201	3	185420	7.33728	7.2226	51.5055	7.2226	Bacteroidetes	51.5055
D2	Biotin depleted	Leaf201	3	185420	7.05878	6.9441	51.5055	6.9441	Bacteroidetes	51.5055
C11	Supplemented	Leaf201	2	185420	6.42484	6.31016	51.5055	6.31016	Bacteroidetes	51.5055
C9	Thiamine depleted	Leaf201	2	185420	6.27186	6.15717	51.5055	6.15717	Bacteroidetes	51.5055
C7	Pantothenate depleted	Leaf201	2	185420	7.20476	7.09008	51.5055	7.09008	Bacteroidetes	51.5055
C2	Biotin depleted	Leaf201	2	185420	6.69566	6.58098	51.5055	6.58098	Bacteroidetes	51.5055
B11	Supplemented	Leaf201	1	185420	6.6344	6.51971	51.5055	6.51971	Bacteroidetes	51.5055
B7	Pantothenate depleted	Leaf201	1	185420	7.32837	7.21369	51.5055	7.21369	Bacteroidetes	51.5055
B2	Biotin depleted	Leaf201	1	185420	7.31849	7.20381	51.5055	7.20381	Bacteroidetes	51.5055
B9	Thiamine depleted	Leaf201	1	185420	6.97358	6.8589	51.5055	6.8589	Bacteroidetes	51.5055
B11	Supplemented	Leaf201	1	163817	5.90673	5.82834	45.5048	5.82834	Bacteroidetes	45.5048
B9	Thiamine depleted	Leaf201	1	163817	6.21249	6.1341	45.5048	6.1341	Bacteroidetes	45.5048
B7	Pantothenate depleted	Leaf201	1	163817	6.54319	6.4648	45.5048	6.4648	Bacteroidetes	45.5048
B2	Biotin depleted	Leaf201	1	163817	6.4063	6.32791	45.5048	6.32791	Bacteroidetes	45.5048
C2	Biotin depleted	Leaf201	2	163817	5.9492	5.87081	45.5048	5.87081	Bacteroidetes	45.5048
C7	Pantothenate depleted	Leaf201	2	163817	6.37926	6.30087	45.5048	6.30087	Bacteroidetes	45.5048
C9	Thiamine depleted	Leaf201	2	163817	5.55483	5.47644	45.5048	5.47644	Bacteroidetes	45.5048
C11	Supplemented	Leaf201	2	163817	5.73988	5.66148	45.5048	5.66148	Bacteroidetes	45.5048
D11	Supplemented	Leaf201	3	163817	5.8886	5.8102	45.5048	5.8102	Bacteroidetes	45.5048
D9	Thiamine depleted	Leaf201	3	163817	5.71389	5.63549	45.5048	5.63549	Bacteroidetes	45.5048
D7	Pantothenate depleted	Leaf201	3	163817	6.46499	6.3866	45.5048	6.3866	Bacteroidetes	45.5048
D2	Biotin depleted	Leaf201	3	163817	6.24357	6.16517	45.5048	6.16517	Bacteroidetes	45.5048
D11	Supplemented	Leaf201	3	403843	15.1193	14.8536	112.179	14.8536	Bacteroidetes	112.179
D9	Thiamine depleted	Leaf201	3	403843	15.0413	14.7756	112.179	14.7756	Bacteroidetes	112.179
D7	Pantothenate depleted	Leaf201	3	403843	13.6213	13.3557	112.179	13.3557	Bacteroidetes	112.179
D2	Biotin depleted	Leaf201	3	403843	11.0027	10.737	112.179	10.737	Bacteroidetes	112.179
C11	Supplemented	Leaf201	2	403843	14.6709	14.4052	112.179	14.4052	Bacteroidetes	112.179
C9	Thiamine depleted	Leaf201	2	403843	14.1872	13.9215	112.179	13.9215	Bacteroidetes	112.179
C7	Pantothenate depleted	Leaf201	2	403843	13.4065	13.1408	112.179	13.1408	Bacteroidetes	112.179
C2	Biotin depleted	Leaf201	2	403843	10.696	10.4303	112.179	10.4303	Bacteroidetes	112.179
B11	Supplemented	Leaf201	1	403843	14.5807	14.315	112.179	14.315	Bacteroidetes	112.179
B9	Thiamine depleted	Leaf201	1	403843	15.275	15.0093	112.179	15.0093	Bacteroidetes	112.179
B7	Pantothenate depleted	Leaf201	1	403843	13.5863	13.3207	112.179	13.3207	Bacteroidetes	112.179
B2	Biotin depleted	Leaf201	1	403843	11.2022	10.9366	112.179	10.9366	Bacteroidetes	112.179
D11	Supplemented	Leaf201	3	366039	13.5671	13.3374	101.678	13.3374	Bacteroidetes	101.678
D9	Thiamine depleted	Leaf201	3	366039	13.5096	13.28	101.678	13.28	Bacteroidetes	101.678
D2	Biotin depleted	Leaf201	3	366039	10.7228	10.4931	101.678	10.4931	Bacteroidetes	101.678
C11	Supplemented	Leaf201	2	366039	13.0949	12.8653	101.678	12.8653	Bacteroidetes	101.678
C9	Thiamine depleted	Leaf201	2	366039	12.6033	12.3737	101.678	12.3737	Bacteroidetes	101.678
C7	Pantothenate depleted	Leaf201	2	366039	12.4625	12.2328	101.678	12.2328	Bacteroidetes	101.678
C2	Biotin depleted	Leaf201	2	366039	10.4528	10.2232	101.678	10.2232	Bacteroidetes	101.678
B11	Supplemented	Leaf201	1	366039	13.2007	12.9711	101.678	12.9711	Bacteroidetes	101.678
B9	Thiamine depleted	Leaf201	1	366039	13.7214	13.4918	101.678	13.4918	Bacteroidetes	101.678
D7	Pantothenate depleted	Leaf201	3	366039	12.6969	12.4673	101.678	12.4673	Bacteroidetes	101.678
B7	Pantothenate depleted	Leaf201	1	366039	12.7159	12.4863	101.678	12.4863	Bacteroidetes	101.678
D11	Supplemented	Leaf201	3	464450	16.668	16.3856	129.014	16.3856	Bacteroidetes	129.014
D9	Thiamine depleted	Leaf201	3	464450	16.7839	16.5015	129.014	16.5015	Bacteroidetes	129.014
D7	Pantothenate depleted	Leaf201	3	464450	14.4683	14.1858	129.014	14.1858	Bacteroidetes	129.014
D2	Biotin depleted	Leaf201	3	464450	11.9279	11.6455	129.014	11.6455	Bacteroidetes	129.014
C11	Supplemented	Leaf201	2	464450	16.3388	16.0563	129.014	16.0563	Bacteroidetes	129.014
C7	Pantothenate depleted	Leaf201	2	464450	14.4788	14.1964	129.014	14.1964	Bacteroidetes	129.014
C9	Thiamine depleted	Leaf201	2	464450	15.6763	15.3939	129.014	15.3939	Bacteroidetes	129.014
C2	Biotin depleted	Leaf201	2	464450	11.5506	11.2682	129.014	11.2682	Bacteroidetes	129.014
B11	Supplemented	Leaf201	1	464450	15.2578	14.9753	129.014	14.9753	Bacteroidetes	129.014
B9	Thiamine depleted	Leaf201	1	464450	16.9735	16.6911	129.014	16.6911	Bacteroidetes	129.014
B7	Pantothenate depleted	Leaf201	1	464450	14.7192	14.4367	129.014	14.4367	Bacteroidetes	129.014
B2	Biotin depleted	Leaf201	1	464450	12.1462	11.8637	129.014	11.8637	Bacteroidetes	129.014
D11	Supplemented	Leaf201	3	442847	15.7859	15.502	123.013	15.502	Bacteroidetes	123.013
D9	Thiamine depleted	Leaf201	3	442847	16.6455	16.3616	123.013	16.3616	Bacteroidetes	123.013
D7	Pantothenate depleted	Leaf201	3	442847	14.1843	13.9004	123.013	13.9004	Bacteroidetes	123.013
D2	Biotin depleted	Leaf201	3	442847	11.2214	10.9375	123.013	10.9375	Bacteroidetes	123.013
C11	Supplemented	Leaf201	2	442847	15.5876	15.3037	123.013	15.3037	Bacteroidetes	123.013
C9	Thiamine depleted	Leaf201	2	442847	14.9547	14.6708	123.013	14.6708	Bacteroidetes	123.013
C7	Pantothenate depleted	Leaf201	2	442847	14.1182	13.8343	123.013	13.8343	Bacteroidetes	123.013
B11	Supplemented	Leaf201	1	442847	14.7762	14.4923	123.013	14.4923	Bacteroidetes	123.013
B9	Thiamine depleted	Leaf201	1	442847	16.1195	15.8356	123.013	15.8356	Bacteroidetes	123.013
B7	Pantothenate depleted	Leaf201	1	442847	14.0361	13.7522	123.013	13.7522	Bacteroidetes	123.013
B2	Biotin depleted	Leaf201	1	442847	11.5396	11.2557	123.013	11.2557	Bacteroidetes	123.013
C2	Biotin depleted	Leaf201	2	442847	10.8718	10.5879	123.013	10.5879	Bacteroidetes	123.013
B2	Biotin depleted	Leaf201	1	366039	10.9689	10.7392	101.678	10.7392	Bacteroidetes	101.678
D11	Supplemented	Leaf201	3	317434	11.7044	11.5916	88.1761	11.5916	Bacteroidetes	88.1761
D9	Thiamine depleted	Leaf201	3	317434	11.8698	11.757	88.1761	11.757	Bacteroidetes	88.1761
D7	Pantothenate depleted	Leaf201	3	317434	11.2717	11.1589	88.1761	11.1589	Bacteroidetes	88.1761
D2	Biotin depleted	Leaf201	3	317434	9.65128	9.53848	88.1761	9.53848	Bacteroidetes	88.1761
C11	Supplemented	Leaf201	2	317434	11.1494	11.0366	88.1761	11.0366	Bacteroidetes	88.1761
C9	Thiamine depleted	Leaf201	2	317434	10.7279	10.6151	88.1761	10.6151	Bacteroidetes	88.1761
C7	Pantothenate depleted	Leaf201	2	317434	10.9952	10.8823	88.1761	10.8823	Bacteroidetes	88.1761
B11	Supplemented	Leaf201	1	317434	11.1481	11.0353	88.1761	11.0353	Bacteroidetes	88.1761
B9	Thiamine depleted	Leaf201	1	317434	12.0939	11.981	88.1761	11.981	Bacteroidetes	88.1761
B7	Pantothenate depleted	Leaf201	1	317434	11.1506	11.0378	88.1761	11.0378	Bacteroidetes	88.1761
B2	Biotin depleted	Leaf201	1	317434	9.93843	9.82562	88.1761	9.82562	Bacteroidetes	88.1761
C2	Biotin depleted	Leaf201	2	317434	9.45174	9.33893	88.1761	9.33893	Bacteroidetes	88.1761
B11	Supplemented	Leaf201	1	294031	10.2383	10.0941	81.6754	10.0941	Bacteroidetes	81.6754
B9	Thiamine depleted	Leaf201	1	294031	11.0585	10.9144	81.6754	10.9144	Bacteroidetes	81.6754
B7	Pantothenate depleted	Leaf201	1	294031	10.3932	10.2491	81.6754	10.2491	Bacteroidetes	81.6754
B2	Biotin depleted	Leaf201	1	294031	9.59857	9.45441	81.6754	9.45441	Bacteroidetes	81.6754
C2	Biotin depleted	Leaf201	2	294031	9.08868	8.94452	81.6754	8.94452	Bacteroidetes	81.6754
C7	Pantothenate depleted	Leaf201	2	294031	10.3177	10.1736	81.6754	10.1736	Bacteroidetes	81.6754
D11	Supplemented	Leaf201	3	294031	10.8894	10.7453	81.6754	10.7453	Bacteroidetes	81.6754
D9	Thiamine depleted	Leaf201	3	294031	10.9857	10.8415	81.6754	10.8415	Bacteroidetes	81.6754
D7	Pantothenate depleted	Leaf201	3	294031	10.5091	10.3649	81.6754	10.3649	Bacteroidetes	81.6754
D2	Biotin depleted	Leaf201	3	294031	9.14133	8.99717	81.6754	8.99717	Bacteroidetes	81.6754
C11	Supplemented	Leaf201	2	294031	10.2849	10.1408	81.6754	10.1408	Bacteroidetes	81.6754
C9	Thiamine depleted	Leaf201	2	294031	9.75169	9.60753	81.6754	9.60753	Bacteroidetes	81.6754
D11	Supplemented	Leaf201	3	361839	13.3939	13.1617	100.511	13.1617	Bacteroidetes	100.511
D9	Thiamine depleted	Leaf201	3	361839	13.3399	13.1077	100.511	13.1077	Bacteroidetes	100.511
D7	Pantothenate depleted	Leaf201	3	361839	12.5666	12.3344	100.511	12.3344	Bacteroidetes	100.511
D2	Biotin depleted	Leaf201	3	361839	10.6425	10.4102	100.511	10.4102	Bacteroidetes	100.511
C11	Supplemented	Leaf201	2	361839	12.9432	12.711	100.511	12.711	Bacteroidetes	100.511
C9	Thiamine depleted	Leaf201	2	361839	12.451	12.2187	100.511	12.2187	Bacteroidetes	100.511
C7	Pantothenate depleted	Leaf201	2	361839	12.3175	12.0853	100.511	12.0853	Bacteroidetes	100.511
C2	Biotin depleted	Leaf201	2	361839	10.3745	10.1422	100.511	10.1422	Bacteroidetes	100.511
B11	Supplemented	Leaf201	1	361839	13.0394	12.8072	100.511	12.8072	Bacteroidetes	100.511
B9	Thiamine depleted	Leaf201	1	361839	13.54	13.3077	100.511	13.3077	Bacteroidetes	100.511
B7	Pantothenate depleted	Leaf201	1	361839	12.5759	12.3437	100.511	12.3437	Bacteroidetes	100.511
B2	Biotin depleted	Leaf201	1	361839	10.8983	10.6661	100.511	10.6661	Bacteroidetes	100.511
G2	Biotin depleted	Leaf202	3	116400	4.83737	4.64396	32.3332	4.64396	Proteobacteria	32.3332
F10	Supplemented	Leaf202	2	116400	5.00224	4.80883	32.3332	4.80883	Proteobacteria	32.3332
G4	Niacin depleted	Leaf202	3	116400	1.56728	1.37387	32.3332	1.37387	Proteobacteria	32.3332
F8	Thiamine depleted	Leaf202	2	116400	4.63897	4.44556	32.3332	4.44556	Proteobacteria	32.3332
F6	Pantothenate depleted	Leaf202	2	116400	0.905612	0.712199	32.3332	0.712199	Proteobacteria	32.3332
F4	Niacin depleted	Leaf202	2	116400	1.4696	1.27619	32.3332	1.27619	Proteobacteria	32.3332
F2	Biotin depleted	Leaf202	2	116400	4.51517	4.32175	32.3332	4.32175	Proteobacteria	32.3332
E10	Supplemented	Leaf202	1	116400	5.01103	4.81762	32.3332	4.81762	Proteobacteria	32.3332
E8	Thiamine depleted	Leaf202	1	116400	5.07799	4.88457	32.3332	4.88457	Proteobacteria	32.3332
E6	Pantothenate depleted	Leaf202	1	116400	1.0626	0.869185	32.3332	0.869185	Proteobacteria	32.3332
E4	Niacin depleted	Leaf202	1	116400	1.29585	1.10243	32.3332	1.10243	Proteobacteria	32.3332
E2	Biotin depleted	Leaf202	1	116400	4.70188	4.50847	32.3332	4.50847	Proteobacteria	32.3332
G6	Pantothenate depleted	Leaf202	3	116400	0.830668	0.637255	32.3332	0.637255	Proteobacteria	32.3332
G8	Thiamine depleted	Leaf202	3	116400	5.00413	4.81072	32.3332	4.81072	Proteobacteria	32.3332
E8	Thiamine depleted	Leaf202	1	125400	5.46268	5.25225	34.8332	5.25225	Proteobacteria	34.8332
G10	Supplemented	Leaf202	3	125400	5.51207	5.30165	34.8332	5.30165	Proteobacteria	34.8332
G8	Thiamine depleted	Leaf202	3	125400	5.32688	5.11645	34.8332	5.11645	Proteobacteria	34.8332
G6	Pantothenate depleted	Leaf202	3	125400	0.893315	0.682885	34.8332	0.682885	Proteobacteria	34.8332
G4	Niacin depleted	Leaf202	3	125400	1.5961	1.38567	34.8332	1.38567	Proteobacteria	34.8332
G2	Biotin depleted	Leaf202	3	125400	5.02033	4.8099	34.8332	4.8099	Proteobacteria	34.8332
F10	Supplemented	Leaf202	2	125400	5.34933	5.1389	34.8332	5.1389	Proteobacteria	34.8332
F8	Thiamine depleted	Leaf202	2	125400	4.93908	4.72865	34.8332	4.72865	Proteobacteria	34.8332
F6	Pantothenate depleted	Leaf202	2	125400	0.968419	0.75799	34.8332	0.75799	Proteobacteria	34.8332
F4	Niacin depleted	Leaf202	2	125400	1.54052	1.33009	34.8332	1.33009	Proteobacteria	34.8332
F2	Biotin depleted	Leaf202	2	125400	4.67703	4.4666	34.8332	4.4666	Proteobacteria	34.8332
E10	Supplemented	Leaf202	1	125400	5.38084	5.17041	34.8332	5.17041	Proteobacteria	34.8332
E6	Pantothenate depleted	Leaf202	1	125400	1.12969	0.919265	34.8332	0.919265	Proteobacteria	34.8332
E4	Niacin depleted	Leaf202	1	125400	1.43324	1.22281	34.8332	1.22281	Proteobacteria	34.8332
E2	Biotin depleted	Leaf202	1	125400	4.86682	4.65639	34.8332	4.65639	Proteobacteria	34.8332
G10	Supplemented	Leaf202	3	116400	5.20176	5.00835	32.3332	5.00835	Proteobacteria	32.3332
G10	Supplemented	Leaf202	3	96599.7	4.2804	4.15811	26.8332	4.15811	Proteobacteria	26.8332
G6	Pantothenate depleted	Leaf202	3	96599.7	0.69763	0.575344	26.8332	0.575344	Proteobacteria	26.8332
G4	Niacin depleted	Leaf202	3	96599.7	1.40864	1.28635	26.8332	1.28635	Proteobacteria	26.8332
G2	Biotin depleted	Leaf202	3	96599.7	4.28421	4.16192	26.8332	4.16192	Proteobacteria	26.8332
F10	Supplemented	Leaf202	2	96599.7	4.02398	3.9017	26.8332	3.9017	Proteobacteria	26.8332
F8	Thiamine depleted	Leaf202	2	96599.7	3.71313	3.59084	26.8332	3.59084	Proteobacteria	26.8332
F6	Pantothenate depleted	Leaf202	2	96599.7	0.790354	0.668067	26.8332	0.668067	Proteobacteria	26.8332
F4	Niacin depleted	Leaf202	2	96599.7	1.30745	1.18516	26.8332	1.18516	Proteobacteria	26.8332
F2	Biotin depleted	Leaf202	2	96599.7	4.03984	3.91756	26.8332	3.91756	Proteobacteria	26.8332
E10	Supplemented	Leaf202	1	96599.7	4.06208	3.9398	26.8332	3.9398	Proteobacteria	26.8332
E8	Thiamine depleted	Leaf202	1	96599.7	4.14233	4.02005	26.8332	4.02005	Proteobacteria	26.8332
E6	Pantothenate depleted	Leaf202	1	96599.7	0.92299	0.800703	26.8332	0.800703	Proteobacteria	26.8332
E4	Niacin depleted	Leaf202	1	96599.7	1.21347	1.09118	26.8332	1.09118	Proteobacteria	26.8332
E2	Biotin depleted	Leaf202	1	96599.7	4.15777	4.03548	26.8332	4.03548	Proteobacteria	26.8332
G8	Thiamine depleted	Leaf202	3	96599.7	4.07733	3.95505	26.8332	3.95505	Proteobacteria	26.8332
F6	Pantothenate depleted	Leaf202	2	182400	1.29513	0.958598	50.6666	0.958598	Proteobacteria	50.6666
F4	Niacin depleted	Leaf202	2	182400	1.79486	1.45832	50.6666	1.45832	Proteobacteria	50.6666
F2	Biotin depleted	Leaf202	2	182400	5.83456	5.49803	50.6666	5.49803	Proteobacteria	50.6666
E10	Supplemented	Leaf202	1	182400	7.9214	7.58486	50.6666	7.58486	Proteobacteria	50.6666
E8	Thiamine depleted	Leaf202	1	182400	8.17711	7.84057	50.6666	7.84057	Proteobacteria	50.6666
E6	Pantothenate depleted	Leaf202	1	182400	1.47868	1.14215	50.6666	1.14215	Proteobacteria	50.6666
E4	Niacin depleted	Leaf202	1	182400	1.55462	1.21809	50.6666	1.21809	Proteobacteria	50.6666
E2	Biotin depleted	Leaf202	1	182400	6.04616	5.70962	50.6666	5.70962	Proteobacteria	50.6666
F8	Thiamine depleted	Leaf202	2	182400	7.61393	7.2774	50.6666	7.2774	Proteobacteria	50.6666
F10	Supplemented	Leaf202	2	182400	7.92183	7.5853	50.6666	7.5853	Proteobacteria	50.6666
G2	Biotin depleted	Leaf202	3	182400	6.10523	5.76869	50.6666	5.76869	Proteobacteria	50.6666
G4	Niacin depleted	Leaf202	3	182400	1.96448	1.62795	50.6666	1.62795	Proteobacteria	50.6666
G10	Supplemented	Leaf202	3	182400	8.25735	7.92081	50.6666	7.92081	Proteobacteria	50.6666
G8	Thiamine depleted	Leaf202	3	182400	7.99132	7.65479	50.6666	7.65479	Proteobacteria	50.6666
G6	Pantothenate depleted	Leaf202	3	182400	1.2094	0.872862	50.6666	0.872862	Proteobacteria	50.6666
E2	Biotin depleted	Leaf202	1	156600	5.54434	5.35003	43.4999	5.35003	Proteobacteria	43.4999
E6	Pantothenate depleted	Leaf202	1	156600	1.27714	1.08284	43.4999	1.08284	Proteobacteria	43.4999
E4	Niacin depleted	Leaf202	1	156600	1.40413	1.20982	43.4999	1.20982	Proteobacteria	43.4999
G10	Supplemented	Leaf202	3	156600	6.99019	6.79588	43.4999	6.79588	Proteobacteria	43.4999
G8	Thiamine depleted	Leaf202	3	156600	6.71345	6.51914	43.4999	6.51914	Proteobacteria	43.4999
G6	Pantothenate depleted	Leaf202	3	156600	1.03465	0.840345	43.4999	0.840345	Proteobacteria	43.4999
G2	Biotin depleted	Leaf202	3	156600	5.69754	5.50324	43.4999	5.50324	Proteobacteria	43.4999
F10	Supplemented	Leaf202	2	156600	6.77005	6.57574	43.4999	6.57574	Proteobacteria	43.4999
F8	Thiamine depleted	Leaf202	2	156600	6.35646	6.16216	43.4999	6.16216	Proteobacteria	43.4999
F6	Pantothenate depleted	Leaf202	2	156600	1.10482	0.910511	43.4999	0.910511	Proteobacteria	43.4999
F4	Niacin depleted	Leaf202	2	156600	1.62613	1.43183	43.4999	1.43183	Proteobacteria	43.4999
F2	Biotin depleted	Leaf202	2	156600	5.35889	5.16458	43.4999	5.16458	Proteobacteria	43.4999
E10	Supplemented	Leaf202	1	156600	6.78237	6.58807	43.4999	6.58807	Proteobacteria	43.4999
E8	Thiamine depleted	Leaf202	1	156600	6.9115	6.7172	43.4999	6.7172	Proteobacteria	43.4999
G4	Niacin depleted	Leaf202	3	156600	1.79462	1.60032	43.4999	1.60032	Proteobacteria	43.4999
E2	Biotin depleted	Leaf202	1	66599.7	2.92399	2.93589	18.4999	2.93589	Proteobacteria	18.4999
E4	Niacin depleted	Leaf202	1	66599.7	0.987815	0.999712	18.4999	0.999712	Proteobacteria	18.4999
E6	Pantothenate depleted	Leaf202	1	66599.7	0.680337	0.692234	18.4999	0.692234	Proteobacteria	18.4999
E8	Thiamine depleted	Leaf202	1	66599.7	2.73622	2.74812	18.4999	2.74812	Proteobacteria	18.4999
E10	Supplemented	Leaf202	1	66599.7	2.67256	2.68445	18.4999	2.68445	Proteobacteria	18.4999
F2	Biotin depleted	Leaf202	2	66599.7	2.86202	2.87392	18.4999	2.87392	Proteobacteria	18.4999
F4	Niacin depleted	Leaf202	2	66599.7	1.0893	1.1012	18.4999	1.1012	Proteobacteria	18.4999
F6	Pantothenate depleted	Leaf202	2	66599.7	0.569083	0.58098	18.4999	0.58098	Proteobacteria	18.4999
F8	Thiamine depleted	Leaf202	2	66599.7	2.36836	2.38026	18.4999	2.38026	Proteobacteria	18.4999
F10	Supplemented	Leaf202	2	66599.7	2.68388	2.69578	18.4999	2.69578	Proteobacteria	18.4999
G2	Biotin depleted	Leaf202	3	66599.7	2.92939	2.94128	18.4999	2.94128	Proteobacteria	18.4999
G4	Niacin depleted	Leaf202	3	66599.7	1.19427	1.20617	18.4999	1.20617	Proteobacteria	18.4999
G6	Pantothenate depleted	Leaf202	3	66599.7	0.462755	0.474652	18.4999	0.474652	Proteobacteria	18.4999
G8	Thiamine depleted	Leaf202	3	66599.7	2.67514	2.68704	18.4999	2.68704	Proteobacteria	18.4999
G10	Supplemented	Leaf202	3	66599.7	2.85893	2.87083	18.4999	2.87083	Proteobacteria	18.4999
B2	Biotin depleted	Leaf210	1	35400.1	1.18712	1.13305	9.83336	1.13305	Actinobacteria	9.83336
B4	Niacin depleted	Leaf210	1	35400.1	0.927327	0.873261	9.83336	0.873261	Actinobacteria	9.83336
C10	Supplemented	Leaf210	2	35400.1	1.14551	1.09144	9.83336	1.09144	Actinobacteria	9.83336
C8	Thiamine depleted	Leaf210	2	35400.1	1.13175	1.07769	9.83336	1.07769	Actinobacteria	9.83336
C6	Pantothenate depleted	Leaf210	2	35400.1	1.13108	1.07701	9.83336	1.07701	Actinobacteria	9.83336
C4	Niacin depleted	Leaf210	2	35400.1	1.16573	1.11166	9.83336	1.11166	Actinobacteria	9.83336
B10	Supplemented	Leaf210	1	35400.1	1.13776	1.08369	9.83336	1.08369	Actinobacteria	9.83336
B8	Thiamine depleted	Leaf210	1	35400.1	0.981558	0.927492	9.83336	0.927492	Actinobacteria	9.83336
B6	Pantothenate depleted	Leaf210	1	35400.1	0.999536	0.94547	9.83336	0.94547	Actinobacteria	9.83336
C2	Biotin depleted	Leaf210	2	35400.1	1.26173	1.20767	9.83336	1.20767	Actinobacteria	9.83336
D2	Biotin depleted	Leaf210	3	35400.1	1.16304	1.10897	9.83336	1.10897	Actinobacteria	9.83336
D10	Supplemented	Leaf210	3	35400.1	1.15694	1.10288	9.83336	1.10288	Actinobacteria	9.83336
D8	Thiamine depleted	Leaf210	3	35400.1	1.06788	1.01381	9.83336	1.01381	Actinobacteria	9.83336
D6	Pantothenate depleted	Leaf210	3	35400.1	0.966149	0.912083	9.83336	0.912083	Actinobacteria	9.83336
D4	Niacin depleted	Leaf210	3	35400.1	1.11514	1.06107	9.83336	1.06107	Actinobacteria	9.83336
B8	Thiamine depleted	Leaf210	1	10200	0.0818242	0.0610555	2.83333	0.0610555	Actinobacteria	2.83333
B10	Supplemented	Leaf210	1	10200	0.135854	0.115086	2.83333	0.115086	Actinobacteria	2.83333
C8	Thiamine depleted	Leaf210	2	10200	0.0474956	0.0267269	2.83333	0.0267269	Actinobacteria	2.83333
C2	Biotin depleted	Leaf210	2	10200	0.199725	0.178956	2.83333	0.178956	Actinobacteria	2.83333
C4	Niacin depleted	Leaf210	2	10200	0.131028	0.110259	2.83333	0.110259	Actinobacteria	2.83333
C6	Pantothenate depleted	Leaf210	2	10200	0.0954986	0.0747298	2.83333	0.0747298	Actinobacteria	2.83333
B6	Pantothenate depleted	Leaf210	1	10200	0.0687127	0.047944	2.83333	0.047944	Actinobacteria	2.83333
B2	Biotin depleted	Leaf210	1	10200	0.243076	0.222307	2.83333	0.222307	Actinobacteria	2.83333
B4	Niacin depleted	Leaf210	1	10200	0.0281331	0.00736433	2.83333	0.00736433	Actinobacteria	2.83333
D2	Biotin depleted	Leaf210	3	10200	0.112907	0.0921387	2.83333	0.0921387	Actinobacteria	2.83333
D4	Niacin depleted	Leaf210	3	10200	0.0754522	0.0546834	2.83333	0.0546834	Actinobacteria	2.83333
C10	Supplemented	Leaf210	2	10200	0.0297247	0.00895592	2.83333	0.00895592	Actinobacteria	2.83333
D6	Pantothenate depleted	Leaf210	3	10200	-0.0103337	-0.0311025	2.83333	0	Actinobacteria	2.83333
D8	Thiamine depleted	Leaf210	3	10200	0.0441439	0.0233752	2.83333	0.0233752	Actinobacteria	2.83333
D10	Supplemented	Leaf210	3	10200	0.0771559	0.0563871	2.83333	0.0563871	Actinobacteria	2.83333
D8	Thiamine depleted	Leaf210	3	43200.1	1.48214	1.43001	12	1.43001	Actinobacteria	12
D10	Supplemented	Leaf210	3	43200.1	1.64374	1.59161	12	1.59161	Actinobacteria	12
D6	Pantothenate depleted	Leaf210	3	43200.1	1.43866	1.38654	12	1.38654	Actinobacteria	12
D4	Niacin depleted	Leaf210	3	43200.1	1.58381	1.53168	12	1.53168	Actinobacteria	12
B2	Biotin depleted	Leaf210	1	43200.1	1.51674	1.46461	12	1.46461	Actinobacteria	12
B4	Niacin depleted	Leaf210	1	43200.1	1.35639	1.30426	12	1.30426	Actinobacteria	12
B6	Pantothenate depleted	Leaf210	1	43200.1	1.41666	1.36453	12	1.36453	Actinobacteria	12
B8	Thiamine depleted	Leaf210	1	43200.1	1.36294	1.31081	12	1.31081	Actinobacteria	12
B10	Supplemented	Leaf210	1	43200.1	1.57371	1.52158	12	1.52158	Actinobacteria	12
C2	Biotin depleted	Leaf210	2	43200.1	1.62867	1.57654	12	1.57654	Actinobacteria	12
C4	Niacin depleted	Leaf210	2	43200.1	1.64702	1.59489	12	1.59489	Actinobacteria	12
C6	Pantothenate depleted	Leaf210	2	43200.1	1.6035	1.55137	12	1.55137	Actinobacteria	12
C8	Thiamine depleted	Leaf210	2	43200.1	1.58473	1.5326	12	1.5326	Actinobacteria	12
C10	Supplemented	Leaf210	2	43200.1	1.64108	1.58895	12	1.58895	Actinobacteria	12
D2	Biotin depleted	Leaf210	3	43200.1	1.53367	1.48154	12	1.48154	Actinobacteria	12
C11	Thiamine depleted	Leaf222	2	5399.6	-0.122652	-0.128117	1.49989	0	Actinobacteria	1.49989
D2	Biotin depleted	Leaf222	3	5399.6	0.102328	0.0968634	1.49989	0.0968634	Actinobacteria	1.49989
D5	Niacin depleted	Leaf222	3	5399.6	-0.0877873	-0.0932518	1.49989	0	Actinobacteria	1.49989
D8	Pantothenate depleted	Leaf222	3	5399.6	-0.0065726	-0.0120371	1.49989	0	Actinobacteria	1.49989
D11	Thiamine depleted	Leaf222	3	5399.6	-0.0392594	-0.0447239	1.49989	0	Actinobacteria	1.49989
C8	Pantothenate depleted	Leaf222	2	5399.6	0.0237533	0.0182888	1.49989	0.0182888	Actinobacteria	1.49989
B5	Niacin depleted	Leaf222	1	5399.6	0.118276	0.112811	1.49989	0.112811	Actinobacteria	1.49989
B8	Pantothenate depleted	Leaf222	1	5399.6	0.0808383	0.0753738	1.49989	0.0753738	Actinobacteria	1.49989
B11	Thiamine depleted	Leaf222	1	5399.6	-0.0403428	-0.0458073	1.49989	0	Actinobacteria	1.49989
C2	Biotin depleted	Leaf222	2	5399.6	0.0899421	0.0844776	1.49989	0.0844776	Actinobacteria	1.49989
C5	Niacin depleted	Leaf222	2	5399.6	0.071161	0.0656965	1.49989	0.0656965	Actinobacteria	1.49989
B2	Biotin depleted	Leaf222	1	5399.6	-0.0827655	-0.08823	1.49989	0	Actinobacteria	1.49989
A8	Supplemented	Leaf222	1	5399.6	0.187069	0.181605	1.49989	0.181605	Actinobacteria	1.49989
A9	Supplemented	Leaf222	2	5399.6	-0.0677143	-0.0731788	1.49989	0	Actinobacteria	1.49989
A10	Supplemented	Leaf222	3	5399.6	0.0724898	0.0670253	1.49989	0.0670253	Actinobacteria	1.49989
A10	Supplemented	Leaf222	3	63599.6	3.94073	3.90728	17.6666	3.90728	Actinobacteria	17.6666
A9	Supplemented	Leaf222	2	63599.6	3.8179	3.78445	17.6666	3.78445	Actinobacteria	17.6666
A8	Supplemented	Leaf222	1	63599.6	2.21589	2.18244	17.6666	2.18244	Actinobacteria	17.6666
B2	Biotin depleted	Leaf222	1	63599.6	2.0964	2.06294	17.6666	2.06294	Actinobacteria	17.6666
D11	Thiamine depleted	Leaf222	3	63599.6	1.10623	1.07278	17.6666	1.07278	Actinobacteria	17.6666
D8	Pantothenate depleted	Leaf222	3	63599.6	3.74899	3.71554	17.6666	3.71554	Actinobacteria	17.6666
D5	Niacin depleted	Leaf222	3	63599.6	3.448	3.41454	17.6666	3.41454	Actinobacteria	17.6666
D2	Biotin depleted	Leaf222	3	63599.6	2.01349	1.98004	17.6666	1.98004	Actinobacteria	17.6666
C11	Thiamine depleted	Leaf222	2	63599.6	1.23224	1.19879	17.6666	1.19879	Actinobacteria	17.6666
C8	Pantothenate depleted	Leaf222	2	63599.6	3.84143	3.80798	17.6666	3.80798	Actinobacteria	17.6666
C5	Niacin depleted	Leaf222	2	63599.6	3.64466	3.61121	17.6666	3.61121	Actinobacteria	17.6666
C2	Biotin depleted	Leaf222	2	63599.6	1.76339	1.72994	17.6666	1.72994	Actinobacteria	17.6666
B11	Thiamine depleted	Leaf222	1	63599.6	1.31825	1.28479	17.6666	1.28479	Actinobacteria	17.6666
B8	Pantothenate depleted	Leaf222	1	63599.6	3.99496	3.96151	17.6666	3.96151	Actinobacteria	17.6666
B5	Niacin depleted	Leaf222	1	63599.6	4.32508	4.29162	17.6666	4.29162	Actinobacteria	17.6666
A8	Supplemented	Leaf222	1	57599.6	2.0118	1.98037	15.9999	1.98037	Actinobacteria	15.9999
C5	Niacin depleted	Leaf222	2	57599.6	3.05045	3.01902	15.9999	3.01902	Actinobacteria	15.9999
C2	Biotin depleted	Leaf222	2	57599.6	1.90577	1.87434	15.9999	1.87434	Actinobacteria	15.9999
B11	Thiamine depleted	Leaf222	1	57599.6	1.27244	1.24101	15.9999	1.24101	Actinobacteria	15.9999
B8	Pantothenate depleted	Leaf222	1	57599.6	3.45602	3.42459	15.9999	3.42459	Actinobacteria	15.9999
B5	Niacin depleted	Leaf222	1	57599.6	3.79123	3.7598	15.9999	3.7598	Actinobacteria	15.9999
B2	Biotin depleted	Leaf222	1	57599.6	1.98436	1.95293	15.9999	1.95293	Actinobacteria	15.9999
A10	Supplemented	Leaf222	3	57599.6	3.37401	3.34258	15.9999	3.34258	Actinobacteria	15.9999
A9	Supplemented	Leaf222	2	57599.6	3.29598	3.26455	15.9999	3.26455	Actinobacteria	15.9999
C8	Pantothenate depleted	Leaf222	2	57599.6	3.30357	3.27214	15.9999	3.27214	Actinobacteria	15.9999
C11	Thiamine depleted	Leaf222	2	57599.6	1.24719	1.21576	15.9999	1.21576	Actinobacteria	15.9999
D11	Thiamine depleted	Leaf222	3	57599.6	1.08488	1.05345	15.9999	1.05345	Actinobacteria	15.9999
D8	Pantothenate depleted	Leaf222	3	57599.6	3.14974	3.11831	15.9999	3.11831	Actinobacteria	15.9999
D5	Niacin depleted	Leaf222	3	57599.6	2.87198	2.84055	15.9999	2.84055	Actinobacteria	15.9999
D2	Biotin depleted	Leaf222	3	57599.6	1.77921	1.74778	15.9999	1.74778	Actinobacteria	15.9999
D8	Pantothenate depleted	Leaf250	3	10200	0.230157	0.227761	2.83333	0.227761	Bacteroidetes	2.83333
D5	Niacin depleted	Leaf250	3	10200	-0.00598804	-0.0083832	2.83333	0	Bacteroidetes	2.83333
D11	Thiamine depleted	Leaf250	3	10200	0.159941	0.157546	2.83333	0.157546	Bacteroidetes	2.83333
D2	Biotin depleted	Leaf250	3	10200	0.0762163	0.0738211	2.83333	0.0738211	Bacteroidetes	2.83333
C11	Thiamine depleted	Leaf250	2	10200	0.18124	0.178845	2.83333	0.178845	Bacteroidetes	2.83333
B2	Biotin depleted	Leaf250	1	10200	0.070254	0.0678588	2.83333	0.0678588	Bacteroidetes	2.83333
B5	Niacin depleted	Leaf250	1	10200	0.0894032	0.0870081	2.83333	0.0870081	Bacteroidetes	2.83333
B8	Pantothenate depleted	Leaf250	1	10200	0.202021	0.199626	2.83333	0.199626	Bacteroidetes	2.83333
A10	Supplemented	Leaf250	3	10200	0.306316	0.30392	2.83333	0.30392	Bacteroidetes	2.83333
B11	Thiamine depleted	Leaf250	1	10200	0.286701	0.284305	2.83333	0.284305	Bacteroidetes	2.83333
C2	Biotin depleted	Leaf250	2	10200	0.125858	0.123463	2.83333	0.123463	Bacteroidetes	2.83333
A9	Supplemented	Leaf250	2	10200	0.374724	0.372329	2.83333	0.372329	Bacteroidetes	2.83333
C5	Niacin depleted	Leaf250	2	10200	0.166906	0.164511	2.83333	0.164511	Bacteroidetes	2.83333
A8	Supplemented	Leaf250	1	10200	0.379848	0.377453	2.83333	0.377453	Bacteroidetes	2.83333
C8	Pantothenate depleted	Leaf250	2	10200	0.161498	0.159103	2.83333	0.159103	Bacteroidetes	2.83333
A8	Supplemented	Leaf250	1	116400	4.12402	3.92676	32.3332	3.92676	Bacteroidetes	32.3332
A9	Supplemented	Leaf250	2	116400	3.95566	3.7584	32.3332	3.7584	Bacteroidetes	32.3332
A10	Supplemented	Leaf250	3	116400	5.05301	4.85575	32.3332	4.85575	Bacteroidetes	32.3332
B2	Biotin depleted	Leaf250	1	116400	2.17566	1.97841	32.3332	1.97841	Bacteroidetes	32.3332
B5	Niacin depleted	Leaf250	1	116400	3.02234	2.82509	32.3332	2.82509	Bacteroidetes	32.3332
B8	Pantothenate depleted	Leaf250	1	116400	3.496	3.29874	32.3332	3.29874	Bacteroidetes	32.3332
B11	Thiamine depleted	Leaf250	1	116400	2.59188	2.39463	32.3332	2.39463	Bacteroidetes	32.3332
C2	Biotin depleted	Leaf250	2	116400	2.12394	1.92669	32.3332	1.92669	Bacteroidetes	32.3332
C5	Niacin depleted	Leaf250	2	116400	3.22034	3.02309	32.3332	3.02309	Bacteroidetes	32.3332
C8	Pantothenate depleted	Leaf250	2	116400	3.49007	3.29281	32.3332	3.29281	Bacteroidetes	32.3332
C11	Thiamine depleted	Leaf250	2	116400	2.29686	2.0996	32.3332	2.0996	Bacteroidetes	32.3332
D2	Biotin depleted	Leaf250	3	116400	2.27486	2.0776	32.3332	2.0776	Bacteroidetes	32.3332
D5	Niacin depleted	Leaf250	3	116400	4.15575	3.95849	32.3332	3.95849	Bacteroidetes	32.3332
D11	Thiamine depleted	Leaf250	3	116400	2.68503	2.48777	32.3332	2.48777	Bacteroidetes	32.3332
D8	Pantothenate depleted	Leaf250	3	116400	4.68022	4.48296	32.3332	4.48296	Bacteroidetes	32.3332
A8	Supplemented	Leaf250	1	96599.7	3.51578	3.32286	26.8332	3.32286	Bacteroidetes	26.8332
A9	Supplemented	Leaf250	2	96599.7	3.48758	3.29465	26.8332	3.29465	Bacteroidetes	26.8332
A10	Supplemented	Leaf250	3	96599.7	3.78625	3.59332	26.8332	3.59332	Bacteroidetes	26.8332
B2	Biotin depleted	Leaf250	1	96599.7	2.10955	1.91663	26.8332	1.91663	Bacteroidetes	26.8332
B5	Niacin depleted	Leaf250	1	96599.7	2.71122	2.5183	26.8332	2.5183	Bacteroidetes	26.8332
B8	Pantothenate depleted	Leaf250	1	96599.7	3.14538	2.95246	26.8332	2.95246	Bacteroidetes	26.8332
B11	Thiamine depleted	Leaf250	1	96599.7	2.60805	2.41513	26.8332	2.41513	Bacteroidetes	26.8332
C2	Biotin depleted	Leaf250	2	96599.7	2.0668	1.87388	26.8332	1.87388	Bacteroidetes	26.8332
C5	Niacin depleted	Leaf250	2	96599.7	2.84657	2.65364	26.8332	2.65364	Bacteroidetes	26.8332
C8	Pantothenate depleted	Leaf250	2	96599.7	3.09066	2.89773	26.8332	2.89773	Bacteroidetes	26.8332
C11	Thiamine depleted	Leaf250	2	96599.7	2.31628	2.12336	26.8332	2.12336	Bacteroidetes	26.8332
D2	Biotin depleted	Leaf250	3	96599.7	2.19611	2.00318	26.8332	2.00318	Bacteroidetes	26.8332
D5	Niacin depleted	Leaf250	3	96599.7	3.04747	2.85454	26.8332	2.85454	Bacteroidetes	26.8332
D8	Pantothenate depleted	Leaf250	3	96599.7	3.5572	3.36428	26.8332	3.36428	Bacteroidetes	26.8332
D11	Thiamine depleted	Leaf250	3	96599.7	2.70234	2.50942	26.8332	2.50942	Bacteroidetes	26.8332
C11	Thiamine depleted	Leaf250	2	66599.7	2.15468	2.05776	18.4999	2.05776	Bacteroidetes	18.4999
C5	Niacin depleted	Leaf250	2	66599.7	2.02021	1.92329	18.4999	1.92329	Bacteroidetes	18.4999
D2	Biotin depleted	Leaf250	3	66599.7	1.71796	1.62104	18.4999	1.62104	Bacteroidetes	18.4999
C8	Pantothenate depleted	Leaf250	2	66599.7	2.19297	2.09605	18.4999	2.09605	Bacteroidetes	18.4999
D5	Niacin depleted	Leaf250	3	66599.7	1.98904	1.89212	18.4999	1.89212	Bacteroidetes	18.4999
D11	Thiamine depleted	Leaf250	3	66599.7	2.46896	2.37204	18.4999	2.37204	Bacteroidetes	18.4999
D8	Pantothenate depleted	Leaf250	3	66599.7	2.56753	2.47061	18.4999	2.47061	Bacteroidetes	18.4999
B2	Biotin depleted	Leaf250	1	66599.7	1.75585	1.65893	18.4999	1.65893	Bacteroidetes	18.4999
B5	Niacin depleted	Leaf250	1	66599.7	1.91396	1.81704	18.4999	1.81704	Bacteroidetes	18.4999
B8	Pantothenate depleted	Leaf250	1	66599.7	2.33983	2.24291	18.4999	2.24291	Bacteroidetes	18.4999
B11	Thiamine depleted	Leaf250	1	66599.7	2.41954	2.32262	18.4999	2.32262	Bacteroidetes	18.4999
C2	Biotin depleted	Leaf250	2	66599.7	1.71811	1.62119	18.4999	1.62119	Bacteroidetes	18.4999
A10	Supplemented	Leaf250	3	66599.7	2.71778	2.62086	18.4999	2.62086	Bacteroidetes	18.4999
A8	Supplemented	Leaf250	1	66599.7	2.6085	2.51158	18.4999	2.51158	Bacteroidetes	18.4999
A9	Supplemented	Leaf250	2	66599.7	2.57415	2.47723	18.4999	2.47723	Bacteroidetes	18.4999
D7	Pantothenate depleted	Leaf262	3	114000	0.734856	0.709282	31.6666	0.709282	Proteobacteria	31.6666
D10	Thiamine depleted	Leaf262	3	114000	6.14002	6.11444	31.6666	6.11444	Proteobacteria	31.6666
D4	Niacin depleted	Leaf262	3	114000	1.05829	1.03272	31.6666	1.03272	Proteobacteria	31.6666
C10	Thiamine depleted	Leaf262	2	114000	5.95331	5.92774	31.6666	5.92774	Proteobacteria	31.6666
D1	Biotin depleted	Leaf262	3	114000	1.22658	1.20101	31.6666	1.20101	Proteobacteria	31.6666
A2	Supplemented	Leaf262	1	114000	5.29942	5.27384	31.6666	5.27384	Proteobacteria	31.6666
A4	Supplemented	Leaf262	3	114000	6.6235	6.59792	31.6666	6.59792	Proteobacteria	31.6666
B1	Biotin depleted	Leaf262	1	114000	1.71206	1.68648	31.6666	1.68648	Proteobacteria	31.6666
B4	Niacin depleted	Leaf262	1	114000	1.17424	1.14866	31.6666	1.14866	Proteobacteria	31.6666
B7	Pantothenate depleted	Leaf262	1	114000	0.348489	0.322914	31.6666	0.322914	Proteobacteria	31.6666
B10	Thiamine depleted	Leaf262	1	114000	5.19308	5.16751	31.6666	5.16751	Proteobacteria	31.6666
C1	Biotin depleted	Leaf262	2	114000	1.31365	1.28808	31.6666	1.28808	Proteobacteria	31.6666
C4	Niacin depleted	Leaf262	2	114000	0.599849	0.574275	31.6666	0.574275	Proteobacteria	31.6666
C7	Pantothenate depleted	Leaf262	2	114000	0.342783	0.317209	31.6666	0.317209	Proteobacteria	31.6666
A3	Supplemented	Leaf262	2	114000	6.51514	6.48956	31.6666	6.48956	Proteobacteria	31.6666
A2	Supplemented	Leaf262	1	74399.8	3.5332	3.53954	20.6666	3.53954	Proteobacteria	20.6666
A3	Supplemented	Leaf262	2	74399.8	4.52809	4.53442	20.6666	4.53442	Proteobacteria	20.6666
A4	Supplemented	Leaf262	3	74399.8	4.63825	4.64459	20.6666	4.64459	Proteobacteria	20.6666
B1	Biotin depleted	Leaf262	1	74399.8	1.44961	1.45595	20.6666	1.45595	Proteobacteria	20.6666
B4	Niacin depleted	Leaf262	1	74399.8	0.892121	0.898457	20.6666	0.898457	Proteobacteria	20.6666
B7	Pantothenate depleted	Leaf262	1	74399.8	0.304894	0.311231	20.6666	0.311231	Proteobacteria	20.6666
B10	Thiamine depleted	Leaf262	1	74399.8	3.40892	3.41525	20.6666	3.41525	Proteobacteria	20.6666
C1	Biotin depleted	Leaf262	2	74399.8	1.06467	1.07101	20.6666	1.07101	Proteobacteria	20.6666
C4	Niacin depleted	Leaf262	2	74399.8	0.521879	0.528215	20.6666	0.528215	Proteobacteria	20.6666
C7	Pantothenate depleted	Leaf262	2	74399.8	0.313382	0.319718	20.6666	0.319718	Proteobacteria	20.6666
C10	Thiamine depleted	Leaf262	2	74399.8	4.36123	4.36756	20.6666	4.36756	Proteobacteria	20.6666
D1	Biotin depleted	Leaf262	3	74399.8	1.03733	1.04366	20.6666	1.04366	Proteobacteria	20.6666
D4	Niacin depleted	Leaf262	3	74399.8	0.870176	0.876513	20.6666	0.876513	Proteobacteria	20.6666
D7	Pantothenate depleted	Leaf262	3	74399.8	0.50906	0.515396	20.6666	0.515396	Proteobacteria	20.6666
D10	Thiamine depleted	Leaf262	3	74399.8	4.46001	4.46634	20.6666	4.46634	Proteobacteria	20.6666
A2	Supplemented	Leaf262	1	66599.8	2.99328	3.00671	18.4999	3.00671	Proteobacteria	18.4999
A3	Supplemented	Leaf262	2	66599.8	3.94624	3.95967	18.4999	3.95967	Proteobacteria	18.4999
A4	Supplemented	Leaf262	3	66599.8	4.07341	4.08684	18.4999	4.08684	Proteobacteria	18.4999
B1	Biotin depleted	Leaf262	1	66599.8	1.44793	1.46137	18.4999	1.46137	Proteobacteria	18.4999
B4	Niacin depleted	Leaf262	1	66599.8	0.875178	0.888611	18.4999	0.888611	Proteobacteria	18.4999
B7	Pantothenate depleted	Leaf262	1	66599.8	0.307267	0.3207	18.4999	0.3207	Proteobacteria	18.4999
B10	Thiamine depleted	Leaf262	1	66599.8	2.89461	2.90805	18.4999	2.90805	Proteobacteria	18.4999
C1	Biotin depleted	Leaf262	2	66599.8	0.995835	1.00927	18.4999	1.00927	Proteobacteria	18.4999
C4	Niacin depleted	Leaf262	2	66599.8	0.519811	0.533244	18.4999	0.533244	Proteobacteria	18.4999
C10	Thiamine depleted	Leaf262	2	66599.8	3.85891	3.87234	18.4999	3.87234	Proteobacteria	18.4999
D1	Biotin depleted	Leaf262	3	66599.8	0.989763	1.0032	18.4999	1.0032	Proteobacteria	18.4999
D4	Niacin depleted	Leaf262	3	66599.8	0.838044	0.851477	18.4999	0.851477	Proteobacteria	18.4999
D7	Pantothenate depleted	Leaf262	3	66599.8	0.506119	0.519552	18.4999	0.519552	Proteobacteria	18.4999
D10	Thiamine depleted	Leaf262	3	66599.8	3.99617	4.0096	18.4999	4.0096	Proteobacteria	18.4999
C7	Pantothenate depleted	Leaf262	2	66599.8	0.312183	0.325616	18.4999	0.325616	Proteobacteria	18.4999
A4	Supplemented	Leaf262	3	166800	9.45456	9.40486	46.3333	9.40486	Proteobacteria	46.3333
A2	Supplemented	Leaf262	1	166800	7.83879	7.78909	46.3333	7.78909	Proteobacteria	46.3333
A3	Supplemented	Leaf262	2	166800	9.34474	9.29504	46.3333	9.29504	Proteobacteria	46.3333
B10	Thiamine depleted	Leaf262	1	166800	7.97086	7.92116	46.3333	7.92116	Proteobacteria	46.3333
C1	Biotin depleted	Leaf262	2	166800	1.71713	1.66743	46.3333	1.66743	Proteobacteria	46.3333
B1	Biotin depleted	Leaf262	1	166800	2.20356	2.15386	46.3333	2.15386	Proteobacteria	46.3333
B4	Niacin depleted	Leaf262	1	166800	1.07175	1.02204	46.3333	1.02204	Proteobacteria	46.3333
B7	Pantothenate depleted	Leaf262	1	166800	0.403423	0.353722	46.3333	0.353722	Proteobacteria	46.3333
D4	Niacin depleted	Leaf262	3	166800	0.978913	0.929211	46.3333	0.929211	Proteobacteria	46.3333
D10	Thiamine depleted	Leaf262	3	166800	8.66173	8.61203	46.3333	8.61203	Proteobacteria	46.3333
D7	Pantothenate depleted	Leaf262	3	166800	0.630094	0.580392	46.3333	0.580392	Proteobacteria	46.3333
C4	Niacin depleted	Leaf262	2	166800	0.651097	0.601396	46.3333	0.601396	Proteobacteria	46.3333
C7	Pantothenate depleted	Leaf262	2	166800	0.491508	0.441807	46.3333	0.441807	Proteobacteria	46.3333
C10	Thiamine depleted	Leaf262	2	166800	8.76722	8.71752	46.3333	8.71752	Proteobacteria	46.3333
D1	Biotin depleted	Leaf262	3	166800	1.69508	1.64537	46.3333	1.64537	Proteobacteria	46.3333
D10	Thiamine depleted	Leaf262	3	10200	0.273604	0.274392	2.83333	0.274392	Proteobacteria	2.83333
D7	Pantothenate depleted	Leaf262	3	161400	0.630094	0.57659	44.8333	0.57659	Proteobacteria	44.8333
D10	Thiamine depleted	Leaf262	3	161400	8.53986	8.48636	44.8333	8.48636	Proteobacteria	44.8333
D4	Niacin depleted	Leaf262	3	161400	0.98443	0.930926	44.8333	0.930926	Proteobacteria	44.8333
A3	Supplemented	Leaf262	2	10200	0.215105	0.215894	2.83333	0.215894	Proteobacteria	2.83333
A2	Supplemented	Leaf262	1	10200	0.232848	0.233637	2.83333	0.233637	Proteobacteria	2.83333
A4	Supplemented	Leaf262	3	10200	0.234238	0.235027	2.83333	0.235027	Proteobacteria	2.83333
D1	Biotin depleted	Leaf262	3	10200	0.205861	0.206649	2.83333	0.206649	Proteobacteria	2.83333
C10	Thiamine depleted	Leaf262	2	10200	0.197635	0.198424	2.83333	0.198424	Proteobacteria	2.83333
C7	Pantothenate depleted	Leaf262	2	10200	0.24396	0.244748	2.83333	0.244748	Proteobacteria	2.83333
C4	Niacin depleted	Leaf262	2	10200	0.129578	0.130367	2.83333	0.130367	Proteobacteria	2.83333
D7	Pantothenate depleted	Leaf262	3	10200	0.290144	0.290933	2.83333	0.290933	Proteobacteria	2.83333
D4	Niacin depleted	Leaf262	3	10200	0.18133	0.182119	2.83333	0.182119	Proteobacteria	2.83333
C1	Biotin depleted	Leaf262	2	10200	0.171919	0.172708	2.83333	0.172708	Proteobacteria	2.83333
B10	Thiamine depleted	Leaf262	1	10200	0.239358	0.240147	2.83333	0.240147	Proteobacteria	2.83333
B7	Pantothenate depleted	Leaf262	1	10200	0.215978	0.216766	2.83333	0.216766	Proteobacteria	2.83333
B4	Niacin depleted	Leaf262	1	10200	0.228305	0.229094	2.83333	0.229094	Proteobacteria	2.83333
B1	Biotin depleted	Leaf262	1	10200	0.218845	0.219634	2.83333	0.219634	Proteobacteria	2.83333
C1	Biotin depleted	Leaf262	2	161400	1.72435	1.67085	44.8333	1.67085	Proteobacteria	44.8333
C7	Pantothenate depleted	Leaf262	2	161400	0.486002	0.432498	44.8333	0.432498	Proteobacteria	44.8333
C4	Niacin depleted	Leaf262	2	161400	0.652529	0.599025	44.8333	0.599025	Proteobacteria	44.8333
B1	Biotin depleted	Leaf262	1	161400	2.17619	2.12268	44.8333	2.12268	Proteobacteria	44.8333
B4	Niacin depleted	Leaf262	1	161400	1.09447	1.04096	44.8333	1.04096	Proteobacteria	44.8333
B7	Pantothenate depleted	Leaf262	1	161400	0.402008	0.348504	44.8333	0.348504	Proteobacteria	44.8333
B10	Thiamine depleted	Leaf262	1	161400	7.89492	7.84142	44.8333	7.84142	Proteobacteria	44.8333
C10	Thiamine depleted	Leaf262	2	161400	8.62967	8.57617	44.8333	8.57617	Proteobacteria	44.8333
D1	Biotin depleted	Leaf262	3	161400	1.69724	1.64374	44.8333	1.64374	Proteobacteria	44.8333
A3	Supplemented	Leaf262	2	161400	9.09651	9.043	44.8333	9.043	Proteobacteria	44.8333
A2	Supplemented	Leaf262	1	161400	7.786	7.73249	44.8333	7.73249	Proteobacteria	44.8333
A4	Supplemented	Leaf262	3	161400	9.1922	9.1387	44.8333	9.1387	Proteobacteria	44.8333
C2	Biotin depleted	Leaf278	2	72599.4	1.33415	1.34773	20.1665	1.34773	Actinobacteria	20.1665
B10	Supplemented	Leaf278	1	72599.4	0.694599	0.708183	20.1665	0.708183	Actinobacteria	20.1665
C4	Niacin depleted	Leaf278	2	72599.4	1.17455	1.18814	20.1665	1.18814	Actinobacteria	20.1665
B6	Pantothenate depleted	Leaf278	1	72599.4	0.905182	0.918767	20.1665	0.918767	Actinobacteria	20.1665
B8	Thiamine depleted	Leaf278	1	72599.4	0.987547	1.00113	20.1665	1.00113	Actinobacteria	20.1665
B4	Niacin depleted	Leaf278	1	72599.4	0.97427	0.987855	20.1665	0.987855	Actinobacteria	20.1665
C10	Supplemented	Leaf278	2	72599.4	0.432905	0.44649	20.1665	0.44649	Actinobacteria	20.1665
D2	Biotin depleted	Leaf278	3	72599.4	1.2154	1.22898	20.1665	1.22898	Actinobacteria	20.1665
D6	Pantothenate depleted	Leaf278	3	72599.4	1.06222	1.07581	20.1665	1.07581	Actinobacteria	20.1665
D8	Thiamine depleted	Leaf278	3	72599.4	0.227327	0.240912	20.1665	0.240912	Actinobacteria	20.1665
D10	Supplemented	Leaf278	3	72599.4	0.497982	0.511567	20.1665	0.511567	Actinobacteria	20.1665
B2	Biotin depleted	Leaf278	1	72599.4	1.30691	1.3205	20.1665	1.3205	Actinobacteria	20.1665
D4	Niacin depleted	Leaf278	3	72599.4	1.04134	1.05493	20.1665	1.05493	Actinobacteria	20.1665
C6	Pantothenate depleted	Leaf278	2	72599.4	1.0777	1.09129	20.1665	1.09129	Actinobacteria	20.1665
C8	Thiamine depleted	Leaf278	2	72599.4	1.03814	1.05172	20.1665	1.05172	Actinobacteria	20.1665
D10	Supplemented	Leaf278	3	208798	1.43064	1.88867	57.9995	1.88867	Actinobacteria	57.9995
D8	Thiamine depleted	Leaf278	3	208798	-0.320459	0.13757	57.9995	0.13757	Actinobacteria	57.9995
D6	Pantothenate depleted	Leaf278	3	208798	2.78088	3.23891	57.9995	3.23891	Actinobacteria	57.9995
C6	Pantothenate depleted	Leaf278	2	208798	2.80584	3.26387	57.9995	3.26387	Actinobacteria	57.9995
C4	Niacin depleted	Leaf278	2	208798	2.90905	3.36708	57.9995	3.36708	Actinobacteria	57.9995
C2	Biotin depleted	Leaf278	2	208798	2.352	2.81003	57.9995	2.81003	Actinobacteria	57.9995
C8	Thiamine depleted	Leaf278	2	208798	0.679132	1.13716	57.9995	1.13716	Actinobacteria	57.9995
D4	Niacin depleted	Leaf278	3	208798	1.93859	2.39662	57.9995	2.39662	Actinobacteria	57.9995
D2	Biotin depleted	Leaf278	3	208798	2.72427	3.1823	57.9995	3.1823	Actinobacteria	57.9995
C10	Supplemented	Leaf278	2	208798	1.82919	2.28722	57.9995	2.28722	Actinobacteria	57.9995
B2	Biotin depleted	Leaf278	1	208798	2.51986	2.97789	57.9995	2.97789	Actinobacteria	57.9995
B4	Niacin depleted	Leaf278	1	208798	2.53005	2.98808	57.9995	2.98808	Actinobacteria	57.9995
B10	Supplemented	Leaf278	1	208798	2.50306	2.96109	57.9995	2.96109	Actinobacteria	57.9995
B8	Thiamine depleted	Leaf278	1	208798	0.526011	0.98404	57.9995	0.98404	Actinobacteria	57.9995
B6	Pantothenate depleted	Leaf278	1	208798	2.47611	2.93414	57.9995	2.93414	Actinobacteria	57.9995
C4	Niacin depleted	Leaf278	2	227998	2.74901	3.2019	63.3328	3.2019	Actinobacteria	63.3328
C6	Pantothenate depleted	Leaf278	2	227998	2.90168	3.35457	63.3328	3.35457	Actinobacteria	63.3328
C8	Thiamine depleted	Leaf278	2	227998	0.724264	1.17715	63.3328	1.17715	Actinobacteria	63.3328
C10	Supplemented	Leaf278	2	227998	1.8774	2.33029	63.3328	2.33029	Actinobacteria	63.3328
D2	Biotin depleted	Leaf278	3	227998	2.77594	3.22883	63.3328	3.22883	Actinobacteria	63.3328
D4	Niacin depleted	Leaf278	3	227998	2.04169	2.49457	63.3328	2.49457	Actinobacteria	63.3328
D6	Pantothenate depleted	Leaf278	3	227998	2.89292	3.34581	63.3328	3.34581	Actinobacteria	63.3328
D8	Thiamine depleted	Leaf278	3	227998	-0.296283	0.156606	63.3328	0.156606	Actinobacteria	63.3328
D10	Supplemented	Leaf278	3	227998	1.5786	2.03149	63.3328	2.03149	Actinobacteria	63.3328
C2	Biotin depleted	Leaf278	2	227998	2.37737	2.83026	63.3328	2.83026	Actinobacteria	63.3328
B4	Niacin depleted	Leaf278	1	227998	2.54619	2.99908	63.3328	2.99908	Actinobacteria	63.3328
B6	Pantothenate depleted	Leaf278	1	227998	2.67665	3.12953	63.3328	3.12953	Actinobacteria	63.3328
B8	Thiamine depleted	Leaf278	1	227998	0.547094	0.999982	63.3328	0.999982	Actinobacteria	63.3328
B10	Supplemented	Leaf278	1	227998	2.47378	2.92667	63.3328	2.92667	Actinobacteria	63.3328
B2	Biotin depleted	Leaf278	1	227998	2.56315	3.01604	63.3328	3.01604	Actinobacteria	63.3328
B10	Supplemented	Leaf278	1	240598	2.71445	3.16944	66.8328	3.16944	Actinobacteria	66.8328
C2	Biotin depleted	Leaf278	2	240598	2.55114	3.00613	66.8328	3.00613	Actinobacteria	66.8328
C4	Niacin depleted	Leaf278	2	240598	2.91194	3.36693	66.8328	3.36693	Actinobacteria	66.8328
C6	Pantothenate depleted	Leaf278	2	240598	3.16201	3.617	66.8328	3.617	Actinobacteria	66.8328
C8	Thiamine depleted	Leaf278	2	240598	0.785433	1.24042	66.8328	1.24042	Actinobacteria	66.8328
C10	Supplemented	Leaf278	2	240598	2.13137	2.58637	66.8328	2.58637	Actinobacteria	66.8328
D2	Biotin depleted	Leaf278	3	240598	2.9295	3.3845	66.8328	3.3845	Actinobacteria	66.8328
D4	Niacin depleted	Leaf278	3	240598	2.23274	2.68773	66.8328	2.68773	Actinobacteria	66.8328
D6	Pantothenate depleted	Leaf278	3	240598	3.20433	3.65933	66.8328	3.65933	Actinobacteria	66.8328
D8	Thiamine depleted	Leaf278	3	240598	-0.26145	0.193542	66.8328	0.193542	Actinobacteria	66.8328
D10	Supplemented	Leaf278	3	240598	1.86403	2.31902	66.8328	2.31902	Actinobacteria	66.8328
B8	Thiamine depleted	Leaf278	1	240598	0.638982	1.09397	66.8328	1.09397	Actinobacteria	66.8328
B2	Biotin depleted	Leaf278	1	240598	2.92953	3.38452	66.8328	3.38452	Actinobacteria	66.8328
B4	Niacin depleted	Leaf278	1	240598	2.85155	3.30654	66.8328	3.30654	Actinobacteria	66.8328
B6	Pantothenate depleted	Leaf278	1	240598	2.94911	3.4041	66.8328	3.4041	Actinobacteria	66.8328
C2	Biotin depleted	Leaf278	2	183598	2.81838	2.87689	50.9996	2.87689	Actinobacteria	50.9996
C4	Niacin depleted	Leaf278	2	183598	3.06946	3.12797	50.9996	3.12797	Actinobacteria	50.9996
C6	Pantothenate depleted	Leaf278	2	183598	2.89093	2.94944	50.9996	2.94944	Actinobacteria	50.9996
C8	Thiamine depleted	Leaf278	2	183598	1.1583	1.21681	50.9996	1.21681	Actinobacteria	50.9996
C10	Supplemented	Leaf278	2	183598	2.15071	2.20921	50.9996	2.20921	Actinobacteria	50.9996
D2	Biotin depleted	Leaf278	3	183598	3.10639	3.16489	50.9996	3.16489	Actinobacteria	50.9996
D4	Niacin depleted	Leaf278	3	183598	2.32966	2.38817	50.9996	2.38817	Actinobacteria	50.9996
D6	Pantothenate depleted	Leaf278	3	183598	3.05244	3.11095	50.9996	3.11095	Actinobacteria	50.9996
D8	Thiamine depleted	Leaf278	3	183598	0.176864	0.235371	50.9996	0.235371	Actinobacteria	50.9996
B2	Biotin depleted	Leaf278	1	183598	2.79927	2.85778	50.9996	2.85778	Actinobacteria	50.9996
B4	Niacin depleted	Leaf278	1	183598	2.8154	2.87391	50.9996	2.87391	Actinobacteria	50.9996
B6	Pantothenate depleted	Leaf278	1	183598	2.52077	2.57928	50.9996	2.57928	Actinobacteria	50.9996
B8	Thiamine depleted	Leaf278	1	183598	1.03888	1.09739	50.9996	1.09739	Actinobacteria	50.9996
B10	Supplemented	Leaf278	1	183598	2.59896	2.65747	50.9996	2.65747	Actinobacteria	50.9996
D10	Supplemented	Leaf278	3	183598	1.85458	1.91309	50.9996	1.91309	Actinobacteria	50.9996
D10	Supplemented	Leaf278	3	189598	1.85594	1.91865	52.6662	1.91865	Actinobacteria	52.6662
D6	Pantothenate depleted	Leaf278	3	189598	3.10071	3.16342	52.6662	3.16342	Actinobacteria	52.6662
D8	Thiamine depleted	Leaf278	3	189598	0.176864	0.239573	52.6662	0.239573	Actinobacteria	52.6662
B10	Supplemented	Leaf278	1	189598	2.7515	2.81421	52.6662	2.81421	Actinobacteria	52.6662
B8	Thiamine depleted	Leaf278	1	189598	1.0352	1.09791	52.6662	1.09791	Actinobacteria	52.6662
B6	Pantothenate depleted	Leaf278	1	189598	2.65414	2.71685	52.6662	2.71685	Actinobacteria	52.6662
B4	Niacin depleted	Leaf278	1	189598	2.92058	2.98329	52.6662	2.98329	Actinobacteria	52.6662
B2	Biotin depleted	Leaf278	1	189598	2.92396	2.98667	52.6662	2.98667	Actinobacteria	52.6662
D4	Niacin depleted	Leaf278	3	189598	2.30618	2.36889	52.6662	2.36889	Actinobacteria	52.6662
D2	Biotin depleted	Leaf278	3	189598	3.12688	3.18959	52.6662	3.18959	Actinobacteria	52.6662
C10	Supplemented	Leaf278	2	189598	2.23886	2.30157	52.6662	2.30157	Actinobacteria	52.6662
C8	Thiamine depleted	Leaf278	2	189598	1.15593	1.21864	52.6662	1.21864	Actinobacteria	52.6662
C6	Pantothenate depleted	Leaf278	2	189598	2.95492	3.01763	52.6662	3.01763	Actinobacteria	52.6662
C4	Niacin depleted	Leaf278	2	189598	3.06808	3.13079	52.6662	3.13079	Actinobacteria	52.6662
C2	Biotin depleted	Leaf278	2	189598	2.76115	2.82386	52.6662	2.82386	Actinobacteria	52.6662
D10	Supplemented	Leaf278	3	147599	1.52347	1.56847	40.9996	1.56847	Actinobacteria	40.9996
D8	Thiamine depleted	Leaf278	3	147599	0.188136	0.233139	40.9996	0.233139	Actinobacteria	40.9996
D6	Pantothenate depleted	Leaf278	3	147599	2.24732	2.29232	40.9996	2.29232	Actinobacteria	40.9996
B4	Niacin depleted	Leaf278	1	147599	1.85966	1.90467	40.9996	1.90467	Actinobacteria	40.9996
D4	Niacin depleted	Leaf278	3	147599	2.16124	2.20624	40.9996	2.20624	Actinobacteria	40.9996
D2	Biotin depleted	Leaf278	3	147599	2.51632	2.56132	40.9996	2.56132	Actinobacteria	40.9996
C10	Supplemented	Leaf278	2	147599	1.39857	1.44358	40.9996	1.44358	Actinobacteria	40.9996
C8	Thiamine depleted	Leaf278	2	147599	1.17599	1.22099	40.9996	1.22099	Actinobacteria	40.9996
C6	Pantothenate depleted	Leaf278	2	147599	2.14758	2.19258	40.9996	2.19258	Actinobacteria	40.9996
C2	Biotin depleted	Leaf278	2	147599	2.32592	2.37093	40.9996	2.37093	Actinobacteria	40.9996
B10	Supplemented	Leaf278	1	147599	1.53168	1.57668	40.9996	1.57668	Actinobacteria	40.9996
B8	Thiamine depleted	Leaf278	1	147599	1.05113	1.09613	40.9996	1.09613	Actinobacteria	40.9996
B6	Pantothenate depleted	Leaf278	1	147599	1.59871	1.64371	40.9996	1.64371	Actinobacteria	40.9996
C4	Niacin depleted	Leaf278	2	147599	2.50927	2.55427	40.9996	2.55427	Actinobacteria	40.9996
B2	Biotin depleted	Leaf278	1	147599	2.10126	2.14627	40.9996	2.14627	Actinobacteria	40.9996
B8	Thiamine depleted	Leaf278	1	271198	0.72783	1.17474	75.3327	1.17474	Actinobacteria	75.3327
B10	Supplemented	Leaf278	1	271198	3.30407	3.75098	75.3327	3.75098	Actinobacteria	75.3327
C2	Biotin depleted	Leaf278	2	271198	2.98697	3.43388	75.3327	3.43388	Actinobacteria	75.3327
C4	Niacin depleted	Leaf278	2	271198	3.3329	3.77981	75.3327	3.77981	Actinobacteria	75.3327
C6	Pantothenate depleted	Leaf278	2	271198	3.67007	4.11698	75.3327	4.11698	Actinobacteria	75.3327
C8	Thiamine depleted	Leaf278	2	271198	0.860631	1.30754	75.3327	1.30754	Actinobacteria	75.3327
C10	Supplemented	Leaf278	2	271198	2.57254	3.01945	75.3327	3.01945	Actinobacteria	75.3327
D2	Biotin depleted	Leaf278	3	271198	3.46083	3.90774	75.3327	3.90774	Actinobacteria	75.3327
D4	Niacin depleted	Leaf278	3	271198	2.68575	3.13266	75.3327	3.13266	Actinobacteria	75.3327
D6	Pantothenate depleted	Leaf278	3	271198	3.60939	4.0563	75.3327	4.0563	Actinobacteria	75.3327
D8	Thiamine depleted	Leaf278	3	271198	-0.220732	0.226178	75.3327	0.226178	Actinobacteria	75.3327
D10	Supplemented	Leaf278	3	271198	2.2677	2.71461	75.3327	2.71461	Actinobacteria	75.3327
B6	Pantothenate depleted	Leaf278	1	271198	3.5169	3.96381	75.3327	3.96381	Actinobacteria	75.3327
B4	Niacin depleted	Leaf278	1	271198	3.45856	3.90547	75.3327	3.90547	Actinobacteria	75.3327
B2	Biotin depleted	Leaf278	1	271198	3.43374	3.88065	75.3327	3.88065	Actinobacteria	75.3327
F2	Biotin depleted	Leaf283	2	66599.7	1.84232	1.76598	18.4999	1.76598	Actinobacteria	18.4999
E12	Supplemented	Leaf283	1	66599.7	1.93721	1.86087	18.4999	1.86087	Actinobacteria	18.4999
E2	Biotin depleted	Leaf283	1	66599.7	1.89686	1.82052	18.4999	1.82052	Actinobacteria	18.4999
E6	Niacin depleted	Leaf283	1	66599.7	1.75073	1.67439	18.4999	1.67439	Actinobacteria	18.4999
E8	Pantothenate depleted	Leaf283	1	66599.7	1.05112	0.974782	18.4999	0.974782	Actinobacteria	18.4999
E10	Thiamine depleted	Leaf283	1	66599.7	1.89136	1.81502	18.4999	1.81502	Actinobacteria	18.4999
F6	Niacin depleted	Leaf283	2	66599.7	1.92317	1.84683	18.4999	1.84683	Actinobacteria	18.4999
F8	Pantothenate depleted	Leaf283	2	66599.7	1.67148	1.59513	18.4999	1.59513	Actinobacteria	18.4999
F10	Thiamine depleted	Leaf283	2	66599.7	1.99359	1.91725	18.4999	1.91725	Actinobacteria	18.4999
F12	Supplemented	Leaf283	2	66599.7	1.53287	1.45653	18.4999	1.45653	Actinobacteria	18.4999
G2	Biotin depleted	Leaf283	3	66599.7	1.64206	1.56572	18.4999	1.56572	Actinobacteria	18.4999
G6	Niacin depleted	Leaf283	3	66599.7	1.85571	1.77937	18.4999	1.77937	Actinobacteria	18.4999
G8	Pantothenate depleted	Leaf283	3	66599.7	1.46589	1.38955	18.4999	1.38955	Actinobacteria	18.4999
G10	Thiamine depleted	Leaf283	3	66599.7	1.52236	1.44602	18.4999	1.44602	Actinobacteria	18.4999
G12	Supplemented	Leaf283	3	66599.7	1.34964	1.27329	18.4999	1.27329	Actinobacteria	18.4999
G6	Pantothenate depleted	Leaf283	3	147599	3.6397	3.6847	40.9996	3.6847	Actinobacteria	40.9996
G8	Thiamine depleted	Leaf283	3	147599	1.53837	1.58337	40.9996	1.58337	Actinobacteria	40.9996
G10	Supplemented	Leaf283	3	147599	3.11998	3.16498	40.9996	3.16498	Actinobacteria	40.9996
G4	Niacin depleted	Leaf283	3	147599	3.30682	3.35182	40.9996	3.35182	Actinobacteria	40.9996
G2	Biotin depleted	Leaf283	3	147599	2.28098	2.32598	40.9996	2.32598	Actinobacteria	40.9996
F10	Supplemented	Leaf283	2	147599	2.85804	2.90304	40.9996	2.90304	Actinobacteria	40.9996
F8	Thiamine depleted	Leaf283	2	147599	1.2989	1.34391	40.9996	1.34391	Actinobacteria	40.9996
E4	Niacin depleted	Leaf283	1	147599	2.54713	2.59213	40.9996	2.59213	Actinobacteria	40.9996
E6	Pantothenate depleted	Leaf283	1	147599	2.84579	2.89079	40.9996	2.89079	Actinobacteria	40.9996
E8	Thiamine depleted	Leaf283	1	147599	0.975632	1.02063	40.9996	1.02063	Actinobacteria	40.9996
E10	Supplemented	Leaf283	1	147599	2.82558	2.87058	40.9996	2.87058	Actinobacteria	40.9996
F2	Biotin depleted	Leaf283	2	147599	2.36827	2.41328	40.9996	2.41328	Actinobacteria	40.9996
F4	Niacin depleted	Leaf283	2	147599	3.01618	3.06119	40.9996	3.06119	Actinobacteria	40.9996
F6	Pantothenate depleted	Leaf283	2	147599	3.14226	3.18726	40.9996	3.18726	Actinobacteria	40.9996
E2	Biotin depleted	Leaf283	1	147599	2.13456	2.17957	40.9996	2.17957	Actinobacteria	40.9996
E2	Biotin depleted	Leaf283	1	72599.4	1.30004	1.31363	20.1665	1.31363	Actinobacteria	20.1665
E4	Niacin depleted	Leaf283	1	72599.4	1.305	1.31858	20.1665	1.31858	Actinobacteria	20.1665
E6	Pantothenate depleted	Leaf283	1	72599.4	1.4033	1.41689	20.1665	1.41689	Actinobacteria	20.1665
E8	Thiamine depleted	Leaf283	1	72599.4	1.06222	1.07581	20.1665	1.07581	Actinobacteria	20.1665
E10	Supplemented	Leaf283	1	72599.4	1.35859	1.37217	20.1665	1.37217	Actinobacteria	20.1665
F2	Biotin depleted	Leaf283	2	72599.4	1.33065	1.34423	20.1665	1.34423	Actinobacteria	20.1665
F4	Niacin depleted	Leaf283	2	72599.4	1.42713	1.44071	20.1665	1.44071	Actinobacteria	20.1665
F6	Pantothenate depleted	Leaf283	2	72599.4	1.56472	1.57831	20.1665	1.57831	Actinobacteria	20.1665
F8	Thiamine depleted	Leaf283	2	72599.4	1.17764	1.19123	20.1665	1.19123	Actinobacteria	20.1665
F10	Supplemented	Leaf283	2	72599.4	1.28169	1.29528	20.1665	1.29528	Actinobacteria	20.1665
G2	Biotin depleted	Leaf283	3	72599.4	1.39535	1.40893	20.1665	1.40893	Actinobacteria	20.1665
G4	Niacin depleted	Leaf283	3	72599.4	1.60224	1.61583	20.1665	1.61583	Actinobacteria	20.1665
G6	Pantothenate depleted	Leaf283	3	72599.4	1.7118	1.72538	20.1665	1.72538	Actinobacteria	20.1665
G8	Thiamine depleted	Leaf283	3	72599.4	1.23786	1.25145	20.1665	1.25145	Actinobacteria	20.1665
G10	Supplemented	Leaf283	3	72599.4	1.41486	1.42844	20.1665	1.42844	Actinobacteria	20.1665
G4	Niacin depleted	Leaf283	3	189598	3.68544	3.74815	52.6662	3.74815	Actinobacteria	52.6662
G6	Pantothenate depleted	Leaf283	3	189598	4.03778	4.10049	52.6662	4.10049	Actinobacteria	52.6662
G8	Thiamine depleted	Leaf283	3	189598	1.51411	1.57682	52.6662	1.57682	Actinobacteria	52.6662
G10	Supplemented	Leaf283	3	189598	3.7571	3.81981	52.6662	3.81981	Actinobacteria	52.6662
G2	Biotin depleted	Leaf283	3	189598	2.53531	2.59802	52.6662	2.59802	Actinobacteria	52.6662
F8	Thiamine depleted	Leaf283	2	189598	1.28223	1.34494	52.6662	1.34494	Actinobacteria	52.6662
G10	Supplemented	Leaf283	3	183598	3.70515	3.76365	50.9996	3.76365	Actinobacteria	50.9996
G8	Thiamine depleted	Leaf283	3	183598	1.51522	1.57372	50.9996	1.57372	Actinobacteria	50.9996
E2	Biotin depleted	Leaf283	1	183598	2.33296	2.39147	50.9996	2.39147	Actinobacteria	50.9996
E4	Niacin depleted	Leaf283	1	183598	3.05126	3.10977	50.9996	3.10977	Actinobacteria	50.9996
E6	Pantothenate depleted	Leaf283	1	183598	3.2964	3.35491	50.9996	3.35491	Actinobacteria	50.9996
E8	Thiamine depleted	Leaf283	1	183598	0.952582	1.01109	50.9996	1.01109	Actinobacteria	50.9996
E10	Supplemented	Leaf283	1	183598	3.52875	3.58725	50.9996	3.58725	Actinobacteria	50.9996
F2	Biotin depleted	Leaf283	2	183598	2.52829	2.58679	50.9996	2.58679	Actinobacteria	50.9996
G4	Niacin depleted	Leaf283	3	183598	3.64849	3.707	50.9996	3.707	Actinobacteria	50.9996
G2	Biotin depleted	Leaf283	3	183598	2.50411	2.56262	50.9996	2.56262	Actinobacteria	50.9996
G6	Pantothenate depleted	Leaf283	3	183598	4.00058	4.05909	50.9996	4.05909	Actinobacteria	50.9996
F10	Supplemented	Leaf283	2	183598	3.50227	3.56078	50.9996	3.56078	Actinobacteria	50.9996
F8	Thiamine depleted	Leaf283	2	183598	1.28336	1.34187	50.9996	1.34187	Actinobacteria	50.9996
F6	Pantothenate depleted	Leaf283	2	183598	3.64197	3.70048	50.9996	3.70048	Actinobacteria	50.9996
F4	Niacin depleted	Leaf283	2	183598	3.54047	3.59898	50.9996	3.59898	Actinobacteria	50.9996
F10	Supplemented	Leaf283	2	189598	3.55695	3.61966	52.6662	3.61966	Actinobacteria	52.6662
F6	Pantothenate depleted	Leaf283	2	189598	3.66398	3.72669	52.6662	3.72669	Actinobacteria	52.6662
F4	Niacin depleted	Leaf283	2	189598	3.59587	3.65858	52.6662	3.65858	Actinobacteria	52.6662
F2	Biotin depleted	Leaf283	2	189598	2.58781	2.65052	52.6662	2.65052	Actinobacteria	52.6662
E10	Supplemented	Leaf283	1	189598	3.59906	3.66177	52.6662	3.66177	Actinobacteria	52.6662
E8	Thiamine depleted	Leaf283	1	189598	0.885968	0.948678	52.6662	0.948678	Actinobacteria	52.6662
E6	Pantothenate depleted	Leaf283	1	189598	3.32872	3.39143	52.6662	3.39143	Actinobacteria	52.6662
E4	Niacin depleted	Leaf283	1	189598	3.14209	3.2048	52.6662	3.2048	Actinobacteria	52.6662
E2	Biotin depleted	Leaf283	1	189598	2.35496	2.41767	52.6662	2.41767	Actinobacteria	52.6662
G10	Supplemented	Leaf283	3	227998	3.92086	4.37374	63.3328	4.37374	Actinobacteria	63.3328
G8	Thiamine depleted	Leaf283	3	227998	0.876538	1.32943	63.3328	1.32943	Actinobacteria	63.3328
G6	Pantothenate depleted	Leaf283	3	227998	4.00968	4.46257	63.3328	4.46257	Actinobacteria	63.3328
G4	Niacin depleted	Leaf283	3	227998	3.9102	4.36309	63.3328	4.36309	Actinobacteria	63.3328
G2	Biotin depleted	Leaf283	3	227998	2.14147	2.59435	63.3328	2.59435	Actinobacteria	63.3328
F10	Supplemented	Leaf283	2	227998	3.85659	4.30948	63.3328	4.30948	Actinobacteria	63.3328
F8	Thiamine depleted	Leaf283	2	227998	0.750812	1.2037	63.3328	1.2037	Actinobacteria	63.3328
F6	Pantothenate depleted	Leaf283	2	227998	3.81113	4.26402	63.3328	4.26402	Actinobacteria	63.3328
F4	Niacin depleted	Leaf283	2	227998	3.98702	4.43991	63.3328	4.43991	Actinobacteria	63.3328
F2	Biotin depleted	Leaf283	2	227998	2.30444	2.75733	63.3328	2.75733	Actinobacteria	63.3328
E10	Supplemented	Leaf283	1	227998	3.94838	4.40127	63.3328	4.40127	Actinobacteria	63.3328
E8	Thiamine depleted	Leaf283	1	227998	0.464757	0.917646	63.3328	0.917646	Actinobacteria	63.3328
E6	Pantothenate depleted	Leaf283	1	227998	4.01038	4.46327	63.3328	4.46327	Actinobacteria	63.3328
E2	Biotin depleted	Leaf283	1	227998	1.98077	2.43366	63.3328	2.43366	Actinobacteria	63.3328
E4	Niacin depleted	Leaf283	1	227998	3.73516	4.18805	63.3328	4.18805	Actinobacteria	63.3328
G10	Supplemented	Leaf283	3	240598	4.24602	4.70101	66.8328	4.70101	Actinobacteria	66.8328
E2	Biotin depleted	Leaf283	1	240598	2.06266	2.51765	66.8328	2.51765	Actinobacteria	66.8328
E4	Niacin depleted	Leaf283	1	240598	4.03206	4.48705	66.8328	4.48705	Actinobacteria	66.8328
E6	Pantothenate depleted	Leaf283	1	240598	4.33971	4.7947	66.8328	4.7947	Actinobacteria	66.8328
E8	Thiamine depleted	Leaf283	1	240598	0.487125	0.942117	66.8328	0.942117	Actinobacteria	66.8328
E10	Supplemented	Leaf283	1	240598	4.23206	4.68705	66.8328	4.68705	Actinobacteria	66.8328
F2	Biotin depleted	Leaf283	2	240598	2.41726	2.87226	66.8328	2.87226	Actinobacteria	66.8328
F4	Niacin depleted	Leaf283	2	240598	4.27503	4.73002	66.8328	4.73002	Actinobacteria	66.8328
F8	Thiamine depleted	Leaf283	2	240598	0.7551	1.21009	66.8328	1.21009	Actinobacteria	66.8328
F10	Supplemented	Leaf283	2	240598	4.1931	4.64809	66.8328	4.64809	Actinobacteria	66.8328
G2	Biotin depleted	Leaf283	3	240598	2.22204	2.67703	66.8328	2.67703	Actinobacteria	66.8328
G4	Niacin depleted	Leaf283	3	240598	4.22217	4.67717	66.8328	4.67717	Actinobacteria	66.8328
G6	Pantothenate depleted	Leaf283	3	240598	4.33319	4.78818	66.8328	4.78818	Actinobacteria	66.8328
G8	Thiamine depleted	Leaf283	3	240598	0.885117	1.34011	66.8328	1.34011	Actinobacteria	66.8328
F6	Pantothenate depleted	Leaf283	2	240598	4.10386	4.55885	66.8328	4.55885	Actinobacteria	66.8328
E2	Biotin depleted	Leaf283	1	208798	1.90766	2.36569	57.9995	2.36569	Actinobacteria	57.9995
E4	Niacin depleted	Leaf283	1	208798	3.1502	3.60822	57.9995	3.60822	Actinobacteria	57.9995
E6	Pantothenate depleted	Leaf283	1	208798	3.29757	3.75559	57.9995	3.75559	Actinobacteria	57.9995
E8	Thiamine depleted	Leaf283	1	208798	0.439172	0.897201	57.9995	0.897201	Actinobacteria	57.9995
E10	Supplemented	Leaf283	1	208798	3.53984	3.99787	57.9995	3.99787	Actinobacteria	57.9995
F2	Biotin depleted	Leaf283	2	208798	2.16246	2.62049	57.9995	2.62049	Actinobacteria	57.9995
F4	Niacin depleted	Leaf283	2	208798	3.44274	3.90077	57.9995	3.90077	Actinobacteria	57.9995
F6	Pantothenate depleted	Leaf283	2	208798	3.27551	3.73354	57.9995	3.73354	Actinobacteria	57.9995
G6	Pantothenate depleted	Leaf283	3	208798	3.50124	3.95927	57.9995	3.95927	Actinobacteria	57.9995
G4	Niacin depleted	Leaf283	3	208798	3.41648	3.87451	57.9995	3.87451	Actinobacteria	57.9995
F10	Supplemented	Leaf283	2	208798	3.27674	3.73477	57.9995	3.73477	Actinobacteria	57.9995
F8	Thiamine depleted	Leaf283	2	208798	0.740759	1.19879	57.9995	1.19879	Actinobacteria	57.9995
G2	Biotin depleted	Leaf283	3	208798	2.06904	2.52707	57.9995	2.52707	Actinobacteria	57.9995
G8	Thiamine depleted	Leaf283	3	208798	0.859225	1.31725	57.9995	1.31725	Actinobacteria	57.9995
G10	Supplemented	Leaf283	3	208798	3.38778	3.84581	57.9995	3.84581	Actinobacteria	57.9995
F6	Pantothenate depleted	Leaf283	2	271198	4.84956	5.29647	75.3327	5.29647	Actinobacteria	75.3327
F4	Niacin depleted	Leaf283	2	271198	4.93664	5.38355	75.3327	5.38355	Actinobacteria	75.3327
G8	Thiamine depleted	Leaf283	3	271198	0.934169	1.38108	75.3327	1.38108	Actinobacteria	75.3327
G6	Pantothenate depleted	Leaf283	3	271198	5.05122	5.49813	75.3327	5.49813	Actinobacteria	75.3327
G4	Niacin depleted	Leaf283	3	271198	4.90837	5.35528	75.3327	5.35528	Actinobacteria	75.3327
G2	Biotin depleted	Leaf283	3	271198	2.62417	3.07108	75.3327	3.07108	Actinobacteria	75.3327
F10	Supplemented	Leaf283	2	271198	4.99295	5.43986	75.3327	5.43986	Actinobacteria	75.3327
F8	Thiamine depleted	Leaf283	2	271198	0.793123	1.24003	75.3327	1.24003	Actinobacteria	75.3327
E4	Niacin depleted	Leaf283	1	271198	4.65564	5.10255	75.3327	5.10255	Actinobacteria	75.3327
E2	Biotin depleted	Leaf283	1	271198	2.48807	2.93498	75.3327	2.93498	Actinobacteria	75.3327
E6	Pantothenate depleted	Leaf283	1	271198	4.80676	5.25367	75.3327	5.25367	Actinobacteria	75.3327
F2	Biotin depleted	Leaf283	2	271198	2.88044	3.32735	75.3327	3.32735	Actinobacteria	75.3327
E10	Supplemented	Leaf283	1	271198	4.71901	5.16592	75.3327	5.16592	Actinobacteria	75.3327
E8	Thiamine depleted	Leaf283	1	271198	0.53756	0.98447	75.3327	0.98447	Actinobacteria	75.3327
G10	Supplemented	Leaf283	3	271198	5.11919	5.5661	75.3327	5.5661	Actinobacteria	75.3327
B3	Biotin depleted	Leaf285	1	240598	3.04306	3.49806	66.8328	3.49806	Actinobacteria	66.8328
B5	Niacin depleted	Leaf285	1	240598	4.76014	5.21513	66.8328	5.21513	Actinobacteria	66.8328
B7	Pantothenate depleted	Leaf285	1	240598	4.97189	5.42689	66.8328	5.42689	Actinobacteria	66.8328
B9	Thiamine depleted	Leaf285	1	240598	4.8758	5.33079	66.8328	5.33079	Actinobacteria	66.8328
B11	Supplemented	Leaf285	1	240598	4.69812	5.15312	66.8328	5.15312	Actinobacteria	66.8328
C5	Niacin depleted	Leaf285	2	240598	4.44342	4.89841	66.8328	4.89841	Actinobacteria	66.8328
C7	Pantothenate depleted	Leaf285	2	240598	4.21522	4.67021	66.8328	4.67021	Actinobacteria	66.8328
C3	Biotin depleted	Leaf285	2	240598	3.43993	3.89492	66.8328	3.89492	Actinobacteria	66.8328
C9	Thiamine depleted	Leaf285	2	240598	3.96401	4.419	66.8328	4.419	Actinobacteria	66.8328
D7	Pantothenate depleted	Leaf285	3	240598	4.31862	4.77361	66.8328	4.77361	Actinobacteria	66.8328
D9	Thiamine depleted	Leaf285	3	240598	4.44515	4.90014	66.8328	4.90014	Actinobacteria	66.8328
D11	Supplemented	Leaf285	3	240598	4.74534	5.20033	66.8328	5.20033	Actinobacteria	66.8328
D3	Biotin depleted	Leaf285	3	240598	3.27779	3.73278	66.8328	3.73278	Actinobacteria	66.8328
D5	Niacin depleted	Leaf285	3	240598	4.61358	5.06858	66.8328	5.06858	Actinobacteria	66.8328
C11	Supplemented	Leaf285	2	240598	4.32918	4.78418	66.8328	4.78418	Actinobacteria	66.8328
C9	Thiamine depleted	Leaf285	2	227998	3.70051	4.1534	63.3328	4.1534	Actinobacteria	63.3328
C7	Pantothenate depleted	Leaf285	2	227998	3.96977	4.42266	63.3328	4.42266	Actinobacteria	63.3328
C5	Niacin depleted	Leaf285	2	227998	4.18543	4.63832	63.3328	4.63832	Actinobacteria	63.3328
C3	Biotin depleted	Leaf285	2	227998	3.25062	3.70351	63.3328	3.70351	Actinobacteria	63.3328
B11	Supplemented	Leaf285	1	227998	4.40451	4.85739	63.3328	4.85739	Actinobacteria	63.3328
B9	Thiamine depleted	Leaf285	1	227998	4.57203	5.02492	63.3328	5.02492	Actinobacteria	63.3328
B7	Pantothenate depleted	Leaf285	1	227998	4.70105	5.15394	63.3328	5.15394	Actinobacteria	63.3328
B5	Niacin depleted	Leaf285	1	227998	4.58271	5.0356	63.3328	5.0356	Actinobacteria	63.3328
B3	Biotin depleted	Leaf285	1	227998	2.97936	3.43224	63.3328	3.43224	Actinobacteria	63.3328
C11	Supplemented	Leaf285	2	227998	4.03569	4.48858	63.3328	4.48858	Actinobacteria	63.3328
D3	Biotin depleted	Leaf285	3	227998	3.15628	3.60917	63.3328	3.60917	Actinobacteria	63.3328
D11	Supplemented	Leaf285	3	227998	4.32063	4.77352	63.3328	4.77352	Actinobacteria	63.3328
D9	Thiamine depleted	Leaf285	3	227998	4.17545	4.62834	63.3328	4.62834	Actinobacteria	63.3328
D7	Pantothenate depleted	Leaf285	3	227998	3.9548	4.40769	63.3328	4.40769	Actinobacteria	63.3328
D5	Niacin depleted	Leaf285	3	227998	4.22588	4.67877	63.3328	4.67877	Actinobacteria	63.3328
B3	Biotin depleted	Leaf285	1	271198	3.32738	3.77429	75.3327	3.77429	Actinobacteria	75.3327
B5	Niacin depleted	Leaf285	1	271198	5.93912	6.38603	75.3327	6.38603	Actinobacteria	75.3327
B7	Pantothenate depleted	Leaf285	1	271198	6.14286	6.58977	75.3327	6.58977	Actinobacteria	75.3327
B9	Thiamine depleted	Leaf285	1	271198	5.95656	6.40347	75.3327	6.40347	Actinobacteria	75.3327
B11	Supplemented	Leaf285	1	271198	5.76456	6.21147	75.3327	6.21147	Actinobacteria	75.3327
C3	Biotin depleted	Leaf285	2	271198	3.99556	4.44247	75.3327	4.44247	Actinobacteria	75.3327
C5	Niacin depleted	Leaf285	2	271198	5.47581	5.92272	75.3327	5.92272	Actinobacteria	75.3327
C7	Pantothenate depleted	Leaf285	2	271198	5.3484	5.79531	75.3327	5.79531	Actinobacteria	75.3327
C9	Thiamine depleted	Leaf285	2	271198	4.95642	5.40334	75.3327	5.40334	Actinobacteria	75.3327
C11	Supplemented	Leaf285	2	271198	5.40892	5.85583	75.3327	5.85583	Actinobacteria	75.3327
D3	Biotin depleted	Leaf285	3	271198	3.72595	4.17286	75.3327	4.17286	Actinobacteria	75.3327
D5	Niacin depleted	Leaf285	3	271198	5.68042	6.12733	75.3327	6.12733	Actinobacteria	75.3327
D7	Pantothenate depleted	Leaf285	3	271198	5.40129	5.8482	75.3327	5.8482	Actinobacteria	75.3327
D9	Thiamine depleted	Leaf285	3	271198	5.4842	5.93111	75.3327	5.93111	Actinobacteria	75.3327
D11	Supplemented	Leaf285	3	271198	5.67878	6.12569	75.3327	6.12569	Actinobacteria	75.3327
C7	Pantothenate depleted	Leaf285	2	72599.4	1.3541	1.36768	20.1665	1.36768	Actinobacteria	20.1665
C9	Thiamine depleted	Leaf285	2	72599.4	1.43051	1.4441	20.1665	1.4441	Actinobacteria	20.1665
C11	Supplemented	Leaf285	2	72599.4	1.57369	1.58727	20.1665	1.58727	Actinobacteria	20.1665
D3	Biotin depleted	Leaf285	3	72599.4	1.65034	1.66393	20.1665	1.66393	Actinobacteria	20.1665
D5	Niacin depleted	Leaf285	3	72599.4	1.51408	1.52767	20.1665	1.52767	Actinobacteria	20.1665
D7	Pantothenate depleted	Leaf285	3	72599.4	1.49961	1.51319	20.1665	1.51319	Actinobacteria	20.1665
D9	Thiamine depleted	Leaf285	3	72599.4	1.5278	1.54138	20.1665	1.54138	Actinobacteria	20.1665
D11	Supplemented	Leaf285	3	72599.4	1.71013	1.72372	20.1665	1.72372	Actinobacteria	20.1665
C5	Niacin depleted	Leaf285	2	72599.4	1.44715	1.46074	20.1665	1.46074	Actinobacteria	20.1665
B5	Niacin depleted	Leaf285	1	72599.4	1.71937	1.73295	20.1665	1.73295	Actinobacteria	20.1665
B7	Pantothenate depleted	Leaf285	1	72599.4	1.70597	1.71956	20.1665	1.71956	Actinobacteria	20.1665
B9	Thiamine depleted	Leaf285	1	72599.4	1.8235	1.83709	20.1665	1.83709	Actinobacteria	20.1665
B11	Supplemented	Leaf285	1	72599.4	1.83039	1.84397	20.1665	1.84397	Actinobacteria	20.1665
C3	Biotin depleted	Leaf285	2	72599.4	1.49662	1.51021	20.1665	1.51021	Actinobacteria	20.1665
B3	Biotin depleted	Leaf285	1	72599.4	1.7208	1.73438	20.1665	1.73438	Actinobacteria	20.1665
D11	Supplemented	Leaf285	3	189598	3.99933	4.06204	52.6662	4.06204	Actinobacteria	52.6662
D9	Thiamine depleted	Leaf285	3	189598	3.82928	3.89199	52.6662	3.89199	Actinobacteria	52.6662
D7	Pantothenate depleted	Leaf285	3	189598	3.67995	3.74266	52.6662	3.74266	Actinobacteria	52.6662
D5	Niacin depleted	Leaf285	3	189598	3.85835	3.92106	52.6662	3.92106	Actinobacteria	52.6662
D3	Biotin depleted	Leaf285	3	189598	3.36881	3.43152	52.6662	3.43152	Actinobacteria	52.6662
C11	Supplemented	Leaf285	2	189598	3.64181	3.70452	52.6662	3.70452	Actinobacteria	52.6662
C9	Thiamine depleted	Leaf285	2	189598	3.43848	3.50119	52.6662	3.50119	Actinobacteria	52.6662
C7	Pantothenate depleted	Leaf285	2	189598	3.48196	3.54467	52.6662	3.54467	Actinobacteria	52.6662
C5	Niacin depleted	Leaf285	2	189598	3.78595	3.84866	52.6662	3.84866	Actinobacteria	52.6662
C3	Biotin depleted	Leaf285	2	189598	3.37442	3.43713	52.6662	3.43713	Actinobacteria	52.6662
B11	Supplemented	Leaf285	1	189598	4.4356	4.49831	52.6662	4.49831	Actinobacteria	52.6662
B7	Pantothenate depleted	Leaf285	1	189598	4.30849	4.3712	52.6662	4.3712	Actinobacteria	52.6662
B5	Niacin depleted	Leaf285	1	189598	4.26423	4.32694	52.6662	4.32694	Actinobacteria	52.6662
B3	Biotin depleted	Leaf285	1	189598	3.37615	3.43886	52.6662	3.43886	Actinobacteria	52.6662
B9	Thiamine depleted	Leaf285	1	189598	4.33065	4.39336	52.6662	4.39336	Actinobacteria	52.6662
B3	Biotin depleted	Leaf285	1	147599	2.9665	3.0115	40.9996	3.0115	Actinobacteria	40.9996
B5	Niacin depleted	Leaf285	1	147599	3.06107	3.10608	40.9996	3.10608	Actinobacteria	40.9996
B7	Pantothenate depleted	Leaf285	1	147599	3.05619	3.10119	40.9996	3.10119	Actinobacteria	40.9996
B9	Thiamine depleted	Leaf285	1	147599	3.07452	3.11953	40.9996	3.11953	Actinobacteria	40.9996
B11	Supplemented	Leaf285	1	147599	3.23018	3.27518	40.9996	3.27518	Actinobacteria	40.9996
C3	Biotin depleted	Leaf285	2	147599	2.75283	2.79784	40.9996	2.79784	Actinobacteria	40.9996
C5	Niacin depleted	Leaf285	2	147599	2.70259	2.7476	40.9996	2.7476	Actinobacteria	40.9996
C7	Pantothenate depleted	Leaf285	2	147599	2.53273	2.57773	40.9996	2.57773	Actinobacteria	40.9996
C9	Thiamine depleted	Leaf285	2	147599	2.46764	2.51264	40.9996	2.51264	Actinobacteria	40.9996
C11	Supplemented	Leaf285	2	147599	2.60851	2.65351	40.9996	2.65351	Actinobacteria	40.9996
D3	Biotin depleted	Leaf285	3	147599	2.83672	2.88172	40.9996	2.88172	Actinobacteria	40.9996
D5	Niacin depleted	Leaf285	3	147599	2.76889	2.81389	40.9996	2.81389	Actinobacteria	40.9996
D7	Pantothenate depleted	Leaf285	3	147599	2.69346	2.73846	40.9996	2.73846	Actinobacteria	40.9996
D9	Thiamine depleted	Leaf285	3	147599	2.78315	2.82815	40.9996	2.82815	Actinobacteria	40.9996
D11	Supplemented	Leaf285	3	147599	2.95656	3.00156	40.9996	3.00156	Actinobacteria	40.9996
D11	Supplemented	Leaf285	3	183598	3.90163	3.96014	50.9996	3.96014	Actinobacteria	50.9996
D9	Thiamine depleted	Leaf285	3	183598	3.71385	3.77236	50.9996	3.77236	Actinobacteria	50.9996
D7	Pantothenate depleted	Leaf285	3	183598	3.56218	3.62069	50.9996	3.62069	Actinobacteria	50.9996
D5	Niacin depleted	Leaf285	3	183598	3.75058	3.80909	50.9996	3.80909	Actinobacteria	50.9996
D3	Biotin depleted	Leaf285	3	183598	3.3067	3.3652	50.9996	3.3652	Actinobacteria	50.9996
C11	Supplemented	Leaf285	2	183598	3.48799	3.5465	50.9996	3.5465	Actinobacteria	50.9996
C9	Thiamine depleted	Leaf285	2	183598	3.31557	3.37407	50.9996	3.37407	Actinobacteria	50.9996
C7	Pantothenate depleted	Leaf285	2	183598	3.33348	3.39199	50.9996	3.39199	Actinobacteria	50.9996
C5	Niacin depleted	Leaf285	2	183598	3.663	3.72151	50.9996	3.72151	Actinobacteria	50.9996
C3	Biotin depleted	Leaf285	2	183598	3.30405	3.36256	50.9996	3.36256	Actinobacteria	50.9996
B11	Supplemented	Leaf285	1	183598	4.3218	4.3803	50.9996	4.3803	Actinobacteria	50.9996
B9	Thiamine depleted	Leaf285	1	183598	4.20594	4.26445	50.9996	4.26445	Actinobacteria	50.9996
B7	Pantothenate depleted	Leaf285	1	183598	4.17743	4.23594	50.9996	4.23594	Actinobacteria	50.9996
B5	Niacin depleted	Leaf285	1	183598	4.13979	4.19829	50.9996	4.19829	Actinobacteria	50.9996
B3	Biotin depleted	Leaf285	1	183598	3.33828	3.39679	50.9996	3.39679	Actinobacteria	50.9996
C9	Thiamine depleted	Leaf285	2	208798	3.08876	3.54679	57.9995	3.54679	Actinobacteria	57.9995
C11	Supplemented	Leaf285	2	208798	3.42575	3.88378	57.9995	3.88378	Actinobacteria	57.9995
C7	Pantothenate depleted	Leaf285	2	208798	3.4266	3.88463	57.9995	3.88463	Actinobacteria	57.9995
D3	Biotin depleted	Leaf285	3	208798	3.04017	3.4982	57.9995	3.4982	Actinobacteria	57.9995
D5	Niacin depleted	Leaf285	3	208798	3.81033	4.26836	57.9995	4.26836	Actinobacteria	57.9995
D7	Pantothenate depleted	Leaf285	3	208798	3.50169	3.95972	57.9995	3.95972	Actinobacteria	57.9995
D9	Thiamine depleted	Leaf285	3	208798	3.70597	4.164	57.9995	4.164	Actinobacteria	57.9995
D11	Supplemented	Leaf285	3	208798	3.81364	4.27167	57.9995	4.27167	Actinobacteria	57.9995
C5	Niacin depleted	Leaf285	2	208798	3.61449	4.07252	57.9995	4.07252	Actinobacteria	57.9995
C3	Biotin depleted	Leaf285	2	208798	3.04389	3.50192	57.9995	3.50192	Actinobacteria	57.9995
B11	Supplemented	Leaf285	1	208798	4.03766	4.49568	57.9995	4.49568	Actinobacteria	57.9995
B9	Thiamine depleted	Leaf285	1	208798	4.14938	4.60741	57.9995	4.60741	Actinobacteria	57.9995
B5	Niacin depleted	Leaf285	1	208798	4.006	4.46402	57.9995	4.46402	Actinobacteria	57.9995
B3	Biotin depleted	Leaf285	1	208798	2.93145	3.38948	57.9995	3.38948	Actinobacteria	57.9995
B7	Pantothenate depleted	Leaf285	1	208798	4.18486	4.64289	57.9995	4.64289	Actinobacteria	57.9995
E1	Niacin depleted	Leaf306	4	10200	-0.0351764	-0.0408996	2.83333	0	Proteobacteria	2.83333
D5	Supplemented	Leaf306	3	10200	0.107905	0.102182	2.83333	0.102182	Proteobacteria	2.83333
D4	Thiamine depleted	Leaf306	3	10200	-0.26788	-0.273604	2.83333	0	Proteobacteria	2.83333
D3	Biotin depleted	Leaf306	3	10200	-0.224979	-0.230702	2.83333	0	Proteobacteria	2.83333
E3	Biotin depleted	Leaf306	4	10200	-0.156822	-0.162545	2.83333	0	Proteobacteria	2.83333
E2	Pantothenate depleted	Leaf306	4	10200	-0.299274	-0.304997	2.83333	0	Proteobacteria	2.83333
D2	Pantothenate depleted	Leaf306	3	10200	-0.425711	-0.431434	2.83333	0	Proteobacteria	2.83333
B3	Biotin depleted	Leaf306	1	10200	-0.154276	-0.159999	2.83333	0	Proteobacteria	2.83333
B2	Pantothenate depleted	Leaf306	1	10200	-0.0506684	-0.0563916	2.83333	0	Proteobacteria	2.83333
B1	Niacin depleted	Leaf306	1	10200	-0.193223	-0.198946	2.83333	0	Proteobacteria	2.83333
D1	Niacin depleted	Leaf306	3	10200	-0.15456	-0.160283	2.83333	0	Proteobacteria	2.83333
C5	Supplemented	Leaf306	2	10200	0.165678	0.159955	2.83333	0.159955	Proteobacteria	2.83333
C4	Thiamine depleted	Leaf306	2	10200	-0.172099	-0.177823	2.83333	0	Proteobacteria	2.83333
C2	Pantothenate depleted	Leaf306	2	10200	-0.316905	-0.322629	2.83333	0	Proteobacteria	2.83333
C1	Niacin depleted	Leaf306	2	10200	-0.0843922	-0.0901154	2.83333	0	Proteobacteria	2.83333
B5	Supplemented	Leaf306	1	10200	0.268462	0.262739	2.83333	0.262739	Proteobacteria	2.83333
B4	Thiamine depleted	Leaf306	1	10200	-0.290861	-0.296585	2.83333	0	Proteobacteria	2.83333
F3	Biotin depleted	Leaf306	5	10200	-0.176131	-0.181854	2.83333	0	Proteobacteria	2.83333
F2	Pantothenate depleted	Leaf306	5	10200	-0.346969	-0.352692	2.83333	0	Proteobacteria	2.83333
F1	Niacin depleted	Leaf306	5	10200	0.0392891	0.0335659	2.83333	0.0335659	Proteobacteria	2.83333
E5	Supplemented	Leaf306	4	10200	0.110094	0.104371	2.83333	0.104371	Proteobacteria	2.83333
E4	Thiamine depleted	Leaf306	4	10200	-0.138489	-0.144213	2.83333	0	Proteobacteria	2.83333
F4	Thiamine depleted	Leaf306	5	10200	-0.00201622	-0.00773945	2.83333	0	Proteobacteria	2.83333
F5	Supplemented	Leaf306	5	10200	0.153551	0.147828	2.83333	0.147828	Proteobacteria	2.83333
G5	Supplemented	Leaf306	6	10200	0.18517	0.179447	2.83333	0.179447	Proteobacteria	2.83333
G4	Thiamine depleted	Leaf306	6	10200	-0.130318	-0.136041	2.83333	0	Proteobacteria	2.83333
G3	Biotin depleted	Leaf306	6	10200	-0.146308	-0.152031	2.83333	0	Proteobacteria	2.83333
G2	Pantothenate depleted	Leaf306	6	10200	-0.334545	-0.340268	2.83333	0	Proteobacteria	2.83333
G1	Niacin depleted	Leaf306	6	10200	-0.0379251	-0.0436483	2.83333	0	Proteobacteria	2.83333
C3	Biotin depleted	Leaf306	2	10200	-0.148015	-0.153739	2.83333	0	Proteobacteria	2.83333
D3	Biotin depleted	Leaf306	3	35400.1	0.395037	0.38126	9.83336	0.38126	Proteobacteria	9.83336
D4	Thiamine depleted	Leaf306	3	35400.1	0.736274	0.722497	9.83336	0.722497	Proteobacteria	9.83336
D5	Supplemented	Leaf306	3	35400.1	1.2108	1.19702	9.83336	1.19702	Proteobacteria	9.83336
E1	Niacin depleted	Leaf306	4	35400.1	0.888948	0.87517	9.83336	0.87517	Proteobacteria	9.83336
E2	Pantothenate depleted	Leaf306	4	35400.1	-0.0993359	-0.113113	9.83336	0	Proteobacteria	9.83336
E3	Biotin depleted	Leaf306	4	35400.1	0.512308	0.498531	9.83336	0.498531	Proteobacteria	9.83336
E4	Thiamine depleted	Leaf306	4	35400.1	0.849529	0.835752	9.83336	0.835752	Proteobacteria	9.83336
E5	Supplemented	Leaf306	4	35400.1	1.20299	1.18922	9.83336	1.18922	Proteobacteria	9.83336
F1	Niacin depleted	Leaf306	5	35400.1	0.782486	0.768708	9.83336	0.768708	Proteobacteria	9.83336
F2	Pantothenate depleted	Leaf306	5	35400.1	-0.218102	-0.23188	9.83336	0	Proteobacteria	9.83336
F4	Thiamine depleted	Leaf306	5	35400.1	0.851016	0.837239	9.83336	0.837239	Proteobacteria	9.83336
F5	Supplemented	Leaf306	5	35400.1	1.04631	1.03253	9.83336	1.03253	Proteobacteria	9.83336
G1	Niacin depleted	Leaf306	6	35400.1	0.675797	0.66202	9.83336	0.66202	Proteobacteria	9.83336
G2	Pantothenate depleted	Leaf306	6	35400.1	-0.207492	-0.221269	9.83336	0	Proteobacteria	9.83336
G3	Biotin depleted	Leaf306	6	35400.1	0.423417	0.40964	9.83336	0.40964	Proteobacteria	9.83336
G4	Thiamine depleted	Leaf306	6	35400.1	0.62528	0.611503	9.83336	0.611503	Proteobacteria	9.83336
G5	Supplemented	Leaf306	6	35400.1	1.09672	1.08294	9.83336	1.08294	Proteobacteria	9.83336
F3	Biotin depleted	Leaf306	5	35400.1	0.362795	0.349017	9.83336	0.349017	Proteobacteria	9.83336
D2	Pantothenate depleted	Leaf306	3	35400.1	-0.232173	-0.245951	9.83336	0	Proteobacteria	9.83336
D1	Niacin depleted	Leaf306	3	35400.1	0.734665	0.720887	9.83336	0.720887	Proteobacteria	9.83336
B1	Niacin depleted	Leaf306	1	35400.1	0.626783	0.613005	9.83336	0.613005	Proteobacteria	9.83336
B2	Pantothenate depleted	Leaf306	1	35400.1	0.153899	0.140121	9.83336	0.140121	Proteobacteria	9.83336
B3	Biotin depleted	Leaf306	1	35400.1	0.475866	0.462089	9.83336	0.462089	Proteobacteria	9.83336
B4	Thiamine depleted	Leaf306	1	35400.1	0.540861	0.527084	9.83336	0.527084	Proteobacteria	9.83336
B5	Supplemented	Leaf306	1	35400.1	1.18107	1.1673	9.83336	1.1673	Proteobacteria	9.83336
C1	Niacin depleted	Leaf306	2	35400.1	0.752457	0.738679	9.83336	0.738679	Proteobacteria	9.83336
C2	Pantothenate depleted	Leaf306	2	35400.1	-0.140159	-0.153936	9.83336	0	Proteobacteria	9.83336
C3	Biotin depleted	Leaf306	2	35400.1	0.457283	0.443506	9.83336	0.443506	Proteobacteria	9.83336
C4	Thiamine depleted	Leaf306	2	35400.1	0.710064	0.696287	9.83336	0.696287	Proteobacteria	9.83336
C5	Supplemented	Leaf306	2	35400.1	1.17303	1.15925	9.83336	1.15925	Proteobacteria	9.83336
E2	Pantothenate depleted	Leaf306	4	43200.1	0.0791298	0.0484003	12	0.0484003	Proteobacteria	12
E3	Biotin depleted	Leaf306	4	43200.1	0.834766	0.804036	12	0.804036	Proteobacteria	12
E4	Thiamine depleted	Leaf306	4	43200.1	0.96907	0.938341	12	0.938341	Proteobacteria	12
E5	Supplemented	Leaf306	4	43200.1	1.38609	1.35536	12	1.35536	Proteobacteria	12
F1	Niacin depleted	Leaf306	5	43200.1	0.985256	0.954526	12	0.954526	Proteobacteria	12
F2	Pantothenate depleted	Leaf306	5	43200.1	0.0994284	0.0686989	12	0.0686989	Proteobacteria	12
E1	Niacin depleted	Leaf306	4	43200.1	1.04956	1.01883	12	1.01883	Proteobacteria	12
F3	Biotin depleted	Leaf306	5	43200.1	0.622281	0.591552	12	0.591552	Proteobacteria	12
F5	Supplemented	Leaf306	5	43200.1	1.19604	1.16531	12	1.16531	Proteobacteria	12
G1	Niacin depleted	Leaf306	6	43200.1	0.87616	0.845431	12	0.845431	Proteobacteria	12
G2	Pantothenate depleted	Leaf306	6	43200.1	0.0355359	0.00480637	12	0.00480637	Proteobacteria	12
G3	Biotin depleted	Leaf306	6	43200.1	0.688729	0.657999	12	0.657999	Proteobacteria	12
G4	Thiamine depleted	Leaf306	6	43200.1	0.76908	0.73835	12	0.73835	Proteobacteria	12
G5	Supplemented	Leaf306	6	43200.1	1.23508	1.20435	12	1.20435	Proteobacteria	12
F4	Thiamine depleted	Leaf306	5	43200.1	0.939468	0.908738	12	0.908738	Proteobacteria	12
D5	Supplemented	Leaf306	3	43200.1	1.37021	1.33948	12	1.33948	Proteobacteria	12
D4	Thiamine depleted	Leaf306	3	43200.1	0.86108	0.83035	12	0.83035	Proteobacteria	12
B1	Niacin depleted	Leaf306	1	43200.1	0.855279	0.82455	12	0.82455	Proteobacteria	12
B2	Pantothenate depleted	Leaf306	1	43200.1	0.409146	0.378416	12	0.378416	Proteobacteria	12
B4	Thiamine depleted	Leaf306	1	43200.1	0.786809	0.756079	12	0.756079	Proteobacteria	12
B5	Supplemented	Leaf306	1	43200.1	1.42093	1.3902	12	1.3902	Proteobacteria	12
C1	Niacin depleted	Leaf306	2	43200.1	0.958217	0.927488	12	0.927488	Proteobacteria	12
C3	Biotin depleted	Leaf306	2	43200.1	0.805967	0.775238	12	0.775238	Proteobacteria	12
C4	Thiamine depleted	Leaf306	2	43200.1	0.867427	0.836698	12	0.836698	Proteobacteria	12
C5	Supplemented	Leaf306	2	43200.1	1.40748	1.37675	12	1.37675	Proteobacteria	12
D1	Niacin depleted	Leaf306	3	43200.1	0.837526	0.806797	12	0.806797	Proteobacteria	12
D2	Pantothenate depleted	Leaf306	3	43200.1	0.00216359	-0.0285659	12	0	Proteobacteria	12
D3	Biotin depleted	Leaf306	3	43200.1	0.71172	0.680991	12	0.680991	Proteobacteria	12
B3	Biotin depleted	Leaf306	1	43200.1	0.788323	0.757594	12	0.757594	Proteobacteria	12
C2	Pantothenate depleted	Leaf306	2	43200.1	0.0903051	0.0595755	12	0.0595755	Proteobacteria	12
G10	Supplemented	Leaf313	3	66599.7	2.02275	1.91735	18.4999	1.91735	Bacteroidetes	18.4999
G8	Thiamine depleted	Leaf313	3	66599.7	1.51956	1.41416	18.4999	1.41416	Bacteroidetes	18.4999
G6	Pantothenate depleted	Leaf313	3	66599.7	2.02415	1.91875	18.4999	1.91875	Bacteroidetes	18.4999
G4	Niacin depleted	Leaf313	3	66599.7	1.93235	1.82696	18.4999	1.82696	Bacteroidetes	18.4999
G2	Biotin depleted	Leaf313	3	66599.7	1.78777	1.68238	18.4999	1.68238	Bacteroidetes	18.4999
F10	Supplemented	Leaf313	2	66599.7	2.13573	2.03034	18.4999	2.03034	Bacteroidetes	18.4999
F8	Thiamine depleted	Leaf313	2	66599.7	1.50421	1.39882	18.4999	1.39882	Bacteroidetes	18.4999
F6	Pantothenate depleted	Leaf313	2	66599.7	2.06061	1.95521	18.4999	1.95521	Bacteroidetes	18.4999
F4	Niacin depleted	Leaf313	2	66599.7	2.16442	2.05903	18.4999	2.05903	Bacteroidetes	18.4999
F2	Biotin depleted	Leaf313	2	66599.7	2.16212	2.05673	18.4999	2.05673	Bacteroidetes	18.4999
E10	Supplemented	Leaf313	1	66599.7	2.15576	2.05037	18.4999	2.05037	Bacteroidetes	18.4999
E8	Thiamine depleted	Leaf313	1	66599.7	1.71251	1.60712	18.4999	1.60712	Bacteroidetes	18.4999
E6	Pantothenate depleted	Leaf313	1	66599.7	2.23737	2.13197	18.4999	2.13197	Bacteroidetes	18.4999
E4	Niacin depleted	Leaf313	1	66599.7	2.06124	1.95584	18.4999	1.95584	Bacteroidetes	18.4999
E2	Biotin depleted	Leaf313	1	66599.7	2.04856	1.94317	18.4999	1.94317	Bacteroidetes	18.4999
G10	Supplemented	Leaf313	3	156600	4.28939	4.13498	43.4999	4.13498	Bacteroidetes	43.4999
G8	Thiamine depleted	Leaf313	3	156600	3.12924	2.97483	43.4999	2.97483	Bacteroidetes	43.4999
G6	Pantothenate depleted	Leaf313	3	156600	4.29128	4.13687	43.4999	4.13687	Bacteroidetes	43.4999
G4	Niacin depleted	Leaf313	3	156600	4.23009	4.07568	43.4999	4.07568	Bacteroidetes	43.4999
G2	Biotin depleted	Leaf313	3	156600	3.89768	3.74327	43.4999	3.74327	Bacteroidetes	43.4999
F10	Supplemented	Leaf313	2	156600	4.36467	4.21026	43.4999	4.21026	Bacteroidetes	43.4999
F8	Thiamine depleted	Leaf313	2	156600	4.75926	4.60485	43.4999	4.60485	Bacteroidetes	43.4999
F6	Pantothenate depleted	Leaf313	2	156600	4.31478	4.16037	43.4999	4.16037	Bacteroidetes	43.4999
F4	Niacin depleted	Leaf313	2	156600	4.48276	4.32835	43.4999	4.32835	Bacteroidetes	43.4999
F2	Biotin depleted	Leaf313	2	156600	4.25463	4.10022	43.4999	4.10022	Bacteroidetes	43.4999
E10	Supplemented	Leaf313	1	156600	4.30625	4.15184	43.4999	4.15184	Bacteroidetes	43.4999
E8	Thiamine depleted	Leaf313	1	156600	2.66867	2.51426	43.4999	2.51426	Bacteroidetes	43.4999
E6	Pantothenate depleted	Leaf313	1	156600	4.43028	4.27587	43.4999	4.27587	Bacteroidetes	43.4999
E4	Niacin depleted	Leaf313	1	156600	4.31542	4.16101	43.4999	4.16101	Bacteroidetes	43.4999
E2	Biotin depleted	Leaf313	1	156600	4.31229	4.15788	43.4999	4.15788	Bacteroidetes	43.4999
G10	Supplemented	Leaf313	3	96599.7	2.85078	2.72204	26.8332	2.72204	Bacteroidetes	26.8332
G8	Thiamine depleted	Leaf313	3	96599.7	2.23176	2.10302	26.8332	2.10302	Bacteroidetes	26.8332
G6	Pantothenate depleted	Leaf313	3	96599.7	2.84946	2.72072	26.8332	2.72072	Bacteroidetes	26.8332
G4	Niacin depleted	Leaf313	3	96599.7	2.73232	2.60359	26.8332	2.60359	Bacteroidetes	26.8332
G2	Biotin depleted	Leaf313	3	96599.7	2.52093	2.3922	26.8332	2.3922	Bacteroidetes	26.8332
F10	Supplemented	Leaf313	2	96599.7	2.86752	2.73878	26.8332	2.73878	Bacteroidetes	26.8332
F8	Thiamine depleted	Leaf313	2	96599.7	2.25654	2.12781	26.8332	2.12781	Bacteroidetes	26.8332
F6	Pantothenate depleted	Leaf313	2	96599.7	2.76031	2.63158	26.8332	2.63158	Bacteroidetes	26.8332
F4	Niacin depleted	Leaf313	2	96599.7	2.90865	2.77991	26.8332	2.77991	Bacteroidetes	26.8332
F2	Biotin depleted	Leaf313	2	96599.7	2.8587	2.72996	26.8332	2.72996	Bacteroidetes	26.8332
E10	Supplemented	Leaf313	1	96599.7	2.84065	2.71191	26.8332	2.71191	Bacteroidetes	26.8332
E8	Thiamine depleted	Leaf313	1	96599.7	2.4324	2.30367	26.8332	2.30367	Bacteroidetes	26.8332
E6	Pantothenate depleted	Leaf313	1	96599.7	2.93851	2.80977	26.8332	2.80977	Bacteroidetes	26.8332
E4	Niacin depleted	Leaf313	1	96599.7	2.79888	2.67015	26.8332	2.67015	Bacteroidetes	26.8332
E2	Biotin depleted	Leaf313	1	96599.7	2.79243	2.66369	26.8332	2.66369	Bacteroidetes	26.8332
G10	Supplemented	Leaf313	3	125400	3.71736	3.58675	34.8332	3.58675	Bacteroidetes	34.8332
G8	Thiamine depleted	Leaf313	3	125400	2.54678	2.41617	34.8332	2.41617	Bacteroidetes	34.8332
G6	Pantothenate depleted	Leaf313	3	125400	3.76839	3.63778	34.8332	3.63778	Bacteroidetes	34.8332
G4	Niacin depleted	Leaf313	3	125400	3.66658	3.53597	34.8332	3.53597	Bacteroidetes	34.8332
G2	Biotin depleted	Leaf313	3	125400	3.47882	3.34821	34.8332	3.34821	Bacteroidetes	34.8332
F10	Supplemented	Leaf313	2	125400	3.78642	3.65581	34.8332	3.65581	Bacteroidetes	34.8332
F8	Thiamine depleted	Leaf313	2	125400	2.98816	2.85756	34.8332	2.85756	Bacteroidetes	34.8332
F6	Pantothenate depleted	Leaf313	2	125400	3.66729	3.53668	34.8332	3.53668	Bacteroidetes	34.8332
F4	Niacin depleted	Leaf313	2	125400	3.84566	3.71505	34.8332	3.71505	Bacteroidetes	34.8332
F2	Biotin depleted	Leaf313	2	125400	3.8085	3.6779	34.8332	3.6779	Bacteroidetes	34.8332
E10	Supplemented	Leaf313	1	125400	3.75626	3.62565	34.8332	3.62565	Bacteroidetes	34.8332
E8	Thiamine depleted	Leaf313	1	125400	2.61015	2.47954	34.8332	2.47954	Bacteroidetes	34.8332
E6	Pantothenate depleted	Leaf313	1	125400	3.92806	3.79745	34.8332	3.79745	Bacteroidetes	34.8332
E4	Niacin depleted	Leaf313	1	125400	3.83074	3.70013	34.8332	3.70013	Bacteroidetes	34.8332
E2	Biotin depleted	Leaf313	1	125400	3.81962	3.68901	34.8332	3.68901	Bacteroidetes	34.8332
G10	Supplemented	Leaf313	3	116400	3.45406	3.31419	32.3332	3.31419	Bacteroidetes	32.3332
G8	Thiamine depleted	Leaf313	3	116400	2.4302	2.29033	32.3332	2.29033	Bacteroidetes	32.3332
G6	Pantothenate depleted	Leaf313	3	116400	3.49766	3.35779	32.3332	3.35779	Bacteroidetes	32.3332
G4	Niacin depleted	Leaf313	3	116400	3.39424	3.25437	32.3332	3.25437	Bacteroidetes	32.3332
G2	Biotin depleted	Leaf313	3	116400	3.22611	3.08624	32.3332	3.08624	Bacteroidetes	32.3332
F10	Supplemented	Leaf313	2	116400	3.5	3.36012	32.3332	3.36012	Bacteroidetes	32.3332
F8	Thiamine depleted	Leaf313	2	116400	2.67508	2.53521	32.3332	2.53521	Bacteroidetes	32.3332
F6	Pantothenate depleted	Leaf313	2	116400	3.36987	3.23	32.3332	3.23	Bacteroidetes	32.3332
F4	Niacin depleted	Leaf313	2	116400	3.56518	3.4253	32.3332	3.4253	Bacteroidetes	32.3332
F2	Biotin depleted	Leaf313	2	116400	3.53949	3.39962	32.3332	3.39962	Bacteroidetes	32.3332
E10	Supplemented	Leaf313	1	116400	3.47844	3.33857	32.3332	3.33857	Bacteroidetes	32.3332
E8	Thiamine depleted	Leaf313	1	116400	2.51836	2.37849	32.3332	2.37849	Bacteroidetes	32.3332
E6	Pantothenate depleted	Leaf313	1	116400	3.64045	3.50058	32.3332	3.50058	Bacteroidetes	32.3332
E4	Niacin depleted	Leaf313	1	116400	3.54014	3.40027	32.3332	3.40027	Bacteroidetes	32.3332
E2	Biotin depleted	Leaf313	1	116400	3.54892	3.40905	32.3332	3.40905	Bacteroidetes	32.3332
G4	Niacin depleted	Leaf313	3	10200	0.234637	0.251858	2.83333	0.251858	Bacteroidetes	2.83333
G2	Biotin depleted	Leaf313	3	10200	0.20298	0.2202	2.83333	0.2202	Bacteroidetes	2.83333
F10	Supplemented	Leaf313	2	10200	0.356443	0.373663	2.83333	0.373663	Bacteroidetes	2.83333
F8	Thiamine depleted	Leaf313	2	10200	0.216811	0.234032	2.83333	0.234032	Bacteroidetes	2.83333
F6	Pantothenate depleted	Leaf313	2	10200	0.328485	0.345706	2.83333	0.345706	Bacteroidetes	2.83333
F4	Niacin depleted	Leaf313	2	10200	0.387425	0.404646	2.83333	0.404646	Bacteroidetes	2.83333
F2	Biotin depleted	Leaf313	2	10200	0.413343	0.430564	2.83333	0.430564	Bacteroidetes	2.83333
E10	Supplemented	Leaf313	1	10200	0.352835	0.370055	2.83333	0.370055	Bacteroidetes	2.83333
E8	Thiamine depleted	Leaf313	1	10200	0.318971	0.336191	2.83333	0.336191	Bacteroidetes	2.83333
E6	Pantothenate depleted	Leaf313	1	10200	0.35577	0.37299	2.83333	0.37299	Bacteroidetes	2.83333
E4	Niacin depleted	Leaf313	1	10200	0.296457	0.313678	2.83333	0.313678	Bacteroidetes	2.83333
E2	Biotin depleted	Leaf313	1	10200	0.337982	0.355202	2.83333	0.355202	Bacteroidetes	2.83333
G10	Supplemented	Leaf313	3	10200	0.301002	0.318223	2.83333	0.318223	Bacteroidetes	2.83333
G6	Pantothenate depleted	Leaf313	3	10200	0.284909	0.302129	2.83333	0.302129	Bacteroidetes	2.83333
G8	Thiamine depleted	Leaf313	3	10200	0.268372	0.285593	2.83333	0.285593	Bacteroidetes	2.83333
E8	Thiamine depleted	Leaf324	1	66599.7	1.68551	1.68106	18.4999	1.68106	Proteobacteria	18.4999
E2	Biotin depleted	Leaf324	1	66599.7	1.609	1.60454	18.4999	1.60454	Proteobacteria	18.4999
E4	Niacin depleted	Leaf324	1	66599.7	1.38518	1.38073	18.4999	1.38073	Proteobacteria	18.4999
E6	Pantothenate depleted	Leaf324	1	66599.7	0.94944	0.944989	18.4999	0.944989	Proteobacteria	18.4999
E8	Thiamine depleted	Leaf324	1	116400	2.6466	2.6212	32.3332	2.6212	Proteobacteria	32.3332
E10	Supplemented	Leaf324	1	116400	3.50488	3.47948	32.3332	3.47948	Proteobacteria	32.3332
F2	Biotin depleted	Leaf324	2	116400	2.27351	2.24812	32.3332	2.24812	Proteobacteria	32.3332
E2	Biotin depleted	Leaf324	1	116400	2.50863	2.48323	32.3332	2.48323	Proteobacteria	32.3332
E4	Niacin depleted	Leaf324	1	116400	1.91194	1.88654	32.3332	1.88654	Proteobacteria	32.3332
E6	Pantothenate depleted	Leaf324	1	116400	1.12702	1.10163	32.3332	1.10163	Proteobacteria	32.3332
F4	Niacin depleted	Leaf324	2	116400	1.73133	1.70594	32.3332	1.70594	Proteobacteria	32.3332
F6	Pantothenate depleted	Leaf324	2	116400	1.11312	1.08772	32.3332	1.08772	Proteobacteria	32.3332
F8	Thiamine depleted	Leaf324	2	116400	2.56311	2.53771	32.3332	2.53771	Proteobacteria	32.3332
F10	Supplemented	Leaf324	2	116400	3.53412	3.50872	32.3332	3.50872	Proteobacteria	32.3332
G2	Biotin depleted	Leaf324	3	116400	2.32117	2.29578	32.3332	2.29578	Proteobacteria	32.3332
G4	Niacin depleted	Leaf324	3	116400	1.79898	1.77359	32.3332	1.77359	Proteobacteria	32.3332
G6	Pantothenate depleted	Leaf324	3	116400	1.00328	0.977889	32.3332	0.977889	Proteobacteria	32.3332
G8	Thiamine depleted	Leaf324	3	116400	2.46634	2.44095	32.3332	2.44095	Proteobacteria	32.3332
G10	Supplemented	Leaf324	3	116400	3.59924	3.57384	32.3332	3.57384	Proteobacteria	32.3332
E6	Pantothenate depleted	Leaf324	1	96599.7	1.01226	0.996544	26.8332	0.996544	Proteobacteria	26.8332
E4	Niacin depleted	Leaf324	1	96599.7	1.75693	1.74121	26.8332	1.74121	Proteobacteria	26.8332
E2	Biotin depleted	Leaf324	1	96599.7	2.19577	2.18006	26.8332	2.18006	Proteobacteria	26.8332
E8	Thiamine depleted	Leaf324	1	96599.7	2.35528	2.33956	26.8332	2.33956	Proteobacteria	26.8332
G10	Supplemented	Leaf324	3	96599.7	2.79135	2.77564	26.8332	2.77564	Proteobacteria	26.8332
G8	Thiamine depleted	Leaf324	3	96599.7	2.19453	2.17882	26.8332	2.17882	Proteobacteria	26.8332
G6	Pantothenate depleted	Leaf324	3	96599.7	0.893486	0.877772	26.8332	0.877772	Proteobacteria	26.8332
G4	Niacin depleted	Leaf324	3	96599.7	1.65171	1.636	26.8332	1.636	Proteobacteria	26.8332
G2	Biotin depleted	Leaf324	3	96599.7	1.92649	1.91078	26.8332	1.91078	Proteobacteria	26.8332
F10	Supplemented	Leaf324	2	96599.7	2.70938	2.69367	26.8332	2.69367	Proteobacteria	26.8332
F8	Thiamine depleted	Leaf324	2	96599.7	2.26265	2.24694	26.8332	2.24694	Proteobacteria	26.8332
F6	Pantothenate depleted	Leaf324	2	96599.7	0.993983	0.97827	26.8332	0.97827	Proteobacteria	26.8332
F4	Niacin depleted	Leaf324	2	96599.7	1.58638	1.57066	26.8332	1.57066	Proteobacteria	26.8332
F2	Biotin depleted	Leaf324	2	96599.7	2.01567	1.99996	26.8332	1.99996	Proteobacteria	26.8332
E10	Supplemented	Leaf324	1	96599.7	2.71351	2.69779	26.8332	2.69779	Proteobacteria	26.8332
E10	Supplemented	Leaf324	1	66599.7	1.7303	1.72585	18.4999	1.72585	Proteobacteria	18.4999
G8	Thiamine depleted	Leaf324	3	156600	2.77248	2.73214	43.4999	2.73214	Proteobacteria	43.4999
G6	Pantothenate depleted	Leaf324	3	156600	1.11859	1.07826	43.4999	1.07826	Proteobacteria	43.4999
G4	Niacin depleted	Leaf324	3	156600	1.9873	1.94696	43.4999	1.94696	Proteobacteria	43.4999
G2	Biotin depleted	Leaf324	3	156600	2.92055	2.88021	43.4999	2.88021	Proteobacteria	43.4999
G10	Supplemented	Leaf324	3	156600	4.38251	4.34218	43.4999	4.34218	Proteobacteria	43.4999
F10	Supplemented	Leaf324	2	156600	4.37355	4.33322	43.4999	4.33322	Proteobacteria	43.4999
F8	Thiamine depleted	Leaf324	2	156600	2.90843	2.86809	43.4999	2.86809	Proteobacteria	43.4999
F6	Pantothenate depleted	Leaf324	2	156600	1.23401	1.19368	43.4999	1.19368	Proteobacteria	43.4999
G8	Thiamine depleted	Leaf324	3	66599.7	1.58384	1.57939	18.4999	1.57939	Proteobacteria	18.4999
G6	Pantothenate depleted	Leaf324	3	66599.7	0.840119	0.835668	18.4999	0.835668	Proteobacteria	18.4999
G4	Niacin depleted	Leaf324	3	66599.7	1.26545	1.261	18.4999	1.261	Proteobacteria	18.4999
G2	Biotin depleted	Leaf324	3	66599.7	1.36608	1.36163	18.4999	1.36163	Proteobacteria	18.4999
F10	Supplemented	Leaf324	2	66599.7	1.70079	1.69634	18.4999	1.69634	Proteobacteria	18.4999
E2	Biotin depleted	Leaf324	1	156600	2.90926	2.86892	43.4999	2.86892	Proteobacteria	43.4999
F8	Thiamine depleted	Leaf324	2	66599.7	1.6354	1.63095	18.4999	1.63095	Proteobacteria	18.4999
F6	Pantothenate depleted	Leaf324	2	66599.7	0.917682	0.913231	18.4999	0.913231	Proteobacteria	18.4999
F4	Niacin depleted	Leaf324	2	66599.7	1.2234	1.21895	18.4999	1.21895	Proteobacteria	18.4999
F2	Biotin depleted	Leaf324	2	66599.7	1.41519	1.41074	18.4999	1.41074	Proteobacteria	18.4999
F4	Niacin depleted	Leaf324	2	156600	1.96137	1.92104	43.4999	1.92104	Proteobacteria	43.4999
F2	Biotin depleted	Leaf324	2	156600	2.59757	2.55723	43.4999	2.55723	Proteobacteria	43.4999
E10	Supplemented	Leaf324	1	156600	4.30391	4.26358	43.4999	4.26358	Proteobacteria	43.4999
E8	Thiamine depleted	Leaf324	1	156600	2.99288	2.95254	43.4999	2.95254	Proteobacteria	43.4999
G10	Supplemented	Leaf324	3	66599.7	1.7536	1.74915	18.4999	1.74915	Proteobacteria	18.4999
E4	Niacin depleted	Leaf324	1	156600	2.14405	2.10372	43.4999	2.10372	Proteobacteria	43.4999
E6	Pantothenate depleted	Leaf324	1	156600	1.25211	1.21177	43.4999	1.21177	Proteobacteria	43.4999
E8	Thiamine depleted	Leaf324	1	125400	2.73451	2.71254	34.8332	2.71254	Proteobacteria	34.8332
E2	Biotin depleted	Leaf324	1	125400	2.62407	2.6021	34.8332	2.6021	Proteobacteria	34.8332
E4	Niacin depleted	Leaf324	1	125400	1.97945	1.95747	34.8332	1.95747	Proteobacteria	34.8332
E6	Pantothenate depleted	Leaf324	1	125400	1.17339	1.15142	34.8332	1.15142	Proteobacteria	34.8332
G4	Niacin depleted	Leaf324	3	125400	1.85501	1.83304	34.8332	1.83304	Proteobacteria	34.8332
G6	Pantothenate depleted	Leaf324	3	125400	1.04668	1.0247	34.8332	1.0247	Proteobacteria	34.8332
G8	Thiamine depleted	Leaf324	3	125400	2.56612	2.54415	34.8332	2.54415	Proteobacteria	34.8332
G10	Supplemented	Leaf324	3	125400	3.8636	3.84163	34.8332	3.84163	Proteobacteria	34.8332
E10	Supplemented	Leaf324	1	125400	3.78932	3.76735	34.8332	3.76735	Proteobacteria	34.8332
F2	Biotin depleted	Leaf324	2	125400	2.3641	2.34213	34.8332	2.34213	Proteobacteria	34.8332
F4	Niacin depleted	Leaf324	2	125400	1.79909	1.77711	34.8332	1.77711	Proteobacteria	34.8332
F6	Pantothenate depleted	Leaf324	2	125400	1.15732	1.13534	34.8332	1.13534	Proteobacteria	34.8332
F8	Thiamine depleted	Leaf324	2	125400	2.66376	2.64178	34.8332	2.64178	Proteobacteria	34.8332
F10	Supplemented	Leaf324	2	125400	3.81443	3.79246	34.8332	3.79246	Proteobacteria	34.8332
G2	Biotin depleted	Leaf324	3	125400	2.49179	2.46982	34.8332	2.46982	Proteobacteria	34.8332
E2	Biotin depleted	Leaf347	1	32999.8	0.8733	0.703448	9.16661	0.703448	Actinobacteria	9.16661
E4	Niacin depleted	Leaf347	1	32999.8	0.907581	0.737729	9.16661	0.737729	Actinobacteria	9.16661
E6	Pantothenate depleted	Leaf347	1	32999.8	0.859075	0.689223	9.16661	0.689223	Actinobacteria	9.16661
G10	Supplemented	Leaf347	3	32999.8	0.800428	0.630575	9.16661	0.630575	Actinobacteria	9.16661
G8	Thiamine depleted	Leaf347	3	32999.8	0.952828	0.782976	9.16661	0.782976	Actinobacteria	9.16661
G6	Pantothenate depleted	Leaf347	3	32999.8	0.954277	0.784425	9.16661	0.784425	Actinobacteria	9.16661
G4	Niacin depleted	Leaf347	3	32999.8	1.00267	0.832821	9.16661	0.832821	Actinobacteria	9.16661
G2	Biotin depleted	Leaf347	3	32999.8	0.893136	0.723283	9.16661	0.723283	Actinobacteria	9.16661
F8	Thiamine depleted	Leaf347	2	32999.8	0.91269	0.742838	9.16661	0.742838	Actinobacteria	9.16661
F6	Pantothenate depleted	Leaf347	2	32999.8	0.902911	0.733058	9.16661	0.733058	Actinobacteria	9.16661
F4	Niacin depleted	Leaf347	2	32999.8	0.981777	0.811924	9.16661	0.811924	Actinobacteria	9.16661
F2	Biotin depleted	Leaf347	2	32999.8	1.1705	1.00065	9.16661	1.00065	Actinobacteria	9.16661
E10	Supplemented	Leaf347	1	32999.8	0.862592	0.692739	9.16661	0.692739	Actinobacteria	9.16661
E8	Thiamine depleted	Leaf347	1	32999.8	0.939371	0.769518	9.16661	0.769518	Actinobacteria	9.16661
F10	Supplemented	Leaf347	2	32999.8	0.788797	0.618944	9.16661	0.618944	Actinobacteria	9.16661
G10	Supplemented	Leaf347	3	74399.8	1.97542	1.79439	20.6666	1.79439	Actinobacteria	20.6666
G8	Thiamine depleted	Leaf347	3	74399.8	1.5051	1.32407	20.6666	1.32407	Actinobacteria	20.6666
G6	Pantothenate depleted	Leaf347	3	74399.8	1.84071	1.65967	20.6666	1.65967	Actinobacteria	20.6666
G4	Niacin depleted	Leaf347	3	74399.8	2.00519	1.82415	20.6666	1.82415	Actinobacteria	20.6666
G2	Biotin depleted	Leaf347	3	74399.8	1.78482	1.60379	20.6666	1.60379	Actinobacteria	20.6666
F10	Supplemented	Leaf347	2	74399.8	2.00231	1.82128	20.6666	1.82128	Actinobacteria	20.6666
F8	Thiamine depleted	Leaf347	2	74399.8	1.40981	1.22878	20.6666	1.22878	Actinobacteria	20.6666
F6	Pantothenate depleted	Leaf347	2	74399.8	1.78367	1.60263	20.6666	1.60263	Actinobacteria	20.6666
F4	Niacin depleted	Leaf347	2	74399.8	2.13762	1.95658	20.6666	1.95658	Actinobacteria	20.6666
F2	Biotin depleted	Leaf347	2	74399.8	2.02531	1.84427	20.6666	1.84427	Actinobacteria	20.6666
E8	Thiamine depleted	Leaf347	1	74399.8	1.64627	1.46523	20.6666	1.46523	Actinobacteria	20.6666
E6	Pantothenate depleted	Leaf347	1	74399.8	1.74617	1.56513	20.6666	1.56513	Actinobacteria	20.6666
E4	Niacin depleted	Leaf347	1	74399.8	1.99588	1.81484	20.6666	1.81484	Actinobacteria	20.6666
E2	Biotin depleted	Leaf347	1	74399.8	1.84914	1.6681	20.6666	1.6681	Actinobacteria	20.6666
E10	Supplemented	Leaf347	1	74399.8	2.05141	1.87037	20.6666	1.87037	Actinobacteria	20.6666
E2	Biotin depleted	Leaf347	1	66599.8	1.71706	1.53928	18.4999	1.53928	Actinobacteria	18.4999
E4	Niacin depleted	Leaf347	1	66599.8	1.83109	1.65331	18.4999	1.65331	Actinobacteria	18.4999
E6	Pantothenate depleted	Leaf347	1	66599.8	1.62294	1.44516	18.4999	1.44516	Actinobacteria	18.4999
G10	Supplemented	Leaf347	3	66599.8	1.72126	1.54349	18.4999	1.54349	Actinobacteria	18.4999
G8	Thiamine depleted	Leaf347	3	66599.8	1.42212	1.24434	18.4999	1.24434	Actinobacteria	18.4999
G6	Pantothenate depleted	Leaf347	3	66599.8	1.63659	1.45882	18.4999	1.45882	Actinobacteria	18.4999
G4	Niacin depleted	Leaf347	3	66599.8	1.81756	1.63978	18.4999	1.63978	Actinobacteria	18.4999
F10	Supplemented	Leaf347	2	66599.8	1.77415	1.59637	18.4999	1.59637	Actinobacteria	18.4999
F8	Thiamine depleted	Leaf347	2	66599.8	1.32942	1.15164	18.4999	1.15164	Actinobacteria	18.4999
F6	Pantothenate depleted	Leaf347	2	66599.8	1.62245	1.44467	18.4999	1.44467	Actinobacteria	18.4999
F4	Niacin depleted	Leaf347	2	66599.8	1.94897	1.7712	18.4999	1.7712	Actinobacteria	18.4999
F2	Biotin depleted	Leaf347	2	66599.8	1.90815	1.73037	18.4999	1.73037	Actinobacteria	18.4999
E10	Supplemented	Leaf347	1	66599.8	1.84836	1.67058	18.4999	1.67058	Actinobacteria	18.4999
E8	Thiamine depleted	Leaf347	1	66599.8	1.54077	1.36299	18.4999	1.36299	Actinobacteria	18.4999
G2	Biotin depleted	Leaf347	3	66599.8	1.65095	1.47317	18.4999	1.47317	Actinobacteria	18.4999
F4	Niacin depleted	Leaf347	2	161400	3.36994	3.20038	44.8333	3.20038	Actinobacteria	44.8333
F6	Pantothenate depleted	Leaf347	2	161400	2.39078	2.22122	44.8333	2.22122	Actinobacteria	44.8333
F8	Thiamine depleted	Leaf347	2	161400	1.83037	1.66081	44.8333	1.66081	Actinobacteria	44.8333
F10	Supplemented	Leaf347	2	161400	3.33401	3.16445	44.8333	3.16445	Actinobacteria	44.8333
G2	Biotin depleted	Leaf347	3	161400	2.65094	2.48138	44.8333	2.48138	Actinobacteria	44.8333
G4	Niacin depleted	Leaf347	3	161400	3.14501	2.97545	44.8333	2.97545	Actinobacteria	44.8333
G6	Pantothenate depleted	Leaf347	3	161400	2.38487	2.21531	44.8333	2.21531	Actinobacteria	44.8333
G8	Thiamine depleted	Leaf347	3	161400	1.95483	1.78527	44.8333	1.78527	Actinobacteria	44.8333
G10	Supplemented	Leaf347	3	161400	3.29359	3.12403	44.8333	3.12403	Actinobacteria	44.8333
E2	Biotin depleted	Leaf347	1	166800	2.75528	2.57355	46.3333	2.57355	Actinobacteria	46.3333
E4	Niacin depleted	Leaf347	1	166800	3.07725	2.89551	46.3333	2.89551	Actinobacteria	46.3333
E6	Pantothenate depleted	Leaf347	1	166800	2.3327	2.15096	46.3333	2.15096	Actinobacteria	46.3333
E8	Thiamine depleted	Leaf347	1	166800	2.88564	2.7039	46.3333	2.7039	Actinobacteria	46.3333
E10	Supplemented	Leaf347	1	166800	3.53968	3.35794	46.3333	3.35794	Actinobacteria	46.3333
F2	Biotin depleted	Leaf347	2	166800	2.85135	2.66961	46.3333	2.66961	Actinobacteria	46.3333
F4	Niacin depleted	Leaf347	2	166800	3.42615	3.24441	46.3333	3.24441	Actinobacteria	46.3333
F6	Pantothenate depleted	Leaf347	2	166800	2.42743	2.24569	46.3333	2.24569	Actinobacteria	46.3333
F8	Thiamine depleted	Leaf347	2	166800	1.86894	1.68721	46.3333	1.68721	Actinobacteria	46.3333
F10	Supplemented	Leaf347	2	166800	3.38376	3.20202	46.3333	3.20202	Actinobacteria	46.3333
G2	Biotin depleted	Leaf347	3	166800	2.73946	2.55772	46.3333	2.55772	Actinobacteria	46.3333
G4	Niacin depleted	Leaf347	3	166800	3.2017	3.01997	46.3333	3.01997	Actinobacteria	46.3333
G6	Pantothenate depleted	Leaf347	3	166800	2.41421	2.23248	46.3333	2.23248	Actinobacteria	46.3333
G8	Thiamine depleted	Leaf347	3	166800	1.98643	1.80469	46.3333	1.80469	Actinobacteria	46.3333
G10	Supplemented	Leaf347	3	166800	3.35376	3.17202	46.3333	3.17202	Actinobacteria	46.3333
F2	Biotin depleted	Leaf347	2	161400	2.78338	2.61383	44.8333	2.61383	Actinobacteria	44.8333
E10	Supplemented	Leaf347	1	161400	3.44797	3.27842	44.8333	3.27842	Actinobacteria	44.8333
E2	Biotin depleted	Leaf347	1	161400	2.6872	2.51764	44.8333	2.51764	Actinobacteria	44.8333
E4	Niacin depleted	Leaf347	1	161400	3.03034	2.86078	44.8333	2.86078	Actinobacteria	44.8333
E6	Pantothenate depleted	Leaf347	1	161400	2.30478	2.13522	44.8333	2.13522	Actinobacteria	44.8333
E8	Thiamine depleted	Leaf347	1	161400	2.63329	2.46373	44.8333	2.46373	Actinobacteria	44.8333
E4	Niacin depleted	Leaf347	1	114000	2.59643	2.43928	31.6666	2.43928	Actinobacteria	31.6666
F10	Supplemented	Leaf347	2	114000	2.82545	2.6683	31.6666	2.6683	Actinobacteria	31.6666
F8	Thiamine depleted	Leaf347	2	114000	1.64778	1.49063	31.6666	1.49063	Actinobacteria	31.6666
F6	Pantothenate depleted	Leaf347	2	114000	2.23409	2.07695	31.6666	2.07695	Actinobacteria	31.6666
G10	Supplemented	Leaf347	3	114000	2.76597	2.60882	31.6666	2.60882	Actinobacteria	31.6666
G8	Thiamine depleted	Leaf347	3	114000	1.80552	1.64837	31.6666	1.64837	Actinobacteria	31.6666
G6	Pantothenate depleted	Leaf347	3	114000	2.23259	2.07545	31.6666	2.07545	Actinobacteria	31.6666
G4	Niacin depleted	Leaf347	3	114000	2.6935	2.53635	31.6666	2.53635	Actinobacteria	31.6666
G2	Biotin depleted	Leaf347	3	114000	2.20821	2.05107	31.6666	2.05107	Actinobacteria	31.6666
E10	Supplemented	Leaf347	1	114000	2.93233	2.77519	31.6666	2.77519	Actinobacteria	31.6666
E6	Pantothenate depleted	Leaf347	1	114000	2.18351	2.02636	31.6666	2.02636	Actinobacteria	31.6666
E2	Biotin depleted	Leaf347	1	114000	2.36611	2.20897	31.6666	2.20897	Actinobacteria	31.6666
F4	Niacin depleted	Leaf347	2	114000	2.88874	2.73159	31.6666	2.73159	Actinobacteria	31.6666
F2	Biotin depleted	Leaf347	2	114000	2.43807	2.28092	31.6666	2.28092	Actinobacteria	31.6666
E8	Thiamine depleted	Leaf347	1	114000	2.11774	1.9606	31.6666	1.9606	Actinobacteria	31.6666
D1	Niacin depleted	Leaf371	3	116400	3.17918	2.59514	32.3332	2.59514	Proteobacteria	32.3332
C3	Pantothenate depleted	Leaf371	2	116400	3.02773	2.44369	32.3332	2.44369	Proteobacteria	32.3332
D3	Pantothenate depleted	Leaf371	3	116400	3.1156	2.53156	32.3332	2.53156	Proteobacteria	32.3332
D5	Biotin depleted	Leaf371	3	116400	3.03555	2.45151	32.3332	2.45151	Proteobacteria	32.3332
D7	Thiamine depleted	Leaf371	3	116400	0.828153	0.244114	32.3332	0.244114	Proteobacteria	32.3332
D9	Supplemented	Leaf371	3	116400	3.32506	2.74103	32.3332	2.74103	Proteobacteria	32.3332
C9	Supplemented	Leaf371	2	116400	3.02973	2.4457	32.3332	2.4457	Proteobacteria	32.3332
C7	Thiamine depleted	Leaf371	2	116400	1.08075	0.496708	32.3332	0.496708	Proteobacteria	32.3332
C5	Biotin depleted	Leaf371	2	116400	2.93255	2.34851	32.3332	2.34851	Proteobacteria	32.3332
G3	Pantothenate depleted	Leaf371	6	116400	2.808	2.22397	32.3332	2.22397	Proteobacteria	32.3332
B5	Biotin depleted	Leaf371	1	116400	2.8939	2.30986	32.3332	2.30986	Proteobacteria	32.3332
B3	Pantothenate depleted	Leaf371	1	116400	2.96705	2.38301	32.3332	2.38301	Proteobacteria	32.3332
G7	Thiamine depleted	Leaf371	6	116400	0.191994	-0.392045	32.3332	0	Proteobacteria	32.3332
G1	Niacin depleted	Leaf371	6	116400	2.81901	2.23497	32.3332	2.23497	Proteobacteria	32.3332
G5	Biotin depleted	Leaf371	6	116400	2.66256	2.07852	32.3332	2.07852	Proteobacteria	32.3332
B1	Niacin depleted	Leaf371	1	116400	2.91258	2.32854	32.3332	2.32854	Proteobacteria	32.3332
G9	Supplemented	Leaf371	6	116400	2.84414	2.26011	32.3332	2.26011	Proteobacteria	32.3332
F5	Biotin depleted	Leaf371	5	116400	3.06443	2.48039	32.3332	2.48039	Proteobacteria	32.3332
F7	Thiamine depleted	Leaf371	5	116400	0.71804	0.134001	32.3332	0.134001	Proteobacteria	32.3332
F9	Supplemented	Leaf371	5	116400	3.32908	2.74504	32.3332	2.74504	Proteobacteria	32.3332
E3	Pantothenate depleted	Leaf371	4	116400	2.94161	2.35757	32.3332	2.35757	Proteobacteria	32.3332
B9	Supplemented	Leaf371	1	116400	2.87039	2.28635	32.3332	2.28635	Proteobacteria	32.3332
B7	Thiamine depleted	Leaf371	1	116400	0.175894	-0.408145	32.3332	0	Proteobacteria	32.3332
E1	Niacin depleted	Leaf371	4	116400	2.9259	2.34186	32.3332	2.34186	Proteobacteria	32.3332
C1	Niacin depleted	Leaf371	2	116400	3.03835	2.45431	32.3332	2.45431	Proteobacteria	32.3332
E5	Biotin depleted	Leaf371	4	116400	2.81848	2.23444	32.3332	2.23444	Proteobacteria	32.3332
E7	Thiamine depleted	Leaf371	4	116400	1.12978	0.545738	32.3332	0.545738	Proteobacteria	32.3332
E9	Supplemented	Leaf371	4	116400	3.02887	2.44483	32.3332	2.44483	Proteobacteria	32.3332
F1	Niacin depleted	Leaf371	5	116400	3.03733	2.45329	32.3332	2.45329	Proteobacteria	32.3332
F3	Pantothenate depleted	Leaf371	5	116400	3.11923	2.53519	32.3332	2.53519	Proteobacteria	32.3332
F3	Pantothenate depleted	Leaf371	5	66599.7	2.55144	2.10957	18.4999	2.10957	Proteobacteria	18.4999
F1	Niacin depleted	Leaf371	5	66599.7	2.35385	1.91198	18.4999	1.91198	Proteobacteria	18.4999
E9	Supplemented	Leaf371	4	66599.7	2.18132	1.73945	18.4999	1.73945	Proteobacteria	18.4999
E7	Thiamine depleted	Leaf371	4	66599.7	0.665435	0.223568	18.4999	0.223568	Proteobacteria	18.4999
E5	Biotin depleted	Leaf371	4	66599.7	2.16901	1.72715	18.4999	1.72715	Proteobacteria	18.4999
E3	Pantothenate depleted	Leaf371	4	66599.7	2.27078	1.82891	18.4999	1.82891	Proteobacteria	18.4999
E1	Niacin depleted	Leaf371	4	66599.7	2.26233	1.82046	18.4999	1.82046	Proteobacteria	18.4999
D9	Supplemented	Leaf371	3	66599.7	2.46337	2.0215	18.4999	2.0215	Proteobacteria	18.4999
D7	Thiamine depleted	Leaf371	3	66599.7	0.465714	0.0238475	18.4999	0.0238475	Proteobacteria	18.4999
D5	Biotin depleted	Leaf371	3	66599.7	2.36164	1.91977	18.4999	1.91977	Proteobacteria	18.4999
G9	Supplemented	Leaf371	6	66599.7	2.12653	1.68467	18.4999	1.68467	Proteobacteria	18.4999
G7	Thiamine depleted	Leaf371	6	66599.7	0.207472	-0.234394	18.4999	0	Proteobacteria	18.4999
G5	Biotin depleted	Leaf371	6	66599.7	2.05717	1.61531	18.4999	1.61531	Proteobacteria	18.4999
G3	Pantothenate depleted	Leaf371	6	66599.7	2.16751	1.72564	18.4999	1.72564	Proteobacteria	18.4999
G1	Niacin depleted	Leaf371	6	66599.7	2.18971	1.74784	18.4999	1.74784	Proteobacteria	18.4999
F9	Supplemented	Leaf371	5	66599.7	2.46739	2.02552	18.4999	2.02552	Proteobacteria	18.4999
F7	Thiamine depleted	Leaf371	5	66599.7	0.368098	-0.0737684	18.4999	0	Proteobacteria	18.4999
F5	Biotin depleted	Leaf371	5	66599.7	2.51294	2.07108	18.4999	2.07108	Proteobacteria	18.4999
D3	Pantothenate depleted	Leaf371	3	66599.7	2.3901	1.94823	18.4999	1.94823	Proteobacteria	18.4999
B1	Niacin depleted	Leaf371	1	66599.7	2.22372	1.78186	18.4999	1.78186	Proteobacteria	18.4999
B3	Pantothenate depleted	Leaf371	1	66599.7	2.25161	1.80974	18.4999	1.80974	Proteobacteria	18.4999
D1	Niacin depleted	Leaf371	3	66599.7	2.48152	2.03965	18.4999	2.03965	Proteobacteria	18.4999
C9	Supplemented	Leaf371	2	66599.7	2.18296	1.74109	18.4999	1.74109	Proteobacteria	18.4999
C7	Thiamine depleted	Leaf371	2	66599.7	0.545462	0.103595	18.4999	0.103595	Proteobacteria	18.4999
C5	Biotin depleted	Leaf371	2	66599.7	2.24374	1.80187	18.4999	1.80187	Proteobacteria	18.4999
C3	Pantothenate depleted	Leaf371	2	66599.7	2.27136	1.82949	18.4999	1.82949	Proteobacteria	18.4999
C1	Niacin depleted	Leaf371	2	66599.7	2.34671	1.90485	18.4999	1.90485	Proteobacteria	18.4999
B9	Supplemented	Leaf371	1	66599.7	2.12124	1.67937	18.4999	1.67937	Proteobacteria	18.4999
B7	Thiamine depleted	Leaf371	1	66599.7	0.184092	-0.257775	18.4999	0	Proteobacteria	18.4999
B5	Biotin depleted	Leaf371	1	66599.7	2.19987	1.758	18.4999	1.758	Proteobacteria	18.4999
F9	Supplemented	Leaf371	5	96599.7	2.81802	2.30329	26.8332	2.30329	Proteobacteria	26.8332
G1	Niacin depleted	Leaf371	6	96599.7	2.26673	1.752	26.8332	1.752	Proteobacteria	26.8332
G3	Pantothenate depleted	Leaf371	6	96599.7	2.22174	1.70701	26.8332	1.70701	Proteobacteria	26.8332
G5	Biotin depleted	Leaf371	6	96599.7	2.12596	1.61123	26.8332	1.61123	Proteobacteria	26.8332
G7	Thiamine depleted	Leaf371	6	96599.7	0.243833	-0.270897	26.8332	0	Proteobacteria	26.8332
G9	Supplemented	Leaf371	6	96599.7	2.30431	1.78958	26.8332	1.78958	Proteobacteria	26.8332
F7	Thiamine depleted	Leaf371	5	96599.7	0.754677	0.239947	26.8332	0.239947	Proteobacteria	26.8332
B1	Niacin depleted	Leaf371	1	96599.7	2.29206	1.77733	26.8332	1.77733	Proteobacteria	26.8332
B3	Pantothenate depleted	Leaf371	1	96599.7	2.31926	1.80453	26.8332	1.80453	Proteobacteria	26.8332
B5	Biotin depleted	Leaf371	1	96599.7	2.27809	1.76336	26.8332	1.76336	Proteobacteria	26.8332
B7	Thiamine depleted	Leaf371	1	96599.7	0.216171	-0.298559	26.8332	0	Proteobacteria	26.8332
B9	Supplemented	Leaf371	1	96599.7	2.48331	1.96858	26.8332	1.96858	Proteobacteria	26.8332
C1	Niacin depleted	Leaf371	2	96599.7	2.47017	1.95544	26.8332	1.95544	Proteobacteria	26.8332
C3	Pantothenate depleted	Leaf371	2	96599.7	2.44834	1.93361	26.8332	1.93361	Proteobacteria	26.8332
E1	Niacin depleted	Leaf371	4	96599.7	2.37383	1.8591	26.8332	1.8591	Proteobacteria	26.8332
E3	Pantothenate depleted	Leaf371	4	96599.7	2.37385	1.85912	26.8332	1.85912	Proteobacteria	26.8332
E5	Biotin depleted	Leaf371	4	96599.7	2.2754	1.76067	26.8332	1.76067	Proteobacteria	26.8332
E7	Thiamine depleted	Leaf371	4	96599.7	0.918473	0.403743	26.8332	0.403743	Proteobacteria	26.8332
E9	Supplemented	Leaf371	4	96599.7	2.53828	2.02355	26.8332	2.02355	Proteobacteria	26.8332
F1	Niacin depleted	Leaf371	5	96599.7	2.50115	1.98642	26.8332	1.98642	Proteobacteria	26.8332
F3	Pantothenate depleted	Leaf371	5	96599.7	2.66192	2.14719	26.8332	2.14719	Proteobacteria	26.8332
C5	Biotin depleted	Leaf371	2	96599.7	2.36125	1.84652	26.8332	1.84652	Proteobacteria	26.8332
C7	Thiamine depleted	Leaf371	2	96599.7	0.830863	0.316133	26.8332	0.316133	Proteobacteria	26.8332
C9	Supplemented	Leaf371	2	96599.7	2.58494	2.07021	26.8332	2.07021	Proteobacteria	26.8332
F5	Biotin depleted	Leaf371	5	96599.7	2.64845	2.13372	26.8332	2.13372	Proteobacteria	26.8332
D1	Niacin depleted	Leaf371	3	96599.7	2.63944	2.12471	26.8332	2.12471	Proteobacteria	26.8332
D5	Biotin depleted	Leaf371	3	96599.7	2.54849	2.03376	26.8332	2.03376	Proteobacteria	26.8332
D7	Thiamine depleted	Leaf371	3	96599.7	0.857234	0.342504	26.8332	0.342504	Proteobacteria	26.8332
D9	Supplemented	Leaf371	3	96599.7	2.85514	2.34041	26.8332	2.34041	Proteobacteria	26.8332
D3	Pantothenate depleted	Leaf371	3	96599.7	2.57373	2.059	26.8332	2.059	Proteobacteria	26.8332
C3	Pantothenate depleted	Leaf371	2	10200	0.149351	0.0418522	2.83333	0.0418522	Proteobacteria	2.83333
C1	Niacin depleted	Leaf371	2	10200	0.16083	0.0533318	2.83333	0.0533318	Proteobacteria	2.83333
B9	Supplemented	Leaf371	1	10200	0.12524	0.0177418	2.83333	0.0177418	Proteobacteria	2.83333
B7	Thiamine depleted	Leaf371	1	10200	0.0871692	-0.0203292	2.83333	0	Proteobacteria	2.83333
B5	Biotin depleted	Leaf371	1	10200	0.0917345	-0.0157638	2.83333	0	Proteobacteria	2.83333
B3	Pantothenate depleted	Leaf371	1	10200	0.116396	0.00889793	2.83333	0.00889793	Proteobacteria	2.83333
B1	Niacin depleted	Leaf371	1	10200	0.0919434	-0.015555	2.83333	0	Proteobacteria	2.83333
D7	Thiamine depleted	Leaf371	3	10200	0.247229	0.139731	2.83333	0.139731	Proteobacteria	2.83333
D5	Biotin depleted	Leaf371	3	10200	0.201009	0.0935102	2.83333	0.0935102	Proteobacteria	2.83333
D3	Pantothenate depleted	Leaf371	3	10200	0.186037	0.0785387	2.83333	0.0785387	Proteobacteria	2.83333
D1	Niacin depleted	Leaf371	3	10200	0.217722	0.110224	2.83333	0.110224	Proteobacteria	2.83333
C9	Supplemented	Leaf371	2	10200	0.184083	0.0765847	2.83333	0.0765847	Proteobacteria	2.83333
C7	Thiamine depleted	Leaf371	2	10200	0.319855	0.212357	2.83333	0.212357	Proteobacteria	2.83333
C5	Biotin depleted	Leaf371	2	10200	0.138706	0.0312079	2.83333	0.0312079	Proteobacteria	2.83333
D9	Supplemented	Leaf371	3	10200	0.256601	0.149103	2.83333	0.149103	Proteobacteria	2.83333
G9	Supplemented	Leaf371	6	10200	0.0882708	-0.0192275	2.83333	0	Proteobacteria	2.83333
G7	Thiamine depleted	Leaf371	6	10200	0.0762981	-0.0312002	2.83333	0	Proteobacteria	2.83333
G5	Biotin depleted	Leaf371	6	10200	0.0851252	-0.0223731	2.83333	0	Proteobacteria	2.83333
G3	Pantothenate depleted	Leaf371	6	10200	0.104764	-0.00273413	2.83333	0	Proteobacteria	2.83333
G1	Niacin depleted	Leaf371	6	10200	0.0845473	-0.022951	2.83333	0	Proteobacteria	2.83333
F9	Supplemented	Leaf371	5	10200	0.259995	0.152496	2.83333	0.152496	Proteobacteria	2.83333
F7	Thiamine depleted	Leaf371	5	10200	0.194477	0.0869783	2.83333	0.0869783	Proteobacteria	2.83333
E3	Pantothenate depleted	Leaf371	4	10200	0.199518	0.0920196	2.83333	0.0920196	Proteobacteria	2.83333
E1	Niacin depleted	Leaf371	4	10200	0.210046	0.102548	2.83333	0.102548	Proteobacteria	2.83333
E5	Biotin depleted	Leaf371	4	10200	0.149539	0.0420407	2.83333	0.0420407	Proteobacteria	2.83333
E7	Thiamine depleted	Leaf371	4	10200	0.192855	0.0853564	2.83333	0.0853564	Proteobacteria	2.83333
F5	Biotin depleted	Leaf371	5	10200	0.179262	0.0717634	2.83333	0.0717634	Proteobacteria	2.83333
F3	Pantothenate depleted	Leaf371	5	10200	0.224738	0.117239	2.83333	0.117239	Proteobacteria	2.83333
F1	Niacin depleted	Leaf371	5	10200	0.168682	0.0611834	2.83333	0.0611834	Proteobacteria	2.83333
E9	Supplemented	Leaf371	4	10200	0.186307	0.078809	2.83333	0.078809	Proteobacteria	2.83333
F7	Pantothenate depleted	Leaf383	2	66599.8	0.819059	0.832492	18.4999	0.832492	Proteobacteria	18.4999
G1	Biotin depleted	Leaf383	3	66599.8	1.45452	1.46795	18.4999	1.46795	Proteobacteria	18.4999
F7	Pantothenate depleted	Leaf383	2	10200	0.177346	0.178135	2.83333	0.178135	Proteobacteria	2.83333
F10	Thiamine depleted	Leaf383	2	66599.8	1.01309	1.02652	18.4999	1.02652	Proteobacteria	18.4999
G4	Niacin depleted	Leaf383	3	10200	0.144778	0.145567	2.83333	0.145567	Proteobacteria	2.83333
E4	Niacin depleted	Leaf383	1	10200	0.180572	0.181361	2.83333	0.181361	Proteobacteria	2.83333
F10	Thiamine depleted	Leaf383	2	10200	0.152891	0.15368	2.83333	0.15368	Proteobacteria	2.83333
G1	Biotin depleted	Leaf383	3	10200	0.280718	0.281507	2.83333	0.281507	Proteobacteria	2.83333
G7	Pantothenate depleted	Leaf383	3	66599.8	0.971015	0.984448	18.4999	0.984448	Proteobacteria	18.4999
F1	Biotin depleted	Leaf383	2	10200	0.202528	0.203317	2.83333	0.203317	Proteobacteria	2.83333
E10	Thiamine depleted	Leaf383	1	10200	0.21654	0.217328	2.83333	0.217328	Proteobacteria	2.83333
G10	Thiamine depleted	Leaf383	3	66599.8	1.29113	1.30456	18.4999	1.30456	Proteobacteria	18.4999
G7	Pantothenate depleted	Leaf383	3	10200	0.261775	0.262564	2.83333	0.262564	Proteobacteria	2.83333
F4	Niacin depleted	Leaf383	2	10200	0.232564	0.233353	2.83333	0.233353	Proteobacteria	2.83333
G10	Thiamine depleted	Leaf383	3	10200	0.390217	0.391006	2.83333	0.391006	Proteobacteria	2.83333
E7	Pantothenate depleted	Leaf383	1	10200	0.183963	0.184752	2.83333	0.184752	Proteobacteria	2.83333
G4	Niacin depleted	Leaf383	3	66599.8	2.6122	2.62563	18.4999	2.62563	Proteobacteria	18.4999
A6	Supplemented	Leaf383	2	10200	0.133041	0.13383	2.83333	0.13383	Proteobacteria	2.83333
F4	Niacin depleted	Leaf383	2	66599.8	2.03085	2.04429	18.4999	2.04429	Proteobacteria	18.4999
A5	Supplemented	Leaf383	1	10200	0.101976	0.102764	2.83333	0.102764	Proteobacteria	2.83333
F1	Biotin depleted	Leaf383	2	66599.8	1.28704	1.30047	18.4999	1.30047	Proteobacteria	18.4999
E10	Thiamine depleted	Leaf383	1	66599.8	1.07642	1.08985	18.4999	1.08985	Proteobacteria	18.4999
E7	Pantothenate depleted	Leaf383	1	66599.8	0.859186	0.872619	18.4999	0.872619	Proteobacteria	18.4999
A7	Supplemented	Leaf383	3	10200	0.188536	0.189325	2.83333	0.189325	Proteobacteria	2.83333
A5	Supplemented	Leaf383	1	66599.8	1.98347	1.9969	18.4999	1.9969	Proteobacteria	18.4999
E4	Niacin depleted	Leaf383	1	66599.8	1.9712	1.98464	18.4999	1.98464	Proteobacteria	18.4999
E1	Biotin depleted	Leaf383	1	66599.8	1.42068	1.43411	18.4999	1.43411	Proteobacteria	18.4999
A7	Supplemented	Leaf383	3	66599.8	2.29197	2.3054	18.4999	2.3054	Proteobacteria	18.4999
A6	Supplemented	Leaf383	2	66599.8	1.90889	1.92233	18.4999	1.92233	Proteobacteria	18.4999
E1	Biotin depleted	Leaf383	1	10200	0.192645	0.193434	2.83333	0.193434	Proteobacteria	2.83333
F10	Thiamine depleted	Leaf383	2	114000	1.2923	1.26673	31.6666	1.26673	Proteobacteria	31.6666
F7	Pantothenate depleted	Leaf383	2	114000	1.38469	1.35911	31.6666	1.35911	Proteobacteria	31.6666
F4	Niacin depleted	Leaf383	2	114000	4.36837	4.3428	31.6666	4.3428	Proteobacteria	31.6666
F1	Biotin depleted	Leaf383	2	114000	1.76929	1.74372	31.6666	1.74372	Proteobacteria	31.6666
E10	Thiamine depleted	Leaf383	1	114000	1.40377	1.3782	31.6666	1.3782	Proteobacteria	31.6666
E7	Pantothenate depleted	Leaf383	1	114000	1.4226	1.39703	31.6666	1.39703	Proteobacteria	31.6666
E4	Niacin depleted	Leaf383	1	114000	3.96852	3.94295	31.6666	3.94295	Proteobacteria	31.6666
E1	Biotin depleted	Leaf383	1	114000	2.25173	2.22616	31.6666	2.22616	Proteobacteria	31.6666
A7	Supplemented	Leaf383	3	114000	4.30408	4.27851	31.6666	4.27851	Proteobacteria	31.6666
G1	Biotin depleted	Leaf383	3	114000	1.75301	1.72744	31.6666	1.72744	Proteobacteria	31.6666
A6	Supplemented	Leaf383	2	114000	4.17155	4.14598	31.6666	4.14598	Proteobacteria	31.6666
A5	Supplemented	Leaf383	1	114000	4.33625	4.31067	31.6666	4.31067	Proteobacteria	31.6666
G4	Niacin depleted	Leaf383	3	114000	4.05001	4.02443	31.6666	4.02443	Proteobacteria	31.6666
G10	Thiamine depleted	Leaf383	3	114000	1.59651	1.57093	31.6666	1.57093	Proteobacteria	31.6666
G7	Pantothenate depleted	Leaf383	3	114000	1.499	1.47342	31.6666	1.47342	Proteobacteria	31.6666
G10	Thiamine depleted	Leaf383	3	166800	2.25352	2.20382	46.3333	2.20382	Proteobacteria	46.3333
G7	Pantothenate depleted	Leaf383	3	166800	2.19225	2.14255	46.3333	2.14255	Proteobacteria	46.3333
G4	Niacin depleted	Leaf383	3	166800	5.97787	5.92817	46.3333	5.92817	Proteobacteria	46.3333
G1	Biotin depleted	Leaf383	3	166800	2.13236	2.08266	46.3333	2.08266	Proteobacteria	46.3333
F10	Thiamine depleted	Leaf383	2	166800	1.30357	1.25387	46.3333	1.25387	Proteobacteria	46.3333
F7	Pantothenate depleted	Leaf383	2	166800	2.03458	1.98488	46.3333	1.98488	Proteobacteria	46.3333
F4	Niacin depleted	Leaf383	2	166800	7.25876	7.20906	46.3333	7.20906	Proteobacteria	46.3333
F1	Biotin depleted	Leaf383	2	166800	1.85139	1.80169	46.3333	1.80169	Proteobacteria	46.3333
E10	Thiamine depleted	Leaf383	1	166800	1.40255	1.35285	46.3333	1.35285	Proteobacteria	46.3333
E7	Pantothenate depleted	Leaf383	1	166800	2.10721	2.05751	46.3333	2.05751	Proteobacteria	46.3333
E4	Niacin depleted	Leaf383	1	166800	6.55993	6.51023	46.3333	6.51023	Proteobacteria	46.3333
E1	Biotin depleted	Leaf383	1	166800	2.20282	2.15312	46.3333	2.15312	Proteobacteria	46.3333
A7	Supplemented	Leaf383	3	166800	6.71816	6.66846	46.3333	6.66846	Proteobacteria	46.3333
A6	Supplemented	Leaf383	2	166800	6.31497	6.26527	46.3333	6.26527	Proteobacteria	46.3333
A5	Supplemented	Leaf383	1	166800	6.30585	6.25614	46.3333	6.25614	Proteobacteria	46.3333
A5	Supplemented	Leaf383	1	161400	6.18807	6.13456	44.8333	6.13456	Proteobacteria	44.8333
G10	Thiamine depleted	Leaf383	3	161400	2.03021	1.97671	44.8333	1.97671	Proteobacteria	44.8333
G7	Pantothenate depleted	Leaf383	3	161400	2.15163	2.09813	44.8333	2.09813	Proteobacteria	44.8333
G4	Niacin depleted	Leaf383	3	161400	5.67873	5.62522	44.8333	5.62522	Proteobacteria	44.8333
G1	Biotin depleted	Leaf383	3	161400	2.11981	2.06631	44.8333	2.06631	Proteobacteria	44.8333
F7	Pantothenate depleted	Leaf383	2	161400	2.00169	1.94819	44.8333	1.94819	Proteobacteria	44.8333
F4	Niacin depleted	Leaf383	2	161400	6.95635	6.90284	44.8333	6.90284	Proteobacteria	44.8333
F1	Biotin depleted	Leaf383	2	161400	1.85735	1.80385	44.8333	1.80385	Proteobacteria	44.8333
E10	Thiamine depleted	Leaf383	1	161400	1.40744	1.35394	44.8333	1.35394	Proteobacteria	44.8333
E7	Pantothenate depleted	Leaf383	1	161400	2.06539	2.01189	44.8333	2.01189	Proteobacteria	44.8333
E4	Niacin depleted	Leaf383	1	161400	6.31041	6.25691	44.8333	6.25691	Proteobacteria	44.8333
E1	Biotin depleted	Leaf383	1	161400	2.23381	2.18031	44.8333	2.18031	Proteobacteria	44.8333
A7	Supplemented	Leaf383	3	161400	6.4655	6.41199	44.8333	6.41199	Proteobacteria	44.8333
A6	Supplemented	Leaf383	2	161400	6.20955	6.15604	44.8333	6.15604	Proteobacteria	44.8333
F10	Thiamine depleted	Leaf383	2	161400	1.30357	1.25007	44.8333	1.25007	Proteobacteria	44.8333
G10	Thiamine depleted	Leaf383	3	74399.8	1.33847	1.34481	20.6666	1.34481	Proteobacteria	20.6666
F7	Pantothenate depleted	Leaf383	2	74399.8	0.886531	0.892867	20.6666	0.892867	Proteobacteria	20.6666
F10	Thiamine depleted	Leaf383	2	74399.8	1.07403	1.08036	20.6666	1.08036	Proteobacteria	20.6666
G1	Biotin depleted	Leaf383	3	74399.8	1.53183	1.53816	20.6666	1.53816	Proteobacteria	20.6666
G4	Niacin depleted	Leaf383	3	74399.8	3.06704	3.07338	20.6666	3.07338	Proteobacteria	20.6666
G7	Pantothenate depleted	Leaf383	3	74399.8	1.0672	1.07354	20.6666	1.07354	Proteobacteria	20.6666
E10	Thiamine depleted	Leaf383	1	74399.8	1.14569	1.15203	20.6666	1.15203	Proteobacteria	20.6666
F1	Biotin depleted	Leaf383	2	74399.8	1.36674	1.37308	20.6666	1.37308	Proteobacteria	20.6666
F4	Niacin depleted	Leaf383	2	74399.8	2.503	2.50934	20.6666	2.50934	Proteobacteria	20.6666
E7	Pantothenate depleted	Leaf383	1	74399.8	0.926702	0.933039	20.6666	0.933039	Proteobacteria	20.6666
E4	Niacin depleted	Leaf383	1	74399.8	2.39477	2.4011	20.6666	2.4011	Proteobacteria	20.6666
A5	Supplemented	Leaf383	1	74399.8	2.27194	2.27828	20.6666	2.27828	Proteobacteria	20.6666
A6	Supplemented	Leaf383	2	74399.8	2.29397	2.3003	20.6666	2.3003	Proteobacteria	20.6666
A7	Supplemented	Leaf383	3	74399.8	2.73936	2.74569	20.6666	2.74569	Proteobacteria	20.6666
E1	Biotin depleted	Leaf383	1	74399.8	1.5379	1.54424	20.6666	1.54424	Proteobacteria	20.6666
B2	Biotin depleted	Leaf49	1	66599.7	2.79316	2.80506	18.4999	2.80506	Firmicutes	18.4999
B4	Niacin depleted	Leaf49	1	66599.7	4.37524	4.38714	18.4999	4.38714	Firmicutes	18.4999
B6	Pantothenate depleted	Leaf49	1	66599.7	4.49018	4.50207	18.4999	4.50207	Firmicutes	18.4999
B8	Thiamine depleted	Leaf49	1	66599.7	4.04725	4.05915	18.4999	4.05915	Firmicutes	18.4999
B10	Supplemented	Leaf49	1	66599.7	4.5158	4.52769	18.4999	4.52769	Firmicutes	18.4999
C2	Biotin depleted	Leaf49	2	66599.7	2.77486	2.78676	18.4999	2.78676	Firmicutes	18.4999
C6	Pantothenate depleted	Leaf49	2	66599.7	3.97609	3.98798	18.4999	3.98798	Firmicutes	18.4999
C8	Thiamine depleted	Leaf49	2	66599.7	3.36077	3.37267	18.4999	3.37267	Firmicutes	18.4999
C10	Supplemented	Leaf49	2	66599.7	3.93649	3.94838	18.4999	3.94838	Firmicutes	18.4999
D2	Biotin depleted	Leaf49	3	66599.7	2.7915	2.8034	18.4999	2.8034	Firmicutes	18.4999
D4	Niacin depleted	Leaf49	3	66599.7	4.20639	4.21829	18.4999	4.21829	Firmicutes	18.4999
D6	Pantothenate depleted	Leaf49	3	66599.7	4.32413	4.33603	18.4999	4.33603	Firmicutes	18.4999
D8	Thiamine depleted	Leaf49	3	66599.7	4.1157	4.12759	18.4999	4.12759	Firmicutes	18.4999
C4	Niacin depleted	Leaf49	2	66599.7	3.99868	4.01058	18.4999	4.01058	Firmicutes	18.4999
D10	Supplemented	Leaf49	3	66599.7	4.15582	4.16772	18.4999	4.16772	Firmicutes	18.4999
D10	Supplemented	Leaf49	3	156600	10.0178	9.82347	43.4999	9.82347	Firmicutes	43.4999
D6	Pantothenate depleted	Leaf49	3	156600	9.64919	9.45488	43.4999	9.45488	Firmicutes	43.4999
B2	Biotin depleted	Leaf49	1	156600	4.64979	4.45548	43.4999	4.45548	Firmicutes	43.4999
B4	Niacin depleted	Leaf49	1	156600	9.5971	9.40279	43.4999	9.40279	Firmicutes	43.4999
D8	Thiamine depleted	Leaf49	3	156600	9.37929	9.18499	43.4999	9.18499	Firmicutes	43.4999
B6	Pantothenate depleted	Leaf49	1	156600	9.73909	9.54479	43.4999	9.54479	Firmicutes	43.4999
B10	Supplemented	Leaf49	1	156600	10.4859	10.2916	43.4999	10.2916	Firmicutes	43.4999
C2	Biotin depleted	Leaf49	2	156600	4.83571	4.64141	43.4999	4.64141	Firmicutes	43.4999
C4	Niacin depleted	Leaf49	2	156600	9.30123	9.10693	43.4999	9.10693	Firmicutes	43.4999
C6	Pantothenate depleted	Leaf49	2	156600	9.18775	8.99344	43.4999	8.99344	Firmicutes	43.4999
C8	Thiamine depleted	Leaf49	2	156600	8.72819	8.53388	43.4999	8.53388	Firmicutes	43.4999
C10	Supplemented	Leaf49	2	156600	9.59488	9.40057	43.4999	9.40057	Firmicutes	43.4999
D2	Biotin depleted	Leaf49	3	156600	4.84541	4.6511	43.4999	4.6511	Firmicutes	43.4999
D4	Niacin depleted	Leaf49	3	156600	9.8117	9.6174	43.4999	9.6174	Firmicutes	43.4999
B8	Thiamine depleted	Leaf49	1	156600	9.75913	9.56483	43.4999	9.56483	Firmicutes	43.4999
D10	Supplemented	Leaf49	3	182400	12.2403	11.9037	50.6666	11.9037	Firmicutes	50.6666
B2	Biotin depleted	Leaf49	1	182400	5.33821	5.00168	50.6666	5.00168	Firmicutes	50.6666
B4	Niacin depleted	Leaf49	1	182400	11.2413	10.9047	50.6666	10.9047	Firmicutes	50.6666
B6	Pantothenate depleted	Leaf49	1	182400	11.3754	11.0389	50.6666	11.0389	Firmicutes	50.6666
B8	Thiamine depleted	Leaf49	1	182400	11.3659	11.0293	50.6666	11.0293	Firmicutes	50.6666
B10	Supplemented	Leaf49	1	182400	12.0122	11.6757	50.6666	11.6757	Firmicutes	50.6666
C4	Niacin depleted	Leaf49	2	182400	10.8782	10.5417	50.6666	10.5417	Firmicutes	50.6666
C6	Pantothenate depleted	Leaf49	2	182400	10.8583	10.5217	50.6666	10.5217	Firmicutes	50.6666
C8	Thiamine depleted	Leaf49	2	182400	10.2538	9.91723	50.6666	9.91723	Firmicutes	50.6666
C10	Supplemented	Leaf49	2	182400	11.3186	10.9821	50.6666	10.9821	Firmicutes	50.6666
D2	Biotin depleted	Leaf49	3	182400	5.55392	5.21739	50.6666	5.21739	Firmicutes	50.6666
D4	Niacin depleted	Leaf49	3	182400	11.4119	11.0754	50.6666	11.0754	Firmicutes	50.6666
D6	Pantothenate depleted	Leaf49	3	182400	11.2747	10.9382	50.6666	10.9382	Firmicutes	50.6666
D8	Thiamine depleted	Leaf49	3	182400	11.0246	10.6881	50.6666	10.6881	Firmicutes	50.6666
C2	Biotin depleted	Leaf49	2	182400	5.55006	5.21353	50.6666	5.21353	Firmicutes	50.6666
B10	Supplemented	Leaf49	1	96599.7	6.47736	6.35508	26.8332	6.35508	Firmicutes	26.8332
C2	Biotin depleted	Leaf49	2	96599.7	4.08078	3.95849	26.8332	3.95849	Firmicutes	26.8332
C4	Niacin depleted	Leaf49	2	96599.7	5.84726	5.72497	26.8332	5.72497	Firmicutes	26.8332
C6	Pantothenate depleted	Leaf49	2	96599.7	5.72301	5.60072	26.8332	5.60072	Firmicutes	26.8332
C8	Thiamine depleted	Leaf49	2	96599.7	5.33468	5.21239	26.8332	5.21239	Firmicutes	26.8332
C10	Supplemented	Leaf49	2	96599.7	6.10343	5.98114	26.8332	5.98114	Firmicutes	26.8332
D2	Biotin depleted	Leaf49	3	96599.7	4.22961	4.10732	26.8332	4.10732	Firmicutes	26.8332
D4	Niacin depleted	Leaf49	3	96599.7	6.3389	6.21661	26.8332	6.21661	Firmicutes	26.8332
D6	Pantothenate depleted	Leaf49	3	96599.7	6.32036	6.19807	26.8332	6.19807	Firmicutes	26.8332
D8	Thiamine depleted	Leaf49	3	96599.7	5.84652	5.72424	26.8332	5.72424	Firmicutes	26.8332
B8	Thiamine depleted	Leaf49	1	96599.7	6.1393	6.01702	26.8332	6.01702	Firmicutes	26.8332
B2	Biotin depleted	Leaf49	1	96599.7	4.04211	3.91982	26.8332	3.91982	Firmicutes	26.8332
B4	Niacin depleted	Leaf49	1	96599.7	6.13482	6.01254	26.8332	6.01254	Firmicutes	26.8332
B6	Pantothenate depleted	Leaf49	1	96599.7	6.29321	6.17092	26.8332	6.17092	Firmicutes	26.8332
D10	Supplemented	Leaf49	3	96599.7	5.97279	5.8505	26.8332	5.8505	Firmicutes	26.8332
B2	Biotin depleted	Leaf49	1	125400	4.21986	4.00943	34.8332	4.00943	Firmicutes	34.8332
B4	Niacin depleted	Leaf49	1	125400	8.05146	7.84104	34.8332	7.84104	Firmicutes	34.8332
B6	Pantothenate depleted	Leaf49	1	125400	8.20288	7.99246	34.8332	7.99246	Firmicutes	34.8332
B8	Thiamine depleted	Leaf49	1	125400	7.77386	7.56343	34.8332	7.56343	Firmicutes	34.8332
C2	Biotin depleted	Leaf49	2	125400	4.2628	4.05237	34.8332	4.05237	Firmicutes	34.8332
C4	Niacin depleted	Leaf49	2	125400	7.61115	7.40072	34.8332	7.40072	Firmicutes	34.8332
C6	Pantothenate depleted	Leaf49	2	125400	7.54989	7.33947	34.8332	7.33947	Firmicutes	34.8332
C8	Thiamine depleted	Leaf49	2	125400	7.13395	6.92352	34.8332	6.92352	Firmicutes	34.8332
C10	Supplemented	Leaf49	2	125400	7.90721	7.69678	34.8332	7.69678	Firmicutes	34.8332
D2	Biotin depleted	Leaf49	3	125400	4.33099	4.12056	34.8332	4.12056	Firmicutes	34.8332
D4	Niacin depleted	Leaf49	3	125400	8.06391	7.85348	34.8332	7.85348	Firmicutes	34.8332
D6	Pantothenate depleted	Leaf49	3	125400	7.94044	7.73001	34.8332	7.73001	Firmicutes	34.8332
D8	Thiamine depleted	Leaf49	3	125400	7.79365	7.58322	34.8332	7.58322	Firmicutes	34.8332
D10	Supplemented	Leaf49	3	125400	8.54427	8.33384	34.8332	8.33384	Firmicutes	34.8332
B10	Supplemented	Leaf49	1	125400	8.77232	8.56189	34.8332	8.56189	Firmicutes	34.8332
B10	Supplemented	Leaf49	1	116400	7.98738	7.79396	32.3332	7.79396	Firmicutes	32.3332
C2	Biotin depleted	Leaf49	2	116400	4.30358	4.11017	32.3332	4.11017	Firmicutes	32.3332
C4	Niacin depleted	Leaf49	2	116400	7.11502	6.9216	32.3332	6.9216	Firmicutes	32.3332
C6	Pantothenate depleted	Leaf49	2	116400	7.02208	6.82866	32.3332	6.82866	Firmicutes	32.3332
C8	Thiamine depleted	Leaf49	2	116400	6.60993	6.41652	32.3332	6.41652	Firmicutes	32.3332
C10	Supplemented	Leaf49	2	116400	7.40389	7.21047	32.3332	7.21047	Firmicutes	32.3332
B8	Thiamine depleted	Leaf49	1	116400	7.35344	7.16003	32.3332	7.16003	Firmicutes	32.3332
D2	Biotin depleted	Leaf49	3	116400	4.30797	4.11456	32.3332	4.11456	Firmicutes	32.3332
D6	Pantothenate depleted	Leaf49	3	116400	7.43244	7.23903	32.3332	7.23903	Firmicutes	32.3332
D8	Thiamine depleted	Leaf49	3	116400	7.31426	7.12085	32.3332	7.12085	Firmicutes	32.3332
D10	Supplemented	Leaf49	3	116400	8.01985	7.82643	32.3332	7.82643	Firmicutes	32.3332
D4	Niacin depleted	Leaf49	3	116400	7.56739	7.37398	32.3332	7.37398	Firmicutes	32.3332
B6	Pantothenate depleted	Leaf49	1	116400	7.67227	7.47886	32.3332	7.47886	Firmicutes	32.3332
B2	Biotin depleted	Leaf49	1	116400	4.18532	3.99191	32.3332	3.99191	Firmicutes	32.3332
B4	Niacin depleted	Leaf49	1	116400	7.57677	7.38335	32.3332	7.38335	Firmicutes	32.3332
A8	Supplemented	Leaf68	1	10200	0.444867	0.445656	2.83333	0.445656	Proteobacteria	2.83333
A9	Supplemented	Leaf68	2	10200	0.437469	0.438257	2.83333	0.438257	Proteobacteria	2.83333
A10	Supplemented	Leaf68	3	10200	0.455308	0.456096	2.83333	0.456096	Proteobacteria	2.83333
D11	Thiamine depleted	Leaf68	3	10200	0.450853	0.451642	2.83333	0.451642	Proteobacteria	2.83333
D8	Pantothenate depleted	Leaf68	3	10200	0.295302	0.29609	2.83333	0.29609	Proteobacteria	2.83333
D5	Niacin depleted	Leaf68	3	10200	0.385107	0.385896	2.83333	0.385896	Proteobacteria	2.83333
D2	Biotin depleted	Leaf68	3	10200	0.463445	0.464233	2.83333	0.464233	Proteobacteria	2.83333
C11	Thiamine depleted	Leaf68	2	10200	0.456378	0.457167	2.83333	0.457167	Proteobacteria	2.83333
C8	Pantothenate depleted	Leaf68	2	10200	0.196422	0.197211	2.83333	0.197211	Proteobacteria	2.83333
C5	Niacin depleted	Leaf68	2	10200	0.387653	0.388442	2.83333	0.388442	Proteobacteria	2.83333
C2	Biotin depleted	Leaf68	2	10200	0.515427	0.516216	2.83333	0.516216	Proteobacteria	2.83333
B11	Thiamine depleted	Leaf68	1	10200	0.445223	0.446011	2.83333	0.446011	Proteobacteria	2.83333
B8	Pantothenate depleted	Leaf68	1	10200	0.2619	0.262689	2.83333	0.262689	Proteobacteria	2.83333
B5	Niacin depleted	Leaf68	1	10200	0.535857	0.536646	2.83333	0.536646	Proteobacteria	2.83333
B2	Biotin depleted	Leaf68	1	10200	0.50872	0.509509	2.83333	0.509509	Proteobacteria	2.83333
A8	Supplemented	Leaf68	1	66599.8	2.68744	2.70087	18.4999	2.70087	Proteobacteria	18.4999
A9	Supplemented	Leaf68	2	66599.8	2.56124	2.57467	18.4999	2.57467	Proteobacteria	18.4999
A10	Supplemented	Leaf68	3	66599.8	2.59554	2.60897	18.4999	2.60897	Proteobacteria	18.4999
B2	Biotin depleted	Leaf68	1	66599.8	1.78573	1.79916	18.4999	1.79916	Proteobacteria	18.4999
B5	Niacin depleted	Leaf68	1	66599.8	1.57022	1.58365	18.4999	1.58365	Proteobacteria	18.4999
B8	Pantothenate depleted	Leaf68	1	66599.8	0.428992	0.442425	18.4999	0.442425	Proteobacteria	18.4999
B11	Thiamine depleted	Leaf68	1	66599.8	2.56004	2.57347	18.4999	2.57347	Proteobacteria	18.4999
C2	Biotin depleted	Leaf68	2	66599.8	1.80952	1.82295	18.4999	1.82295	Proteobacteria	18.4999
C5	Niacin depleted	Leaf68	2	66599.8	1.38229	1.39573	18.4999	1.39573	Proteobacteria	18.4999
C8	Pantothenate depleted	Leaf68	2	66599.8	0.330625	0.344058	18.4999	0.344058	Proteobacteria	18.4999
[truncated: 65 more rows]

## Sheet: SD3_Vitamin_storage
Niacin depleted	Pantothenate depleted	Thiamine depleted	Biotin depleted	Replicate	Strain
	0.617833	2.13626	1.79834	1	Leaf1
	0.565641	2.59019	2.081	2	Leaf1
	0.700678	2.62838	1.47341	3	Leaf1
		2.63568	3.30162	1	Leaf132
		2.7902	2.8346	2	Leaf132
		2.40514	2.98153	3	Leaf132
			2.38246	1	Leaf145
			2.39571	2	Leaf145
			2.46283	3	Leaf145
	1.38185	3.45019	3.44003	1	Leaf154
	1.28944	3.14817	3.22272	2	Leaf154
	1.26669	3.47237	3.47932	3	Leaf154
0.912773	0.0873214			1	Leaf155
0.836338	0.00561359			2	Leaf155
0.94546	0			3	Leaf155
		2.5592	2.94351	1	Leaf170
		2.49764	2.56244	2	Leaf170
		2.52605	2.8984	3	Leaf170
	1.04171	1.86668	3.84272	1	Leaf171
	0.987713	1.68279	4.48965	2	Leaf171
	1.33195	1.67695	3.69317	3	Leaf171
	1.34059	2.83284	3.32284	1	Leaf183
	1.28654	3.10277	3.20407	2	Leaf183
	1.28598	2.90264	3.34819	3	Leaf183
			9.66121	1	Leaf201
			8.24271	2	Leaf201
			8.40103	3	Leaf201
0.871839	0.487106		4.80439	1	Leaf202
1.0119	0.417679		4.60766	2	Leaf202
1.09307	0.302902		5.05385	3	Leaf202
		1.13608	1.4645	1	Leaf222
		1.10753	1.72566	2	Leaf222
		0.994276	1.90502	3	Leaf222
2.48127		2.46421	1.64317	1	Leaf250
		2.13485	1.62362	2	Leaf250
		2.5367	1.60909	3	Leaf250
0.576311	0.30285		0.974537	1	Leaf262
0.431519	0.335281		0.856704	2	Leaf262
0.663882	0.463555		0.777674	3	Leaf262
		1.09619		1	Leaf278
		1.21963		2	Leaf278
		0.23612		3	Leaf278
		1.06492	2.1921	1	Leaf283
		1.32727	2.37374	2	Leaf283
		1.5354	2.30941	3	Leaf283
			3.28703	1	Leaf285
			3.73419	2	Leaf285
			3.49529	3	Leaf285
		0.762424		1	Leaf306
		0.842493		2	Leaf306
		0.904231		3	Leaf306
1.72264	0.946264	2.60027	2.3446	1	Leaf324
1.52587	0.922979	2.45212	2.02692	2	Leaf324
1.5682	0.826925	2.28231	1.88173	3	Leaf324
		0		1	Leaf371
		0.0388058		2	Leaf371
		0.19185		3	Leaf371
	0.754604	1.04904	1.55029	1	Leaf383
	0.756754	0.98899	1.37159	2	Leaf383
	0.78541	1.29967	1.42764	3	Leaf383
			1.36764	1	Leaf49
			1.51802	2	Leaf49
			1.45676	3	Leaf49
1.57204	0.320562		1.81644	1	Leaf68
1.37717	0.261626		1.81075	2	Leaf68
1.43047	0.397963		1.79445	3	Leaf68
	0.435924			1	panC
0.0775114				1	nadB
		2.14944		1	thiE
			1.47351	1	bioA
	0.677773			2	panC
0.48378				2	nadB
		2.69908		2	thiE
			1.57287	2	bioA
	0.575421			3	panC
1.0146				3	nadB
		2.27443		3	thiE
			1.27507	3	bioA

## Sheet: SD4 _COG_term_presence
	Leaf1	Leaf104	Leaf11	Leaf119	Leaf121	Leaf122	Leaf123	Leaf125	Leaf127	Leaf129	Leaf13	Leaf130	Leaf131	Leaf137	Leaf141	Leaf145	Leaf148	Leaf15	Leaf151	Leaf154	Leaf155	Leaf159	Leaf16	Leaf160	Leaf161	Leaf168	Leaf171	Leaf172	Leaf179	Leaf183	Leaf185	Leaf186	Leaf187	Leaf189	Leaf191	Leaf194	Leaf196	Leaf2	Leaf201	Leaf202	Leaf203	Leaf210	Leaf22	Leaf222	Leaf225	Leaf226	Leaf23	Leaf231	Leaf233
COG0116	0	0	0	0	0	0	0	0	1	1	1	1	1	0	0	0	1	1	0	0	0	0	0	1	0	0	0	0	0	0	0	0	1	1	1	1	1	0	1	0	0	0	0	0	0	0	0	0	0
COG0293	0	1	1	1	1	1	1	1	1	1	0	1	1	0	0	0	1	1	0	0	1	0	1	1	0	1	0	0	0	0	0	0	0	0	1	0	0	1	0	1	0	0	1	0	0	1	1	1	0
COG0564	1	1	1	1	1	1	1	1	1	1	1	1	1	1	1	1	1	1	1	1	1	1	1	1	1	1	1	1	1	1	1	1	1	1	1	1	1	1	1	1	1	1	1	1	1	1	1	1	1
COG0820	0	1	1	1	1	1	1	1	1	1	1	1	1	0	0	0	1	1	1	1	1	1	1	1	1	1	0	0	1	1	0	0	1	1	1	1	1	1	1	1	1	0	1	0	1	1	1	1	1
COG0826	0	0	0	0	0	0	0	0	1	1	1	0	0	0	0	0	0	1	0	0	0	0	0	1	0	0	0	0	0	0	0	0	0	0	1	0	0	0	0	0	0	0	0	0	0	0	0	0	0
COG1092	0	0	1	0	0	0	0	0	1	1	1	1	1	0	0	0	1	1	0	0	1	0	1	1	0	1	0	0	0	0	0	0	1	1	1	1	1	1	0	1	0	0	1	0	0	1	1	1	0
COG1576	0	1	1	1	1	1	1	1	1	1	1	1	1	0	0	0	1	1	0	0	1	0	1	1	0	1	0	0	0	0	0	0	1	0	1	1	1	1	1	1	0	0	1	0	0	1	1	1	0
COG1939	0	0	0	0	0	0	0	0	0	0	1	0	0	0	0	0	0	0	0	0	0	0	0	0	0	0	0	0	0	0	0	0	1	0	0	0	1	0	0	0	0	0	0	0	0	0	0	0	0
COG2933	0	0	0	0	0	0	0	0	1	1	0	0	1	0	0	0	1	1	0	0	0	0	0	0	0	0	0	0	0	0	0	0	0	0	0	0	0	0	0	0	0	0	0	0	0	0	0	0	0
COG2961	0	1	0	1	1	1	1	1	1	1	0	1	1	0	0	0	1	1	0	0	1	0	0	1	0	1	0	0	0	0	0	0	0	0	1	0	0	0	0	1	0	0	0	0	0	1	0	0	0
COG3129	0	0	0	0	0	0	0	0	1	1	0	0	0	0	0	0	0	1	0	0	0	0	0	0	0	0	0	0	0	0	0	0	0	0	0	1	0	0	1	0	0	0	0	0	0	0	0	0	0
COG3481	0	0	0	0	0	0	0	0	0	0	1	0	0	0	0	0	0	0	0	0	0	0	0	0	0	0	0	0	0	0	0	0	1	0	0	0	1	0	0	0	0	0	0	0	0	0	0	0	0
COG1155	0	0	0	0	0	0	0	0	0	0	0	0	0	0	0	0	0	0	0	0	0	0	0	0	0	0	0	0	0	0	0	0	0	0	0	0	0	0	0	0	0	0	0	0	0	0	0	0	0
COG1156	0	0	0	0	0	0	0	0	0	0	0	0	0	0	0	0	0	0	0	0	0	0	0	0	0	0	0	0	0	0	0	0	0	0	0	0	0	0	0	0	0	0	0	0	0	0	0	0	0
COG1269	0	0	0	0	0	0	0	0	0	0	0	0	0	0	0	0	0	0	0	0	0	0	0	0	0	0	0	0	0	0	0	0	0	0	0	0	0	0	0	0	0	0	0	0	0	0	0	0	0
COG1390	0	0	0	0	0	0	0	0	0	0	0	0	0	0	0	0	0	0	0	0	0	0	0	0	0	0	0	0	0	0	0	0	0	0	0	0	0	0	0	0	0	0	0	0	0	0	0	0	0
COG1394	0	0	0	0	0	0	0	0	0	0	0	0	0	0	0	0	0	0	0	0	0	0	0	0	0	0	0	0	0	0	0	0	0	0	0	0	0	0	0	0	0	0	0	0	0	0	0	0	0
COG1436	0	0	0	0	0	0	0	0	0	0	0	0	0	0	0	0	0	0	0	0	0	0	0	0	0	0	0	0	0	0	0	0	0	0	0	0	0	0	0	0	0	0	0	0	0	0	0	0	0
COG1527	0	0	0	0	0	0	0	0	0	0	0	0	0	0	0	0	0	0	0	0	0	0	0	0	0	0	0	0	0	0	0	0	0	0	0	0	0	0	0	0	0	0	0	0	0	0	0	0	0
COG2811	0	0	0	0	0	0	0	0	0	0	0	0	0	0	0	0	0	0	0	0	0	0	0	0	0	0	0	0	0	0	0	0	0	0	0	0	0	0	0	0	0	0	0	0	0	0	0	0	0
COG0013	1	1	1	1	1	1	1	1	1	1	1	1	1	1	1	1	1	1	1	1	1	1	1	1	1	1	1	1	1	1	1	1	1	1	1	1	1	1	1	1	1	1	1	1	1	1	1	1	1
COG0016	1	1	1	1	1	1	1	1	1	1	1	1	1	1	1	1	1	1	1	1	1	1	1	1	1	1	1	1	1	1	1	1	1	1	1	1	1	1	1	1	1	1	1	1	1	1	1	1	1
COG0017	1	0	0	0	0	0	0	0	0	0	1	0	1	0	0	0	1	0	1	1	0	0	0	0	0	0	1	1	1	0	1	1	1	1	0	1	1	0	1	0	1	0	0	1	0	0	0	0	0
COG0018	1	1	1	1	1	1	1	1	1	1	1	1	1	1	1	1	1	1	1	1	1	1	1	1	1	1	1	1	1	1	1	1	1	1	1	1	1	1	1	1	1	1	1	1	1	1	1	1	1
COG0060	1	1	1	1	1	1	1	1	1	1	1	1	1	1	0	1	1	1	1	1	1	1	1	1	1	1	1	1	1	1	0	1	1	1	1	1	1	1	1	1	1	1	1	1	1	1	1	1	1
COG0064	1	1	1	1	1	1	1	1	1	1	1	1	0	1	1	1	0	1	1	1	1	1	1	1	1	1	1	1	1	1	1	1	1	1	1	1	1	1	0	1	1	1	1	1	1	1	1	1	1
COG0072	1	1	1	1	1	1	1	1	1	1	1	1	1	1	1	1	1	1	1	1	1	1	1	1	1	1	1	1	1	1	1	1	1	1	1	1	1	1	1	1	1	1	1	1	1	1	1	1	1
COG0124	1	1	0	1	1	1	1	1	1	1	1	1	1	1	1	1	1	1	1	1	1	1	1	1	1	1	1	1	1	1	1	1	1	1	1	1	1	1	1	1	1	1	0	1	1	1	1	1	1
COG0143	1	1	1	1	1	1	1	1	1	1	1	1	1	1	1	1	1	1	1	1	1	1	1	1	1	1	1	1	1	1	1	1	1	1	1	1	1	1	1	1	1	1	1	1	1	1	1	1	1
COG0154	1	1	1	1	1	1	1	1	1	1	1	1	1	1	1	1	1	1	1	1	1	1	1	1	1	1	1	1	1	1	1	1	1	1	1	1	1	1	0	1	1	1	1	1	1	1	1	1	1
COG0162	1	1	1	1	1	1	1	1	1	1	1	1	1	1	1	1	1	1	1	1	1	1	1	1	1	1	1	1	1	1	1	1	1	1	1	1	1	1	1	1	1	1	1	1	1	1	1	1	1
COG0172	1	1	1	1	1	1	1	1	1	1	1	1	1	1	1	1	1	1	1	1	1	1	1	1	1	1	1	1	1	1	1	1	1	1	1	1	1	1	1	1	1	1	1	1	1	1	1	1	1
COG0173	0	1	1	1	1	1	1	1	1	1	1	1	1	1	1	1	1	1	0	0	1	1	1	1	1	1	0	0	0	0	0	0	1	1	1	1	1	1	1	1	0	1	1	0	1	1	1	1	1
COG0180	1	1	1	1	1	1	1	1	1	1	1	1	1	1	1	1	1	1	1	1	1	1	1	1	1	1	1	1	1	1	1	1	1	1	1	1	1	1	1	1	1	1	1	1	1	1	1	1	1
COG0215	1	1	1	1	1	1	1	1	1	1	1	1	1	1	1	1	1	1	1	1	1	1	1	1	1	1	1	1	1	1	1	1	1	1	1	1	1	1	1	1	1	1	1	1	1	1	1	1	1
COG0423	1	0	0	0	0	0	0	0	0	0	0	0	0	1	1	1	0	0	1	1	0	1	0	0	1	0	1	1	1	1	1	1	0	1	0	1	0	0	1	0	1	1	0	1	1	0	0	0	1
COG0441	1	1	1	1	1	1	1	1	1	1	1	1	1	1	1	1	1	1	1	1	1	1	1	1	1	1	1	1	1	1	1	1	1	1	1	1	1	1	1	1	1	1	1	1	1	1	1	1	1
COG0442	1	1	1	1	1	1	1	1	1	1	1	1	1	1	1	1	1	1	1	1	1	1	1	1	1	1	1	1	1	1	1	1	1	1	1	1	1	1	1	1	1	1	1	1	1	1	1	1	1
COG0495	1	1	1	1	1	1	1	1	1	1	1	1	1	1	1	1	1	1	1	1	1	1	1	1	1	1	1	1	1	1	1	1	1	1	1	0	1	1	1	1	1	1	1	1	1	1	1	1	1
COG0525	1	1	1	1	1	1	1	1	1	1	1	1	1	1	1	1	1	1	1	1	1	1	1	1	1	1	1	1	1	1	1	1	1	1	1	1	1	1	1	1	1	1	1	1	1	1	1	1	1
COG0721	1	1	1	1	1	1	1	1	1	1	1	1	0	1	1	1	0	1	1	1	1	1	1	1	1	1	1	1	1	1	1	1	1	1	1	1	1	1	0	1	1	1	1	1	1	1	1	1	1
COG0751	0	1	1	1	1	1	1	1	1	1	1	1	1	0	0	0	1	1	0	0	1	0	1	1	0	1	0	0	0	0	0	0	1	0	1	0	1	1	0	1	0	0	1	0	0	1	1	1	0
COG0752	0	1	1	1	1	1	1	1	1	1	1	1	1	0	0	0	1	1	0	0	1	0	1	1	0	1	0	0	0	0	0	0	1	0	1	0	1	1	0	1	0	0	1	0	0	1	1	1	0
COG1190	1	0	0	0	0	0	0	0	1	1	1	1	1	1	1	1	1	1	1	1	1	1	0	1	1	0	1	1	1	1	1	1	1	1	1	1	1	0	1	1	1	1	0	1	1	0	0	0	1
COG1384	0	1	1	1	1	1	1	1	0	0	0	0	0	0	0	0	0	0	0	0	0	0	1	0	0	1	0	0	0	0	0	0	1	0	0	0	0	1	0	0	0	0	1	0	0	1	1	1	0
COG2024	0	0	0	0	0	0	0	0	0	0	0	0	0	0	0	0	0	0	0	0	0	0	0	0	0	0	0	0	0	0	0	0	0	0	0	0	0	0	0	0	0	0	0	0	0	0	0	0	0
COG2058	0	0	0	0	0	0	0	0	0	0	0	0	0	0	0	0	0	0	0	0	0	0	0	0	0	0	0	0	0	0	0	0	0	0	0	0	0	0	0	0	0	0	0	0	0	0	0	0	0
COG4352	0	0	0	0	0	0	0	0	0	0	0	0	0	0	0	0	0	0	0	0	0	0	0	0	0	0	0	0	0	0	0	0	0	0	0	0	0	0	0	0	0	0	0	0	0	0	0	0	0
COG1632	0	0	0	0	0	0	0	0	0	0	0	0	0	0	0	0	0	0	0	0	0	0	0	0	0	0	0	0	0	0	0	0	0	0	0	0	0	0	0	0	0	0	0	0	0	0	0	0	0
COG1727	0	0	0	0	0	0	0	0	0	0	0	0	0	0	0	0	0	0	0	0	0	0	0	0	0	0	0	0	0	0	0	0	0	0	0	0	0	0	0	0	0	0	0	0	0	0	0	0	0
COG2147	0	0	0	0	0	0	0	0	0	0	0	0	0	0	0	0	0	0	0	0	0	0	0	1	0	0	0	0	0	0	0	0	0	0	0	0	0	0	0	0	0	0	0	0	0	0	0	0	0
COG2157	0	0	0	0	0	0	0	0	0	0	0	0	0	0	0	0	0	0	0	0	0	0	0	0	0	0	0	0	0	0	0	0	0	0	0	0	0	0	0	0	0	0	0	0	0	0	0	0	0
COG2139	0	0	0	0	0	0	0	0	0	0	0	0	0	0	0	0	0	0	0	0	0	0	0	0	0	0	0	0	0	0	0	0	0	0	0	0	0	0	0	0	0	0	0	0	0	0	0	0	0
COG2075	0	0	0	0	0	0	0	0	0	0	0	0	0	0	0	0	0	0	0	0	0	0	0	0	0	0	0	0	0	0	0	0	0	0	0	0	0	0	0	0	0	0	0	0	0	0	0	0	0
COG1911	0	0	0	0	0	0	0	0	0	0	0	0	0	0	0	0	0	0	0	0	0	0	0	0	0	0	0	0	0	0	0	0	0	0	0	0	0	0	0	0	0	0	0	0	0	0	0	0	0
COG2097	0	0	0	0	0	0	0	0	0	0	0	0	0	0	0	0	0	0	0	0	0	0	0	0	0	0	0	0	0	0	0	0	0	0	0	0	0	0	0	0	0	0	0	0	0	0	0	0	0
COG1717	0	0	0	0	0	0	0	0	0	0	0	0	0	0	0	0	0	0	0	0	0	0	0	0	0	0	0	0	0	0	0	0	0	0	0	0	0	0	0	0	0	0	0	0	0	0	0	0	0
COG2174	0	0	0	0	0	0	0	0	0	0	0	0	0	0	0	0	0	0	0	0	0	0	0	0	0	0	0	0	0	0	0	0	0	0	0	0	0	0	0	0	0	0	0	0	0	0	0	0	0
COG2451	0	0	0	0	0	0	0	0	0	0	0	0	0	0	0	0	0	0	0	0	0	0	0	0	0	0	0	0	0	0	0	0	0	0	0	0	0	0	0	0	0	0	0	0	0	0	0	0	0
COG1997	0	0	0	0	0	0	0	0	0	0	0	0	0	0	0	0	0	0	0	0	0	0	0	0	0	0	0	0	0	0	0	0	0	0	0	0	0	0	0	0	0	0	0	0	0	0	0	0	0
COG2126	0	0	0	0	0	0	0	0	0	0	0	0	0	0	0	0	0	0	0	0	0	0	0	0	0	0	0	0	0	0	0	0	0	0	0	0	0	0	0	0	0	0	0	0	0	0	0	0	0
COG2167	0	0	0	0	0	0	0	0	0	0	0	0	0	0	0	0	0	0	0	0	0	0	0	0	0	0	0	0	0	0	0	0	0	0	0	0	0	0	0	0	0	0	0	0	0	0	0	0	0
COG1552	0	0	0	0	0	0	0	0	0	0	0	0	0	0	0	0	0	0	0	0	0	0	0	0	0	0	0	0	0	0	0	0	0	0	0	0	0	0	0	0	0	0	0	0	0	0	0	0	0
COG1631	0	0	0	0	0	0	0	0	0	0	0	0	0	0	0	0	0	0	0	0	0	0	0	0	0	0	0	0	0	0	0	0	0	0	0	0	0	0	0	0	0	0	0	0	0	0	0	0	0
COG5459	0	0	0	0	0	0	0	0	0	0	0	0	0	0	0	0	0	0	0	0	0	0	0	0	0	0	0	0	0	0	0	0	0	0	0	0	0	0	0	0	0	0	0	0	0	0	0	0	0
COG1383	0	0	0	0	0	0	0	0	0	0	0	0	0	0	0	0	0	0	0	0	0	0	0	0	0	0	0	0	0	0	0	0	0	0	0	0	0	0	0	0	0	0	0	0	0	0	0	0	0
COG2238	0	0	0	0	0	0	0	0	0	0	0	0	0	0	0	0	0	0	0	0	0	0	0	0	0	0	0	0	0	0	0	0	0	0	0	0	0	0	0	0	0	0	0	0	0	0	0	0	0
COG2004	0	0	0	0	0	0	0	0	0	0	0	0	0	0	0	0	0	0	0	0	0	0	0	0	0	0	0	0	0	0	0	0	0	0	0	0	0	0	0	0	0	0	0	0	0	0	0	0	0
COG4901	0	0	0	0	0	0	0	0	0	0	0	0	0	0	0	0	0	0	0	0	0	0	0	0	0	0	0	0	0	0	0	0	0	0	0	0	0	0	0	0	0	0	0	0	0	0	0	0	0
COG4830	0	0	0	0	0	0	0	0	0	0	0	0	0	0	0	0	0	0	0	0	0	0	0	0	0	0	0	0	0	0	0	0	0	0	0	0	0	0	0	0	0	0	0	0	0	0	0	0	0
COG1998	0	0	0	0	0	0	0	0	0	0	0	0	0	0	0	0	0	0	0	0	0	0	0	0	0	0	0	0	0	0	0	0	0	0	0	0	0	0	0	0	0	0	0	0	0	0	0	0	0
COG2051	0	0	0	0	0	0	0	0	0	0	0	0	0	0	0	0	0	0	0	0	0	0	0	0	0	0	0	0	0	0	0	0	0	0	0	0	0	0	0	0	0	0	0	0	0	0	0	0	0
COG2053	0	0	0	0	0	0	0	0	0	0	0	0	0	0	0	0	0	0	0	0	0	0	0	0	0	0	0	0	0	0	0	0	0	0	0	0	0	0	0	0	0	0	0	0	0	0	0	0	0
COG4919	0	0	0	0	0	0	0	0	0	0	0	0	0	0	0	0	0	0	0	0	0	0	0	0	0	0	0	0	0	0	0	0	0	0	0	0	0	0	0	0	0	0	0	0	0	0	0	0	0
COG1890	0	0	0	0	0	0	0	0	0	0	0	0	0	0	0	0	0	0	0	0	0	0	0	0	0	0	0	0	0	0	0	0	0	0	0	0	0	0	0	0	0	0	0	0	0	0	0	0	0
COG1471	0	0	0	0	0	0	0	0	0	0	0	0	0	0	0	0	0	0	0	0	0	0	0	0	0	0	0	0	0	0	0	0	0	0	0	0	0	0	0	0	0	0	0	0	0	0	0	0	0
COG2125	0	0	0	0	0	0	0	0	0	0	0	0	0	0	0	0	0	0	0	0	0	0	0	0	0	0	0	0	0	0	0	0	0	0	0	0	0	0	0	0	0	0	0	0	0	0	0	0	0
COG2007	0	0	0	0	0	0	0	0	0	0	0	0	0	0	0	0	0	0	0	0	0	0	0	0	0	0	0	0	0	0	0	0	0	0	0	0	0	0	0	0	0	0	0	0	0	0	0	0	0
COG1246	1	0	0	0	0	0	0	0	1	1	1	1	0	1	1	1	0	1	1	1	0	1	0	1	1	0	0	1	1	1	1	1	0	0	1	0	0	0	0	0	1	1	0	1	1	0	0	0	1
COG1364	1	1	1	1	1	1	1	1	1	1	1	1	0	1	1	1	0	1	1	1	1	1	1	1	1	1	1	1	1	1	1	1	1	0	1	0	1	1	0	1	1	1	1	1	1	1	1	1	1
COG0548	1	1	1	1	1	1	1	1	1	1	1	1	1	1	1	1	1	1	1	1	1	1	1	1	1	1	1	0	1	0	1	0	1	1	1	1	1	1	0	1	1	1	1	1	1	1	1	1	1
COG0002	1	1	1	1	1	1	1	1	1	1	1	1	1	1	1	1	1	1	1	1	1	1	1	1	1	1	1	1	1	1	1	1	1	1	1	1	1	1	0	1	1	1	1	1	1	1	1	1	1
COG0160	1	0	0	0	0	0	0	0	1	1	1	1	0	1	1	1	0	1	1	0	1	1	0	1	1	0	1	1	1	1	1	1	0	1	1	1	0	0	1	1	1	1	0	1	1	0	0	0	1
COG4992	1	1	1	1	1	1	1	1	1	1	1	1	1	1	1	1	1	1	1	1	1	1	1	1	1	1	1	1	1	1	1	1	1	1	1	1	1	1	1	1	1	1	1	1	1	1	1	1	1
COG0624	1	1	1	1	1	1	1	1	1	1	1	1	1	1	1	1	1	1	1	1	1	1	1	1	1	1	1	1	1	1	1	1	1	1	1	1	1	1	1	1	1	1	1	1	1	1	1	1	1
COG0505	1	1	1	1	1	1	1	1	1	1	1	1	1	1	1	1	1	1	1	0	1	1	1	1	1	1	1	1	1	1	1	1	1	1	1	1	1	1	1	1	1	1	1	1	1	1	1	1	1
COG0458	1	1	1	1	1	1	1	1	1	1	1	1	1	1	1	1	1	1	1	1	1	1	1	1	1	1	1	1	1	1	1	1	1	1	1	1	1	1	1	1	1	1	1	1	1	1	1	1	1
COG0078	1	1	1	1	1	1	1	1	1	1	1	1	1	1	1	1	1	1	1	1	1	1	1	1	1	1	1	1	1	0	1	1	1	1	1	1	1	1	0	1	1	1	1	1	1	1	1	1	1
COG0137	1	1	1	1	1	1	1	1	1	1	1	1	1	1	1	1	1	1	1	1	1	1	1	1	1	1	1	1	1	1	1	1	1	1	1	1	1	1	0	1	1	1	1	1	1	1	1	1	1
COG0165	1	1	1	1	1	1	1	1	1	1	1	1	1	1	1	1	1	1	1	1	1	1	1	1	1	1	1	1	1	1	1	1	1	1	1	1	1	1	0	1	1	1	1	1	1	1	1	1	1
COG2876	0	0	0	0	0	0	0	0	0	0	1	0	0	0	0	0	0	0	0	0	0	0	0	0	0	0	0	0	0	0	0	0	1	1	0	1	1	0	1	0	0	0	0	0	0	0	0	0	0
COG0722	0	0	0	0	0	0	0	0	1	1	0	1	1	1	1	1	1	1	0	0	0	0	0	1	0	0	0	0	0	0	0	0	0	0	1	0	0	0	0	0	0	0	0	0	1	0	0	0	1
COG3200	1	1	1	1	1	1	1	1	1	0	0	0	1	1	1	1	1	1	1	1	1	1	1	0	1	1	1	1	1	0	1	1	0	0	0	0	0	1	0	1	1	1	1	1	1	1	1	1	1
COG0337	1	1	1	1	1	1	1	1	1	1	1	1	1	1	1	1	1	1	1	1	1	1	1	1	1	1	1	1	1	1	1	1	1	1	1	1	1	1	1	1	1	1	1	1	1	1	1	1	1
COG0710	0	0	0	0	0	0	0	0	0	1	1	1	0	0	0	0	0	0	0	0	0	0	0	0	0	0	0	1	0	0	0	1	0	0	0	0	0	0	0	0	0	0	0	0	0	0	0	0	0
COG0757	1	1	1	1	1	1	1	1	1	1	1	1	1	1	1	1	1	1	1	1	1	1	1	1	1	1	1	0	1	1	1	0	1	1	1	1	1	1	1	1	1	1	1	1	1	1	1	1	1
COG0169	1	1	1	1	1	1	1	1	1	1	1	1	1	1	1	1	1	1	1	1	1	1	1	1	1	1	1	1	1	1	1	1	1	1	1	1	1	1	1	1	1	1	1	1	1	1	1	1	1
COG0703	1	1	1	1	1	1	1	1	1	1	1	1	1	1	1	1	1	1	1	1	1	1	1	1	1	1	1	1	1	1	0	1	1	1	1	1	1	1	1	1	1	1	1	1	0	1	1	1	1
COG1685	0	0	0	0	0	0	0	0	0	0	0	0	0	0	0	0	0	0	0	0	0	0	0	0	0	0	0	0	0	0	0	0	0	0	0	0	0	0	0	0	0	0	0	0	0	0	0	0	0
COG0128	1	1	1	1	1	1	1	1	1	1	1	1	1	1	1	1	1	1	1	1	1	1	1	1	1	1	1	1	1	1	1	1	1	1	1	1	1	1	1	1	1	1	1	1	1	1	1	1	1
COG0082	1	1	1	1	1	1	1	1	1	1	1	1	1	1	1	1	1	1	1	1	1	1	1	1	1	1	1	1	1	1	1	1	1	1	1	1	1	1	1	1	1	1	1	1	1	1	1	1	1
COG1605	1	0	1	1	1	1	1	0	1	1	1	1	1	1	1	1	1	1	1	1	1	1	1	1	1	1	1	1	1	1	1	1	1	1	1	0	1	1	0	1	1	1	1	1	1	1	1	1	1
COG4401	0	0	0	0	0	0	0	0	0	0	1	0	0	0	0	0	0	0	0	0	0	0	0	0	0	0	0	0	0	0	0	0	0	0	0	0	0	0	0	0	0	0	0	0	0	0	0	0	0
COG0077	1	1	1	1	1	1	1	1	1	1	1	1	1	1	1	1	1	1	1	1	1	1	1	1	1	1	1	1	1	1	1	1	0	1	1	1	0	1	1	1	1	1	1	1	1	1	1	1	1
COG0287	1	1	1	1	1	1	1	1	1	1	1	1	1	1	1	1	1	1	1	1	1	1	1	1	1	1	1	1	1	1	1	1	0	1	1	1	0	1	1	1	1	1	1	1	1	1	1	1	1
COG0147	1	1	1	1	1	1	1	1	1	1	1	1	1	1	1	1	1	1	1	1	1	1	1	1	1	1	1	1	1	1	1	1	1	1	1	1	1	1	1	1	1	1	1	1	1	1	1	1	1
COG0512	1	1	1	1	1	1	1	1	1	1	1	1	1	1	1	1	1	1	1	1	1	1	1	1	1	1	1	1	1	1	1	1	1	1	1	1	1	1	1	1	1	1	1	1	1	1	1	1	1
COG0547	1	1	1	1	1	1	1	1	1	1	1	1	1	1	1	1	1	1	1	1	1	1	1	1	1	1	1	1	1	1	1	1	1	1	1	1	1	1	1	1	1	1	1	1	1	1	1	1	1
COG0135	1	1	1	1	1	1	1	1	1	1	1	1	1	1	1	1	1	1	0	1	1	0	1	1	0	1	1	1	0	1	0	1	1	1	1	1	1	1	1	1	0	1	1	0	0	1	1	1	0
COG0134	1	1	1	1	1	1	1	1	1	1	1	1	1	1	1	1	1	1	1	1	1	1	1	1	1	1	1	1	1	1	1	1	1	1	1	1	1	1	1	1	1	1	1	1	1	1	1	1	1
COG0159	1	1	1	1	1	1	1	1	1	1	1	1	1	1	1	1	1	1	1	1	1	1	1	1	1	1	1	1	1	1	1	1	1	1	1	1	1	1	1	1	1	1	1	1	1	1	1	1	1
COG0133	1	1	1	1	1	1	1	1	1	1	1	1	1	1	1	1	1	1	1	1	1	1	1	1	1	1	1	1	1	1	1	1	1	1	1	1	1	1	1	1	1	1	1	1	1	1	1	1	1
COG1350	0	0	0	0	0	0	0	0	0	0	0	0	0	0	0	0	0	0	0	0	0	0	0	0	0	0	0	0	0	0	0	0	0	0	0	0	0	0	0	0	0	0	0	0	0	0	0	0	0
COG2502	0	0	0	0	0	0	0	0	0	0	0	0	0	0	0	0	0	0	0	0	0	0	0	0	0	0	0	0	0	0	0	0	1	0	0	0	1	0	0	0	0	0	0	0	0	0	0	0	0
COG0367	0	0	1	1	1	1	1	0	1	1	1	0	1	0	0	0	1	1	0	1	0	0	1	0	0	1	0	0	0	1	1	0	0	1	0	1	0	1	1	0	0	0	1	0	1	1	1	1	1
COG2226	1	1	1	1	1	1	1	1	1	1	1	1	1	1	1	1	1	1	1	1	1	1	1	1	1	1	1	1	1	1	1	1	1	1	1	1	1	1	1	1	1	1	1	1	1	1	1	1	1
COG2124	0	1	1	1	1	1	1	1	0	0	1	0	1	0	1	1	1	0	0	0	1	1	1	0	1	1	0	1	0	0	0	0	0	1	1	0	0	1	1	1	1	1	0	1	1	1	1	0	1
COG1424	0	0	0	0	0	0	0	0	0	0	0	0	0	0	0	0	0	0	0	0	0	0	0	0	0	0	0	0	0	0	0	0	0	0	0	0	0	0	0	0	0	0	0	0	0	0	0	0	0
COG0156	1	1	1	1	1	1	1	1	1	1	1	1	1	1	1	1	1	1	0	0	1	1	1	1	1	1	1	0	0	1	0	0	1	1	1	1	1	1	1	1	0	0	1	1	1	1	1	1	1
COG0161	0	1	1	1	1	1	1	1	1	1	1	1	1	0	0	1	1	1	1	0	1	1	1	1	1	0	0	0	1	1	1	0	0	0	1	0	0	1	0	1	1	1	1	1	1	1	1	0	1
COG0132	0	1	1	1	1	1	1	1	1	1	1	1	1	0	0	0	1	1	0	0	0	0	1	1	0	0	0	0	0	0	0	0	0	0	1	0	0	1	0	0	0	0	1	0	0	1	1	1	1
COG0502	0	1	1	1	1	1	1	1	1	1	1	1	1	1	0	1	1	1	0	0	1	0	1	1	0	0	0	0	0	0	0	0	0	0	1	0	0	1	0	1	0	0	1	0	0	1	1	1	1
COG0340	1	1	1	1	1	1	1	1	1	1	1	1	1	1	1	1	1	1	1	1	1	1	1	1	1	1	1	1	1	1	1	1	1	1	1	1	1	1	1	1	1	1	1	1	1	1	1	1	1
COG1203	0	0	1	0	0	0	0	0	0	0	0	0	0	0	0	0	0	0	0	0	0	0	1	1	0	0	0	0	0	0	0	0	0	0	0	0	0	0	0	0	0	0	1	0	0	0	1	0	0
COG1332	0	0	0	0	0	0	0	0	0	0	0	0	0	0	0	0	0	0	0	0	0	0	0	0	0	0	0	0	0	0	0	0	0	0	0	0	0	0	0	0	0	0	0	0	0	0	0	0	0
COG1336	0	0	0	0	0	0	0	0	0	0	0	0	0	0	0	0	0	0	0	0	0	0	0	0	0	0	0	0	0	0	0	0	0	0	0	0	0	0	0	0	0	0	0	0	0	0	0	0	0
COG1337	0	0	0	0	0	0	0	0	0	0	0	0	0	0	0	0	0	0	0	0	0	0	0	0	0	0	0	0	0	0	0	0	0	0	0	0	0	0	0	0	0	0	0	0	0	0	0	0	0
COG1343	0	0	0	0	0	0	0	0	0	0	0	0	0	0	0	0	0	0	0	0	0	0	0	0	0	0	0	0	0	0	0	0	0	0	0	0	0	0	0	0	0	0	0	0	0	0	0	0	0
COG1353	0	0	0	0	0	0	0	0	0	0	0	0	0	0	0	0	0	0	0	0	0	0	0	0	0	0	0	0	0	0	0	0	0	0	0	0	0	0	0	0	0	0	0	0	0	0	0	0	0
COG1367	0	0	0	0	0	0	0	0	0	0	0	0	0	0	0	0	0	0	0	0	0	0	0	0	0	0	0	0	0	0	0	0	0	0	0	0	0	0	0	0	0	0	0	0	0	0	0	0	0
COG1421	0	0	0	0	0	0	0	0	0	0	0	0	0	0	0	0	0	0	0	0	0	0	0	0	0	0	0	0	0	0	0	0	0	0	0	0	0	0	0	0	0	0	0	0	0	0	0	0	0
COG1468	0	0	0	0	0	0	0	0	0	0	0	0	0	0	0	0	0	0	0	0	0	0	0	0	0	0	0	0	0	0	0	0	0	0	0	0	0	0	0	0	0	0	0	0	0	0	0	0	0
COG1517	0	0	0	0	0	0	0	0	0	0	0	0	0	0	0	0	0	0	0	0	0	0	0	0	0	0	0	0	0	0	0	0	0	0	0	0	0	0	0	0	0	0	0	0	0	0	0	0	0
COG1518	0	0	1	0	0	0	0	0	0	0	0	0	0	0	0	0	0	0	0	0	0	0	1	0	0	0	0	0	0	0	0	0	0	0	0	0	0	0	1	0	0	0	1	0	0	0	1	0	0
COG1567	0	0	0	0	0	0	0	0	0	0	0	0	0	0	0	0	0	0	0	0	0	0	0	0	0	0	0	0	0	0	0	0	0	0	0	0	0	0	0	0	0	0	0	0	0	0	0	0	0
COG1583	0	0	0	0	0	0	0	0	0	0	0	0	0	0	0	0	0	0	0	0	0	0	0	0	0	0	0	0	0	0	0	0	0	0	0	0	0	0	0	0	0	0	0	0	0	0	0	0	0
COG1604	0	0	0	0	0	0	0	0	0	0	0	0	0	0	0	0	0	0	0	0	0	0	0	0	0	0	0	0	0	0	0	0	0	0	0	0	0	0	0	0	0	0	0	0	0	0	0	0	0
COG1688	0	0	0	0	0	0	0	0	0	0	0	0	0	0	0	0	0	0	0	0	0	0	0	0	0	0	0	0	0	0	0	0	0	0	0	0	0	0	0	0	0	0	0	0	0	0	0	0	0
COG1769	0	0	0	0	0	0	0	0	0	0	0	0	0	0	0	0	0	0	0	0	0	0	0	0	0	0	0	0	0	0	0	0	0	0	0	0	0	0	0	0	0	0	0	0	0	0	0	0	0
COG1857	0	0	0	0	0	0	0	0	0	0	0	0	0	0	0	0	0	0	0	0	0	0	0	0	0	0	0	0	0	0	0	0	0	0	0	0	0	0	0	0	0	0	0	0	0	0	0	0	0
COG2254	0	0	0	0	0	0	0	0	0	0	0	0	0	0	0	0	0	0	0	0	0	0	0	0	0	0	0	0	0	0	0	0	0	0	0	0	0	0	0	0	0	0	0	0	0	0	0	0	0
COG3337	0	0	0	0	0	0	0	0	0	0	0	0	0	0	0	0	0	0	0	0	0	0	0	0	0	0	0	0	0	0	0	0	0	0	0	0	0	0	0	0	0	0	0	0	0	0	0	0	0
COG3415	0	1	0	1	1	1	1	0	0	0	0	0	0	0	0	0	0	0	0	0	0	0	0	0	0	0	0	0	0	0	0	0	0	0	0	0	0	0	0	0	0	0	1	0	0	0	0	0	0
COG3513	0	0	0	0	0	0	0	0	0	0	0	0	0	0	0	0	0	0	0	0	0	0	0	0	0	0	0	0	0	0	0	0	0	0	0	0	0	0	1	0	0	0	0	0	0	0	0	0	0
COG3649	0	0	0	0	0	0	0	0	0	0	0	0	0	0	0	0	0	0	0	0	0	0	0	0	0	0	0	0	0	0	0	0	0	0	0	0	0	0	0	0	0	0	0	0	0	0	0	0	0
COG4006	0	0	0	0	0	0	0	0	0	0	0	0	0	0	0	0	0	0	0	0	0	0	0	0	0	0	0	0	0	0	0	0	0	0	0	0	0	0	0	0	0	0	0	0	0	0	0	0	0
COG4343	0	0	0	0	0	0	0	0	0	0	0	0	0	0	0	0	0	0	0	0	0	0	0	0	0	0	0	0	0	0	0	0	0	0	0	0	0	0	0	0	0	0	0	0	0	0	0	0	0
COG5551	0	0	0	0	0	0	0	0	0	0	0	0	0	0	0	0	0	0	0	0	0	0	0	0	0	0	0	0	0	0	0	0	0	0	0	0	0	0	0	0	0	0	0	0	0	0	0	0	0
COG5930	0	0	0	0	0	0	0	0	0	0	0	0	0	0	0	0	0	0	0	0	0	0	0	0	0	0	0	0	0	0	0	0	0	0	0	0	0	0	0	0	0	0	0	0	0	0	0	0	0
COG5931	0	0	0	0	0	0	0	0	0	0	0	0	0	0	0	0	0	0	0	0	0	0	0	0	0	0	0	0	0	0	0	0	0	0	0	0	0	0	0	0	0	0	0	0	0	0	0	0	0
COG5932	0	0	0	0	0	0	0	0	0	0	0	0	0	0	0	0	0	0	0	0	0	0	0	0	0	0	0	0	0	0	0	0	0	0	0	0	0	0	0	0	0	0	0	0	0	0	0	0	0
COG5933	0	0	0	0	0	0	0	0	0	0	0	0	0	0	0	0	0	0	0	0	0	0	0	0	0	0	0	0	0	0	0	0	0	0	0	0	0	0	0	0	0	0	0	0	0	0	0	0	0
COG5934	0	0	0	0	0	0	0	0	0	0	0	0	0	0	0	0	0	0	0	0	0	0	0	0	0	0	0	0	0	0	0	0	0	0	0	0	0	0	0	0	0	0	0	0	0	0	0	0	0
COG5935	0	0	0	0	0	0	0	0	0	0	0	0	0	0	0	0	0	0	0	0	0	0	0	0	0	0	0	0	0	0	0	0	0	0	0	0	0	0	0	0	0	0	0	0	0	0	0	0	0
COG5936	0	0	0	0	0	0	0	0	0	0	0	0	0	0	0	0	0	0	0	0	0	0	0	0	0	0	0	0	0	0	0	0	0	0	0	0	0	0	0	0	0	0	0	0	0	0	0	0	0
COG5937	0	0	0	0	0	0	0	0	0	0	0	0	0	0	0	0	0	0	0	0	0	0	0	0	0	0	0	0	0	0	0	0	0	0	0	0	0	0	0	0	0	0	0	0	0	0	0	0	0
COG5938	0	0	0	0	0	0	0	0	0	0	0	0	0	0	0	0	0	0	0	0	0	0	0	0	0	0	0	0	0	0	0	0	0	0	0	0	0	0	0	0	0	0	0	0	0	0	0	0	0
COG5939	0	0	0	0	0	0	0	0	0	0	0	0	0	0	0	0	0	0	0	0	0	0	0	0	0	0	0	0	0	0	0	0	0	0	0	0	0	0	0	0	0	0	0	0	0	0	0	0	0
COG5940	0	0	0	0	0	0	0	0	0	0	0	0	0	0	0	0	0	0	0	0	0	0	0	0	0	0	0	0	0	0	0	0	0	0	0	0	0	0	0	0	0	0	0	0	0	0	0	0	0
COG5941	0	0	0	0	0	0	0	0	0	0	0	0	0	0	0	0	0	0	0	0	0	0	0	0	0	0	0	0	0	0	0	0	0	0	0	0	0	0	0	0	0	0	0	0	0	0	0	0	0
COG5942	0	0	0	0	0	0	0	0	0	0	0	0	0	0	0	0	0	0	0	0	0	0	0	0	0	0	0	0	0	0	0	0	0	0	0	0	0	0	0	0	0	0	0	0	0	0	0	0	0
COG5943	0	0	0	0	0	0	0	0	0	0	0	0	0	0	0	0	0	0	0	0	0	0	0	0	0	0	0	0	0	0	0	0	0	0	0	0	0	0	0	0	0	0	0	0	0	0	0	0	0
COG5944	0	0	0	0	0	0	0	0	0	0	0	0	0	0	0	0	0	0	0	0	0	0	0	0	0	0	0	0	0	0	0	0	0	0	0	0	0	0	0	0	0	0	0	0	0	0	0	0	0
COG5945	0	0	0	0	0	0	0	0	0	0	0	0	0	0	0	0	0	0	0	0	0	0	0	0	0	0	0	0	0	0	0	0	0	0	0	0	0	0	0	0	0	0	0	0	0	0	0	0	0
COG5946	0	0	0	0	0	0	0	0	0	0	0	0	0	0	0	0	0	0	0	0	0	0	0	0	0	0	0	0	0	0	0	0	0	0	0	0	0	0	0	0	0	0	0	0	0	0	0	0	0
COG5947	0	0	0	0	0	0	0	0	0	0	0	0	0	0	0	0	0	0	0	0	0	0	0	0	0	0	0	0	0	0	0	0	0	0	0	0	0	0	0	0	0	0	0	0	0	0	0	0	0
COG5948	0	0	0	0	0	0	0	0	0	0	0	0	0	0	0	0	0	0	0	0	0	0	0	0	0	0	0	0	0	0	0	0	0	0	0	0	0	0	0	0	0	0	0	0	0	0	0	0	0
COG5949	0	0	0	0	0	0	0	0	0	0	0	0	0	0	0	0	0	0	0	0	0	0	0	0	0	0	0	0	0	0	0	0	0	0	0	0	0	0	0	0	0	0	0	0	0	0	0	0	0
COG5950	0	0	0	0	0	0	0	0	0	0	0	0	0	0	0	0	0	0	0	0	0	0	0	0	0	0	0	0	0	0	0	0	0	0	0	0	0	0	0	0	0	0	0	0	0	0	0	0	0
COG0007	1	1	1	1	1	1	1	1	1	1	1	1	1	1	1	1	1	1	1	0	1	1	1	1	1	1	1	0	0	0	1	0	0	1	1	1	0	1	0	1	1	0	1	1	1	1	1	1	1
COG2243	0	1	0	1	1	1	1	1	1	1	1	0	0	0	0	0	0	1	0	0	1	0	0	1	0	0	0	0	0	0	0	0	0	0	1	0	0	0	0	1	0	0	0	0	1	1	0	1	1
COG1010	0	1	0	1	1	1	1	1	1	1	1	0	0	0	0	0	0	1	0	0	1	0	0	0	0	0	0	0	0	0	0	0	0	0	1	0	0	0	0	1	0	0	0	0	1	1	0	1	1
COG2875	0	1	0	1	1	1	1	1	1	1	1	0	0	0	0	0	0	1	0	0	1	0	0	1	0	0	0	0	0	0	0	0	0	0	1	0	0	0	0	1	0	0	0	0	1	1	0	1	1
COG2099	0	1	0	1	1	1	1	1	1	1	1	0	0	0	0	0	0	1	0	0	1	0	0	0	0	0	0	0	0	0	0	0	0	0	1	0	0	0	0	1	0	0	0	0	1	1	0	1	1
COG2241	0	1	0	1	1	1	1	1	1	1	1	0	0	0	0	0	0	1	0	0	1	0	0	1	0	0	0	0	0	0	0	0	0	0	1	0	0	0	0	1	0	0	0	0	1	1	0	1	1
COG2242	0	1	0	1	1	1	1	1	1	1	1	0	0	0	0	0	0	1	0	0	1	0	0	1	0	0	0	0	0	0	0	0	0	0	1	0	0	0	0	1	0	0	0	0	1	1	0	1	1
COG2082	0	1	0	1	1	1	1	1	1	1	1	0	0	0	0	0	0	1	0	0	1	0	0	1	0	0	0	0	0	0	0	0	0	0	1	0	0	0	0	1	0	0	0	0	1	1	0	1	1
COG1797	0	1	0	1	1	1	1	1	1	1	1	0	0	0	0	0	0	1	0	0	1	0	0	1	0	0	0	0	0	0	0	0	0	1	1	0	0	0	0	1	0	0	0	0	1	1	0	1	1
COG1429	0	1	0	1	1	1	1	1	1	1	0	0	0	0	0	0	0	1	0	0	1	0	0	0	0	0	0	0	0	0	0	0	0	1	1	0	0	0	0	1	0	0	0	0	1	1	0	1	1
COG0714	1	1	1	1	1	1	1	1	1	1	1	1	1	1	1	1	1	1	1	1	1	1	1	1	1	1	1	1	1	1	1	1	1	1	1	1	1	1	1	1	1	1	1	1	1	1	1	1	1
COG4547	0	1	1	1	1	1	1	1	0	0	0	0	0	0	0	0	0	0	0	0	1	0	1	0	0	1	0	0	0	0	0	0	0	0	0	0	0	1	0	1	0	0	1	0	0	1	1	1	0
COG2109	0	1	1	1	1	1	1	1	1	1	1	0	1	0	0	0	1	1	0	0	1	0	1	1	0	0	0	0	0	0	0	0	0	0	1	0	0	1	0	1	0	0	1	0	1	1	1	1	1
COG2096	0	1	1	1	1	1	1	1	1	1	1	1	1	0	0	0	1	1	0	0	1	0	1	1	0	1	0	0	0	0	0	0	1	1	1	1	1	1	1	1	0	0	1	0	1	1	1	1	1
COG1492	0	1	1	1	1	1	1	1	1	1	1	0	1	0	0	0	1	1	0	0	1	0	1	1	0	0	0	0	0	0	0	0	0	1	1	0	0	1	0	1	0	0	1	0	1	1	1	1	1
COG0079	1	1	1	1	1	1	1	1	1	1	1	1	1	1	1	1	1	1	1	1	1	1	1	1	1	1	1	1	1	1	1	1	1	1	1	1	1	1	1	1	1	1	1	1	1	1	1	1	1
COG1270	0	1	1	1	1	1	1	1	1	1	1	0	1	0	0	0	1	1	0	0	1	0	1	1	0	0	0	0	0	0	0	0	0	1	1	0	0	1	0	1	0	0	1	0	1	1	1	1	1
COG2266	0	0	0	0	0	0	0	0	0	0	0	0	0	0	0	0	0	0	0	0	0	0	0	0	0	0	0	0	0	0	0	0	0	0	0	0	0	0	0	0	0	0	0	0	0	0	0	0	0
COG2087	0	1	1	1	1	1	1	1	1	1	1	1	1	0	0	0	1	1	0	0	1	0	1	1	0	0	0	0	0	0	0	0	0	1	1	0	0	1	0	1	0	0	1	0	1	1	1	1	1
COG0368	0	1	1	1	1	1	1	1	1	1	1	1	1	0	0	0	1	1	0	0	1	0	1	1	0	0	0	0	0	0	0	0	0	1	1	0	0	0	0	1	0	0	1	0	0	1	1	1	0
COG4822	0	0	0	0	0	0	0	0	0	0	0	0	0	0	0	0	0	0	0	0	0	0	0	0	0	0	0	0	0	0	0	0	0	0	0	0	0	0	0	0	0	0	0	0	0	0	0	0	0
COG2138	1	0	0	0	0	0	0	0	0	0	1	0	0	1	1	1	0	0	0	0	0	1	0	1	1	0	1	0	0	0	1	0	0	0	1	0	0	0	0	0	1	0	0	1	0	0	0	0	1
COG2073	0	1	0	1	1	1	1	1	1	1	1	0	0	0	0	0	0	1	0	0	1	0	0	1	0	0	0	0	0	0	0	0	0	0	0	0	0	0	0	1	0	0	0	0	0	0	0	0	1
COG1903	0	0	0	0	0	0	0	0	1	1	1	0	0	0	0	0	0	0	0	0	1	0	0	1	0	0	0	0	0	0	0	0	0	0	0	0	0	0	0	1	0	0	0	0	0	0	0	0	0
COG2038	0	1	1	1	1	1	1	1	1	1	1	1	1	0	0	0	1	1	0	0	1	0	1	1	0	0	0	0	0	0	0	0	0	1	1	0	0	1	0	1	0	0	1	0	1	1	1	1	1
COG1965	0	0	0	0	0	0	0	0	1	1	0	0	0	0	0	0	0	1	0	0	0	0	0	1	0	0	0	0	0	0	0	0	0	0	1	0	0	0	0	0	0	0	0	0	0	0	0	0	0
COG2895	0	1	1	1	1	1	1	1	1	1	0	1	1	1	1	1	1	1	1	0	1	0	1	1	0	1	0	0	0	0	0	0	0	1	1	1	0	1	1	1	0	0	1	1	1	1	1	1	1
COG2046	0	0	0	0	0	0	0	0	0	0	1	0	0	0	0	0	0	0	0	0	0	0	0	0	0	0	0	0	0	0	0	0	0	0	0	0	0	0	0	0	0	0	0	0	0	0	0	0	0
COG0529	0	0	1	0	1	1	1	1	1	1	1	0	1	0	0	0	1	1	0	0	0	0	1	0	0	1	0	0	0	0	0	0	0	0	1	0	0	1	0	0	0	0	1	0	1	1	1	1	0
COG0175	0	1	1	1	1	1	1	1	1	1	1	1	1	1	1	1	1	1	1	0	1	0	1	1	0	1	0	0	0	0	0	0	0	1	1	1	0	1	1	1	0	0	1	1	1	1	1	1	1
COG0369	1	1	1	1	1	1	1	1	1	1	1	1	1	0	0	0	1	1	0	1	0	0	1	1	0	1	1	0	0	1	0	0	0	1	1	1	0	1	0	0	0	0	1	0	0	1	1	0	1
COG0155	0	1	1	1	1	1	1	1	1	1	1	1	1	1	1	1	1	1	1	0	1	0	1	1	0	1	0	0	0	0	0	0	0	1	1	1	0	1	0	1	0	0	1	1	1	1	1	1	1
COG1045	1	1	1	1	1	1	1	1	1	1	1	1	0	1	1	1	0	1	1	1	1	1	1	1	1	1	1	1	1	1	1	1	1	1	1	0	1	1	1	1	1	1	1	1	0	1	1	1	0
COG0031	1	1	1	1	1	1	1	1	1	1	1	1	1	1	1	1	1	1	1	1	1	1	1	1	1	1	1	1	1	1	1	1	1	1	1	1	1	1	1	1	1	1	1	1	1	1	1	1	1
COG0800	1	1	1	1	1	1	1	1	1	1	1	1	1	1	0	1	1	1	1	0	1	1	1	1	1	1	1	0	1	1	1	0	0	1	1	1	0	1	1	1	1	0	1	1	1	1	1	1	1
COG0825	0	1	1	1	1	1	1	1	1	1	1	1	1	1	1	1	1	1	0	0	1	0	1	1	0	1	0	0	0	0	0	0	1	1	1	1	1	1	1	1	0	0	1	0	1	1	1	1	1
COG0511	0	1	1	1	1	1	1	1	1	1	1	1	1	0	0	0	1	1	0	0	1	0	1	1	0	1	0	0	0	0	0	0	1	1	1	1	1	1	1	1	0	0	1	0	1	1	1	1	1
COG0439	0	1	1	1	1	1	1	1	1	1	1	1	1	0	1	0	1	1	0	1	1	0	1	1	0	1	0	0	0	0	0	0	1	1	1	1	1	1	1	1	0	1	1	1	1	1	1	1	1
COG0777	0	1	1	1	1	1	1	1	1	1	1	1	1	1	1	1	1	1	0	0	1	0	1	1	0	1	0	0	0	0	0	0	1	1	1	1	1	1	1	1	0	0	1	0	1	1	1	1	1
COG0331	1	1	1	1	1	1	1	1	1	1	1	1	1	1	1	1	1	1	1	1	1	1	1	1	1	1	1	1	1	1	1	1	1	1	1	1	1	1	1	1	1	1	1	1	1	1	1	1	1
COG0332	1	1	1	1	1	1	1	1	1	1	1	1	1	1	1	1	1	1	1	1	1	1	1	1	1	1	1	1	1	1	1	1	1	1	1	1	1	1	1	1	1	1	1	1	1	1	1	1	1
COG1028	1	1	1	1	1	1	1	1	1	1	1	1	1	1	1	1	1	1	1	1	1	1	1	1	1	1	1	1	1	1	1	1	1	1	1	1	1	1	1	1	1	1	1	1	1	1	1	1	1
COG0764	0	1	1	1	1	1	1	1	1	1	1	1	1	1	0	0	1	1	0	0	1	0	1	1	0	1	0	0	0	0	0	0	1	1	1	1	1	1	1	1	0	0	1	0	0	1	1	1	0
COG0623	0	1	1	1	1	1	1	1	1	1	1	1	0	0	0	0	0	0	0	0	1	0	1	1	0	1	0	0	0	0	0	0	1	1	1	0	1	1	1	1	0	0	1	0	1	1	1	1	1
COG0304	1	1	1	1	1	1	1	1	1	1	1	1	1	1	1	1	1	1	1	1	1	1	1	1	1	1	1	1	1	1	1	1	1	1	1	1	1	1	1	1	1	1	1	1	1	1	1	1	1
COG0183	1	1	1	1	1	1	1	1	1	1	1	1	1	1	1	1	1	1	1	1	1	1	1	1	1	1	1	1	1	1	1	1	1	1	1	1	1	1	1	1	1	1	1	1	1	1	1	1	1
COG1250	1	1	1	1	1	1	1	1	1	1	1	1	1	1	1	1	1	1	1	1	1	1	1	1	1	1	1	1	1	1	1	1	1	1	1	1	1	1	1	1	1	1	1	1	1	1	1	1	1
COG1024	1	1	1	1	1	1	1	1	1	1	1	1	1	1	1	1	1	1	1	1	1	1	1	1	1	1	1	1	1	1	1	1	1	1	1	1	1	1	1	1	1	1	1	1	1	1	1	1	1
COG1960	1	1	1	1	1	1	1	1	1	1	1	1	1	1	1	1	1	1	1	1	1	1	1	1	1	1	1	1	1	1	1	1	1	1	1	1	1	1	1	1	1	1	1	1	1	1	1	1	1
COG0236	1	1	1	1	1	1	1	1	1	1	1	1	1	1	1	1	1	1	1	1	1	1	1	1	1	1	1	1	1	1	1	1	1	1	1	1	1	1	1	1	1	1	1	1	1	1	1	1	1
COG0056	1	1	1	1	1	1	1	1	1	1	1	1	1	1	1	1	1	1	1	1	1	1	1	1	1	1	1	1	1	1	1	1	1	1	1	1	1	1	1	1	1	1	1	1	1	1	1	1	1
COG0055	1	1	1	1	1	1	1	1	1	1	1	1	1	1	1	1	1	1	1	1	1	1	1	1	1	1	1	1	1	0	1	1	1	1	1	1	1	1	1	1	1	1	1	1	1	1	1	1	1
COG0224	1	1	1	1	1	1	1	1	1	1	1	1	1	1	1	1	1	1	1	1	1	1	1	1	1	1	1	1	1	1	1	1	1	1	1	1	1	1	1	1	1	1	1	1	1	1	1	1	1
COG0712	1	1	1	1	1	1	1	1	1	1	1	1	1	1	1	1	1	1	1	1	1	1	1	1	1	1	1	1	1	1	1	1	1	1	1	1	1	1	1	1	1	1	1	1	1	1	1	1	1
COG0355	1	1	1	1	1	1	1	1	1	1	1	1	1	1	1	1	1	1	1	1	1	1	1	1	1	1	1	1	1	1	1	1	1	0	1	0	1	1	0	1	1	1	1	1	1	1	1	1	1
COG0356	1	1	1	1	1	1	1	1	1	1	1	1	1	1	1	1	1	1	1	1	1	1	1	1	1	1	1	1	1	1	1	1	1	1	1	1	1	1	1	1	1	1	1	1	1	1	1	1	1
COG0711	1	1	1	1	1	1	1	1	1	1	1	1	1	1	1	1	1	1	1	1	1	1	1	1	1	1	1	1	1	1	1	1	1	1	1	1	1	0	1	1	1	1	1	1	1	1	1	1	1
COG0636	1	0	0	0	0	0	0	0	1	0	1	1	1	1	1	1	1	1	1	1	0	1	0	1	1	0	1	1	1	1	1	1	1	0	1	0	1	0	0	1	1	1	0	1	1	0	0	0	1
COG3312	0	0	0	0	0	0	0	0	1	1	0	1	0	0	0	0	0	1	0	0	0	0	0	0	0	0	0	0	0	0	0	0	0	0	0	0	0	0	0	0	0	0	0	0	0	0	0	0	0
COG5336	0	1	0	1	1	1	1	1	0	0	0	0	0	0	0	0	0	0	0	0	1	0	0	0	0	1	0	0	0	0	0	0	0	0	0	0	0	1	0	1	0	0	0	0	0	0	0	0	0
COG5756	0	0	0	0	0	0	0	0	0	0	0	0	0	0	0	0	0	0	0	0	0	0	0	0	0	0	0	0	0	0	0	0	0	0	0	0	0	0	0	0	0	0	0	0	0	0	0	0	0
COG5757	0	0	0	0	0	0	0	0	0	0	0	0	0	0	0	0	0	0	0	0	0	0	0	0	0	0	0	0	0	0	0	0	0	0	0	0	0	0	0	0	0	0	0	0	0	0	0	0	0
COG0302	1	1	1	1	1	1	1	1	1	1	1	1	1	1	1	1	1	1	1	1	1	1	1	1	1	1	1	1	1	0	1	1	0	1	1	1	0	1	1	1	1	1	1	1	1	1	1	1	1
COG1469	0	0	0	0	0	0	0	0	1	0	0	0	1	0	0	0	1	1	0	0	0	0	0	0	0	0	0	0	0	0	0	0	1	0	0	0	1	0	0	0	0	0	0	0	0	0	0	0	0
COG0327	1	0	0	0	0	0	0	0	1	1	1	1	0	1	1	1	0	1	0	1	0	0	0	1	0	0	1	1	0	1	1	1	1	1	1	1	1	0	1	0	0	1	0	1	1	0	0	0	1
COG1785	0	0	0	0	0	0	0	0	0	0	1	0	1	0	0	0	1	0	1	0	0	0	0	0	0	0	0	1	1	0	0	1	1	1	0	1	1	0	1	0	0	0	0	0	0	1	0	1	0
COG1539	1	1	0	1	1	1	1	1	1	1	1	1	1	1	1	1	1	1	1	1	1	1	0	1	1	1	1	1	1	1	1	1	1	1	1	1	1	0	1	1	1	1	0	1	1	0	0	0	1
COG0801	1	1	1	1	1	1	1	1	1	1	1	1	1	1	1	1	1	1	1	1	1	1	1	1	1	1	1	0	1	0	0	0	1	1	1	1	1	1	1	1	1	1	1	1	1	1	1	1	1
COG0294	1	1	1	1	1	1	1	1	1	1	1	1	1	1	1	1	1	1	1	1	1	1	1	1	1	1	1	1	1	1	1	1	1	1	1	1	1	1	1	1	1	1	1	1	1	1	1	1	1
COG0285	1	1	1	1	1	1	1	1	1	1	1	1	1	1	1	1	1	1	1	1	1	1	1	1	1	1	1	1	1	1	1	1	1	1	1	1	1	1	1	1	1	1	1	0	1	1	1	1	1
COG0262	1	1	1	1	1	1	1	1	1	1	1	1	1	1	1	1	1	1	1	1	1	1	1	1	1	1	1	0	1	1	1	1	1	1	1	1	1	1	1	1	1	1	1	1	1	1	1	1	1
COG0574	0	1	1	1	1	1	1	1	1	1	1	1	1	1	0	1	1	1	0	0	1	0	1	1	0	1	0	0	0	0	0	0	0	1	1	0	0	1	0	1	0	1	1	0	0	1	1	1	0
COG1866	0	1	1	1	1	1	1	1	1	1	1	0	0	0	0	0	0	1	0	0	1	0	1	0	0	0	0	0	0	0	0	0	1	0	0	1	1	1	1	1	0	0	1	0	0	1	1	1	0
COG1274	1	0	0	0	0	0	0	0	0	0	0	1	0	1	1	1	0	0	1	0	0	1	0	1	1	1	1	0	1	0	1	0	0	0	1	0	0	0	0	0	1	1	0	1	1	0	0	0	1
COG0158	0	1	0	1	1	1	1	1	1	1	0	1	1	0	0	0	1	1	0	0	0	0	0	1	0	1	0	0	0	0	0	0	0	0	1	1	0	1	1	0	0	0	1	0	0	1	0	0	0
COG3855	0	0	0	0	0	0	0	0	0	0	0	0	0	0	0	0	0	0	0	0	0	0	0	0	0	0	0	0	0	0	0	0	0	0	0	0	0	0	0	0	0	0	0	0	0	0	0	0	0
COG0483	1	1	1	1	1	1	1	1	1	1	1	1	1	1	1	1	1	1	1	1	1	1	1	1	1	1	1	1	1	1	1	1	1	1	1	1	1	1	0	1	1	1	1	1	1	1	1	1	1
COG0334	1	0	1	0	1	0	0	0	1	0	1	1	1	1	0	1	1	1	1	0	0	1	1	1	1	0	1	0	1	0	0	0	1	1	1	1	1	0	1	0	1	0	1	1	0	1	1	1	1
COG0174	1	1	1	1	1	1	1	1	1	1	1	1	1	1	1	1	1	1	1	1	1	1	1	1	1	1	1	1	1	1	1	1	1	1	1	0	1	1	0	1	1	1	1	1	1	1	1	1	1
COG0067	1	1	1	1	1	1	1	1	1	1	1	1	1	1	1	1	1	1	1	1	1	1	1	1	1	1	1	1	1	1	1	1	1	1	1	1	1	1	0	1	1	1	1	1	1	1	1	1	1
COG0069	1	1	1	1	1	1	1	1	1	1	1	1	1	1	1	1	1	1	1	1	1	1	1	1	1	1	1	1	1	1	1	1	1	1	1	1	1	1	1	1	1	1	1	1	1	1	1	1	1
COG0070	1	1	1	1	1	1	1	1	1	1	1	1	1	1	1	1	1	1	1	1	1	1	1	1	1	1	1	1	1	1	1	1	1	1	1	1	1	1	0	1	1	1	1	1	1	1	1	1	1
COG0493	1	1	1	1	1	1	1	1	1	1	1	1	1	1	1	1	1	1	1	1	1	1	1	1	1	1	1	1	1	1	1	1	1	1	1	1	1	1	0	1	1	1	1	1	1	1	1	1	1
COG0403	1	1	1	1	1	1	1	1	1	1	1	0	1	1	1	1	1	1	1	1	1	1	1	1	1	1	1	1	1	1	1	1	1	1	1	1	1	1	1	1	1	1	1	1	1	1	1	1	1
COG1003	1	1	1	1	1	1	1	1	1	1	1	0	1	1	1	1	1	1	1	1	1	1	1	1	1	1	1	1	1	1	1	1	1	1	1	1	1	1	1	1	1	1	1	1	1	1	1	1	1
COG0404	1	1	1	1	1	1	1	1	1	1	1	0	1	1	1	1	1	1	1	1	1	1	1	1	1	1	1	1	1	1	1	1	1	1	1	1	1	1	1	1	1	1	1	1	1	1	1	1	1
COG0509	1	1	1	1	1	1	1	1	1	1	1	1	1	1	1	1	1	1	1	1	1	1	1	1	1	1	1	1	1	1	1	1	1	1	1	1	1	1	1	1	1	1	1	1	1	1	1	1	1
COG1249	1	1	1	1	1	1	1	1	1	1	1	1	1	1	1	1	1	1	1	1	1	1	1	1	1	1	1	1	1	1	1	1	1	1	1	1	1	1	1	1	1	1	1	1	1	1	1	1	1
COG0837	0	1	1	1	1	1	1	1	1	1	0	0	1	0	0	0	1	1	0	0	1	0	1	1	0	1	0	0	0	0	0	0	0	0	1	0	0	1	1	1	0	0	1	0	0	1	1	1	0
COG5026	0	0	0	0	0	0	0	0	0	0	0	0	0	0	0	0	0	0	0	0	0	0	0	0	0	0	0	0	0	0	0	0	0	0	0	0	0	0	0	0	0	0	0	0	0	0	0	0	0
COG0166	1	1	1	1	1	1	1	1	1	1	1	1	1	1	1	1	1	1	1	1	1	1	1	1	1	1	1	1	1	1	1	1	1	1	1	1	1	1	1	1	1	1	1	1	1	1	1	1	1
COG2140	1	1	0	0	0	0	0	1	1	0	0	0	0	0	0	0	0	0	0	0	0	1	0	0	1	0	1	0	0	0	0	0	0	0	0	1	0	0	0	0	0	1	0	0	0	0	0	0	0
COG0205	1	0	0	0	0	0	0	0	0	0	1	0	1	1	1	1	1	0	1	1	1	1	0	0	1	0	1	1	1	1	1	1	1	1	0	1	1	0	1	1	1	1	0	1	1	0	0	0	1
COG0524	1	1	1	1	1	1	1	1	1	1	1	1	1	1	1	1	1	1	1	1	1	1	1	1	1	1	1	1	1	1	1	1	1	1	1	1	1	1	1	1	1	1	1	1	1	1	1	1	1
COG4809	0	0	0	0	0	0	0	0	0	0	0	0	0	0	0	0	0	0	0	0	0	0	0	0	0	0	0	0	0	0	0	0	0	0	0	0	0	0	0	0	0	0	0	0	0	0	0	0	0
COG0191	1	1	0	1	1	1	1	1	1	1	1	1	0	1	1	1	0	1	1	1	1	1	0	1	1	1	1	1	1	1	1	1	1	1	1	1	1	0	1	1	1	1	0	1	1	0	0	0	1
COG3588	0	0	1	0	0	0	0	0	0	0	0	0	1	0	0	0	1	0	0	0	1	0	1	0	0	0	0	0	0	0	0	0	0	0	0	0	0	1	0	1	0	0	1	0	0	0	1	0	0
COG1830	1	0	0	0	0	0	0	0	0	0	0	0	0	0	0	0	0	0	1	0	0	0	0	0	0	0	1	0	1	0	0	0	0	0	0	0	0	0	0	0	1	0	0	0	0	1	0	1	0
COG0149	1	1	1	1	1	1	1	1	1	1	1	1	1	1	1	1	1	1	1	1	1	1	1	1	1	1	1	1	1	1	1	1	1	1	1	1	1	1	1	1	1	1	1	1	1	1	1	1	1
COG0057	1	1	1	1	1	1	1	1	1	1	1	1	1	1	1	1	1	1	1	1	1	1	1	1	1	1	1	1	1	1	1	1	1	1	1	1	1	1	1	1	1	1	1	1	1	1	1	1	1
COG0126	1	1	1	1	1	1	1	1	1	1	1	1	1	1	1	1	1	1	1	1	1	1	1	1	1	1	1	1	1	1	1	1	1	1	1	1	1	1	1	1	1	1	1	1	1	1	1	1	1
COG0588	1	1	1	1	1	1	1	1	0	0	0	0	1	1	1	1	1	0	1	1	1	1	1	1	1	1	1	1	1	1	1	1	0	0	1	1	0	1	0	1	1	1	1	1	1	1	1	1	1
COG0696	0	0	0	0	0	0	0	0	1	1	1	1	0	0	0	0	0	1	0	0	0	0	0	0	0	0	0	0	0	0	0	0	1	1	0	1	1	0	1	0	0	0	0	0	0	0	0	0	0
COG3635	0	0	0	0	0	0	0	0	0	0	0	0	0	0	0	0	0	0	0	0	0	0	0	0	0	0	0	0	0	0	0	0	0	0	0	0	0	0	0	0	0	0	0	0	0	0	0	0	0
COG0148	1	1	1	1	1	1	1	1	1	1	1	1	1	1	1	1	1	1	1	1	1	1	1	1	1	1	1	1	1	1	1	1	1	1	1	1	1	1	1	1	1	1	1	1	1	1	1	1	1
COG0469	1	1	1	1	1	1	1	1	1	1	1	0	1	1	1	1	1	1	1	1	1	1	1	1	1	1	1	1	1	1	1	1	1	1	1	1	1	1	1	1	1	1	1	1	1	1	1	1	1
COG0008	1	1	1	1	1	1	1	1	1	1	1	1	1	1	1	1	1	1	1	1	1	1	1	1	1	1	1	1	1	1	1	1	1	1	1	1	1	1	1	1	1	1	1	1	1	1	1	1	1
COG0373	1	0	0	0	0	0	0	0	1	1	1	1	1	1	1	1	1	1	1	1	0	1	0	1	1	0	1	1	1	1	1	1	1	1	1	1	1	0	1	0	1	1	0	0	1	0	0	0	1
COG0001	1	0	1	0	0	0	0	0	1	1	1	1	1	1	1	1	1	1	1	1	1	1	1	1	1	0	1	1	1	1	1	1	1	1	1	1	1	0	1	0	1	1	1	1	1	0	1	1	1
COG0113	1	1	1	1	1	1	1	1	1	1	1	1	1	1	1	1	1	1	1	1	1	1	1	1	1	1	1	1	1	1	1	1	1	1	1	1	1	1	1	1	1	1	1	1	1	1	1	1	1
COG0181	1	1	1	1	1	1	1	1	1	1	1	1	1	1	1	1	1	1	1	1	1	1	1	1	1	1	1	1	1	1	1	1	1	1	1	1	1	1	1	1	1	1	1	1	1	1	1	1	1
COG1587	1	1	1	1	1	1	1	1	1	1	1	1	1	1	1	1	1	1	1	1	1	1	1	1	1	1	1	1	1	1	1	1	1	0	0	0	1	1	0	1	1	1	1	1	1	1	1	1	1
COG0407	1	1	1	1	1	1	1	1	1	1	1	1	1	1	1	1	1	1	1	1	1	1	1	1	1	1	1	1	1	1	1	1	1	1	1	1	1	1	1	1	1	1	1	1	1	1	1	1	1
COG0408	0	1	1	1	1	1	1	1	1	1	0	1	1	0	0	0	1	1	0	0	1	0	1	1	0	1	0	0	0	0	0	0	0	1	1	1	0	1	0	1	0	0	1	0	0	1	1	1	0
COG0635	1	1	1	1	1	1	1	1	1	1	1	1	1	1	1	1	1	1	1	1	1	1	1	1	1	1	1	1	1	1	1	1	1	1	1	1	1	1	1	1	1	1	1	1	1	1	1	1	1
COG0716	1	0	0	0	0	0	0	0	1	1	1	0	1	1	0	0	1	1	0	0	0	0	0	0	0	0	1	0	0	0	0	0	1	1	0	0	1	0	0	0	0	0	0	0	0	0	0	0	1
COG1232	1	1	0	0	0	0	0	1	0	0	1	0	1	1	1	1	0	0	1	1	0	1	1	1	1	0	1	1	1	1	0	1	1	1	0	0	1	0	0	0	1	1	0	1	1	0	0	1	1
COG0276	1	1	1	1	1	1	1	1	1	1	1	1	1	1	1	1	1	1	1	1	1	1	1	1	1	1	1	1	1	1	1	1	1	1	1	1	1	1	1	1	1	1	1	1	1	1	1	1	1
COG1648	0	1	1	1	1	1	1	1	1	1	1	1	1	1	1	1	1	1	0	0	1	0	1	0	0	1	0	0	0	0	0	0	0	1	0	1	0	1	0	1	0	0	1	0	1	1	1	1	1
COG0462	1	1	1	1	1	1	1	1	1	1	1	1	1	1	1	1	1	1	1	1	1	1	1	1	1	1	1	1	1	1	1	1	1	1	1	1	1	1	1	1	1	1	1	1	1	1	1	1	1
COG0040	1	1	1	1	1	1	1	1	1	1	1	1	1	1	1	1	1	1	1	1	1	1	1	1	1	1	1	1	1	1	1	1	1	1	1	1	1	1	1	1	1	1	1	1	1	1	1	1	1
COG0140	1	1	1	1	1	1	1	1	1	1	1	1	1	1	1	1	1	1	1	1	1	1	1	1	1	1	1	1	1	1	1	1	1	1	1	1	1	1	1	1	1	1	1	1	1	1	1	1	1
COG0139	1	1	1	1	1	1	1	1	1	1	1	1	1	1	1	1	1	1	1	1	1	1	1	1	1	1	1	1	1	1	1	1	1	1	1	1	1	1	1	1	1	1	1	1	1	1	1	1	1
COG0106	1	1	1	1	1	1	1	1	1	1	1	1	1	1	1	1	1	1	1	1	1	1	1	1	1	1	1	1	1	1	1	1	1	1	1	1	1	1	1	1	1	1	1	1	1	1	1	1	1
COG0107	1	1	1	1	1	1	1	1	1	1	1	1	1	1	1	1	1	1	1	1	1	1	1	1	1	1	1	1	1	1	1	1	1	1	1	1	1	1	1	1	1	1	1	1	1	1	1	1	1
COG0118	1	1	1	1	1	1	1	1	1	1	1	1	1	1	1	1	1	1	1	1	1	1	1	1	1	1	1	1	1	1	1	1	1	1	1	1	1	1	1	1	1	1	1	1	1	1	1	1	1
COG0131	1	1	1	1	1	1	1	1	1	1	1	1	1	1	1	1	1	1	1	1	1	1	1	1	1	1	1	1	1	1	1	1	1	1	1	1	1	1	1	1	1	1	1	1	1	1	1	1	1
COG0241	0	0	0	0	0	0	0	0	1	1	0	0	1	1	1	1	1	1	0	1	0	0	0	1	0	1	0	0	0	1	0	0	1	1	1	1	1	0	1	0	0	0	0	0	0	0	0	0	0
COG1387	0	0	0	0	0	0	0	0	0	0	1	0	0	1	1	1	0	0	1	0	0	1	0	0	1	0	0	0	1	1	1	0	1	1	0	1	1	0	0	0	1	0	0	1	1	0	0	0	1
COG0141	1	1	1	1	1	1	1	1	1	1	1	1	1	1	1	1	1	1	1	1	1	1	1	1	1	1	1	1	1	1	1	1	1	1	1	1	1	1	1	1	1	1	1	1	1	1	1	1	1
COG1171	1	1	1	1	1	1	1	1	1	1	1	1	1	1	1	1	1	1	1	1	1	1	1	1	1	1	1	1	1	1	1	1	0	1	1	1	0	1	0	1	1	1	1	1	1	1	1	1	1
COG0028	1	1	1	1	1	1	1	1	1	1	1	1	1	1	1	1	1	1	1	1	1	1	1	1	1	1	1	1	1	1	1	1	1	1	1	1	1	1	1	1	1	1	1	1	1	1	1	1	1
COG0440	1	1	1	1	1	1	1	1	1	1	1	1	0	1	1	1	0	1	1	1	1	1	1	1	1	0	1	1	1	1	1	1	0	1	1	1	0	1	0	1	1	1	1	1	1	1	1	1	1
COG0059	1	1	1	1	1	1	1	1	1	1	1	1	1	1	1	1	1	1	1	1	1	1	1	1	1	1	1	1	1	1	1	1	0	1	1	1	0	1	0	1	1	1	1	1	1	1	1	1	1
COG0129	1	1	1	1	1	1	1	1	1	1	1	1	1	1	1	1	1	1	1	1	1	1	1	1	1	1	1	1	1	1	1	1	0	1	1	1	0	1	0	1	1	1	1	1	1	1	1	1	1
COG0119	1	1	1	1	1	1	1	1	1	1	1	1	1	1	1	1	1	1	1	1	1	1	1	1	1	1	1	1	1	1	1	1	0	1	1	1	0	1	1	1	1	1	1	1	1	1	1	1	1
COG0065	1	1	1	1	1	1	1	1	1	1	1	1	1	1	1	1	1	1	1	1	1	1	1	1	1	1	1	1	1	1	1	1	0	1	1	1	0	1	0	1	1	1	1	1	1	1	1	1	1
COG0066	1	1	1	1	1	1	1	1	1	1	1	1	1	1	1	1	1	1	1	1	1	1	1	1	1	1	1	1	1	1	1	1	0	1	1	1	0	1	0	1	1	1	1	1	1	1	1	1	1
COG0115	1	1	1	1	1	1	1	1	1	1	1	1	1	1	1	1	1	1	1	1	1	1	1	1	1	1	1	1	1	1	1	1	1	1	1	1	1	1	1	1	1	1	1	1	1	1	1	1	1
COG0436	1	1	1	1	1	1	1	1	1	1	1	1	1	1	1	1	1	1	1	1	1	1	1	1	1	1	1	1	1	1	1	1	1	1	1	1	1	1	1	1	1	1	1	1	1	1	1	1	1
COG1448	0	0	1	0	0	0	0	0	1	1	0	1	1	0	0	0	1	1	0	0	0	0	1	1	0	0	0	0	0	0	0	0	0	0	1	0	0	1	0	0	0	0	1	0	0	0	1	0	0
COG0578	1	1	0	1	1	1	1	1	1	1	1	1	1	1	1	1	1	1	1	1	1	1	0	1	1	0	1	1	1	1	1	1	1	1	1	1	1	1	0	1	1	1	0	1	1	1	0	0	1
COG0240	1	1	1	1	1	1	1	1	1	1	1	1	1	1	1	1	1	1	1	1	1	1	1	1	1	1	1	1	1	1	1	1	1	1	1	1	1	1	1	1	1	1	1	1	1	1	1	1	1
COG2376	1	0	0	1	1	1	1	0	0	0	0	0	0	1	1	1	0	1	1	1	0	1	0	0	1	0	1	1	1	1	1	1	1	0	0	0	1	0	0	0	1	1	0	1	1	0	0	0	1
COG0371	0	0	0	0	0	0	0	0	0	0	0	0	0	0	0	0	0	0	0	1	0	0	0	0	0	0	0	1	0	0	0	0	1	0	0	0	1	0	0	0	0	0	0	0	0	0	0	0	0
COG3425	1	0	0	0	0	0	0	0	0	0	0	0	0	0	0	0	0	0	0	1	0	0	0	0	0	0	1	0	0	1	0	0	0	0	0	0	0	0	1	0	0	0	0	0	0	0	0	0	0
COG1257	1	0	0	0	0	0	0	0	0	0	0	0	0	0	0	0	0	0	0	1	0	0	0	1	0	0	1	0	1	1	0	0	0	0	0	0	0	0	1	0	0	0	0	0	0	0	0	1	0
COG1577	1	0	0	0	0	0	0	0	0	0	0	0	0	0	0	0	0	0	0	1	0	0	0	0	0	0	1	0	0	1	0	0	0	0	0	0	0	0	0	0	0	0	0	0	0	0	0	0	0
COG3890	0	0	0	0	0	0	0	0	0	0	0	0	0	0	0	0	0	0	0	0	0	0	0	0	0	0	0	0	0	0	0	0	0	0	0	0	0	0	0	0	0	0	0	0	0	0	0	0	0
COG3407	1	0	0	0	0	0	0	0	0	0	0	0	0	0	0	0	0	0	0	1	0	0	0	0	0	0	1	0	0	1	0	0	0	0	0	0	0	0	1	0	0	0	0	0	0	0	0	0	0
COG1443	1	0	0	0	0	0	0	0	0	0	0	0	0	0	0	1	0	0	1	1	0	1	0	0	1	0	1	1	1	1	1	1	0	1	0	1	0	0	1	0	1	1	0	1	1	0	0	0	1
COG1304	0	1	1	0	0	0	0	1	1	1	1	1	1	1	1	1	1	1	1	1	1	1	1	1	1	1	0	1	1	1	1	1	0	0	1	1	0	1	1	1	1	0	1	1	1	1	1	1	1
COG0743	1	1	1	1	1	1	1	1	1	1	1	1	1	1	1	1	1	1	1	1	1	1	1	1	1	1	1	1	1	1	1	1	1	1	1	1	1	1	0	1	1	1	1	1	1	1	1	1	1
COG0142	1	1	1	1	1	1	1	1	1	1	1	1	1	1	1	1	1	1	1	1	1	1	1	1	1	1	1	1	1	1	1	1	1	1	1	1	1	1	1	1	1	1	1	1	1	1	1	1	1
COG1211	1	1	1	1	1	1	1	1	1	1	1	1	1	1	1	1	1	1	0	1	1	0	1	1	0	1	1	1	0	1	1	1	1	1	1	1	1	1	0	1	0	1	1	1	1	1	1	1	1
COG1947	1	1	1	1	1	1	1	1	1	1	1	1	1	1	1	1	1	1	1	1	1	1	1	1	1	1	1	1	1	1	1	1	1	1	1	1	1	1	0	1	1	1	1	1	1	1	1	1	1
COG0245	1	1	1	1	1	1	1	1	1	1	1	1	1	1	1	1	1	1	1	1	1	1	1	1	1	1	1	1	1	1	1	1	1	1	1	1	1	1	0	1	1	1	1	1	1	1	1	1	1
COG0821	1	1	1	1	1	1	1	1	1	1	1	1	1	1	1	1	1	1	1	1	1	1	1	1	1	1	1	1	1	1	1	1	1	1	1	1	1	1	0	1	1	1	1	1	1	1	1	1	1
COG0761	1	1	1	1	1	1	1	1	1	1	1	1	1	1	1	1	1	1	1	1	1	1	1	1	1	1	1	1	1	1	1	1	1	1	1	1	1	1	0	1	1	1	1	1	1	1	1	1	1
COG1043	0	1	0	1	1	1	1	1	1	1	0	1	1	0	0	0	1	1	0	0	1	0	0	1	0	1	0	0	0	0	0	0	0	1	1	1	0	0	1	1	0	0	0	0	0	0	0	0	0
COG0774	0	1	0	1	1	1	1	1	1	1	0	1	1	0	0	0	1	1	0	0	1	0	0	1	0	1	0	0	0	0	0	0	0	1	1	1	0	0	1	1	0	0	0	0	0	0	0	0	0
COG1044	0	1	0	1	1	1	1	1	1	1	0	1	1	0	0	0	1	1	0	0	1	0	0	1	0	1	0	0	0	0	0	0	0	1	1	1	0	0	1	1	0	0	0	0	0	0	0	0	0
COG0763	0	1	0	1	1	1	1	1	1	1	0	1	1	0	0	0	1	1	0	0	1	0	0	1	0	1	0	0	0	0	0	0	0	1	1	1	0	0	1	1	0	0	0	0	0	0	0	0	0
COG1663	0	1	0	1	1	1	1	1	1	1	0	1	1	0	0	0	1	1	0	0	1	0	0	1	0	1	0	0	0	0	0	0	0	1	1	1	0	0	1	1	0	0	0	0	0	0	0	0	0
COG2877	0	1	0	1	1	1	1	1	1	1	0	1	1	0	0	0	1	1	0	0	1	0	0	1	0	1	0	0	0	0	0	0	0	1	1	1	0	1	1	1	0	0	0	0	0	0	0	0	0
COG1212	0	1	0	1	1	1	1	1	1	1	0	1	1	0	0	0	1	1	0	0	1	0	0	1	0	1	0	0	0	0	0	0	0	1	1	1	0	1	1	1	0	0	0	0	0	0	0	0	0
COG1519	0	1	0	1	1	1	1	1	1	1	0	1	1	0	0	0	1	1	0	0	1	0	0	1	0	1	0	0	0	0	0	0	0	1	1	1	0	0	1	1	0	0	0	0	0	0	0	0	0
COG1560	0	1	0	1	1	1	1	0	1	1	0	1	1	0	0	0	1	1	0	0	1	0	0	1	0	1	0	0	0	0	0	0	0	1	1	1	0	0	1	1	0	0	0	0	1	0	0	0	1
COG0320	1	1	1	1	1	1	1	1	1	1	1	1	1	0	1	1	1	1	1	1	1	1	1	1	1	1	1	0	1	1	1	1	1	1	1	1	1	1	1	1	1	1	1	1	1	1	1	1	1
COG0321	1	1	1	1	1	1	1	1	1	1	0	1	1	1	1	1	1	1	1	1	1	1	1	1	1	1	1	0	1	0	1	1	0	1	1	1	0	1	1	1	1	1	1	1	1	1	1	1	1
COG0095	1	0	0	0	0	0	0	0	1	1	1	0	0	1	1	1	0	1	1	1	0	1	0	0	1	0	1	1	1	1	1	1	1	0	0	0	1	0	0	0	1	1	0	1	0	0	0	0	0
COG0527	1	1	1	1	1	1	1	1	1	1	1	1	1	1	1	1	1	1	1	1	1	1	1	1	1	1	1	1	1	1	1	1	1	1	1	1	1	1	1	1	1	1	1	1	1	1	1	1	1
COG0136	1	1	1	1	1	1	1	1	1	1	1	1	1	1	1	1	1	1	1	1	1	1	1	1	1	1	1	1	1	1	1	1	1	1	1	1	1	1	1	1	1	1	1	1	1	1	1	1	1
COG0329	1	1	1	1	1	1	1	1	1	1	1	1	1	1	1	1	1	1	1	1	1	1	1	1	1	1	1	1	1	1	1	1	1	1	1	1	1	1	1	1	1	1	1	1	1	1	1	1	1
COG0289	1	1	1	1	1	1	1	1	1	1	1	1	1	1	1	1	1	1	1	1	1	1	1	1	1	1	1	1	1	1	1	1	1	1	1	1	1	1	1	1	1	1	1	1	1	1	1	1	1
COG2171	1	1	1	1	1	1	1	1	1	1	1	1	1	1	1	1	1	1	1	1	1	1	1	1	1	1	1	1	1	1	1	1	1	1	1	1	1	1	1	1	1	1	1	1	1	1	1	1	1
COG1473	1	1	1	1	1	1	1	1	1	0	1	1	1	1	1	1	1	1	1	1	1	1	1	1	1	1	1	0	1	1	0	0	1	1	1	1	1	1	0	1	1	0	1	1	1	1	1	1	1
COG0253	1	1	1	1	1	1	1	1	1	1	1	1	1	1	1	1	1	1	1	1	1	1	1	1	1	1	1	1	1	1	1	1	0	1	1	1	0	1	1	1	1	1	1	1	1	1	1	1	1
COG0019	1	1	1	1	1	1	1	1	1	1	1	1	1	1	1	1	1	1	1	1	1	1	1	1	1	1	1	1	1	1	1	1	1	1	1	1	1	1	1	1	1	1	1	1	1	1	1	1	1
COG1167	1	1	1	1	1	1	1	1	1	1	1	1	1	1	1	1	1	1	1	1	1	1	0	1	1	1	1	1	1	1	1	1	1	1	1	1	1	0	0	1	1	1	0	1	1	0	1	1	1
COG0189	0	1	1	1	1	1	1	1	1	1	1	1	1	0	0	0	1	1	0	1	1	1	1	1	1	1	0	0	0	1	0	0	1	1	1	0	1	1	0	1	0	0	1	1	0	1	1	1	0
COG3320	0	0	0	0	0	0	0	0	1	1	1	1	1	0	0	0	0	1	0	0	0	0	0	0	0	0	0	0	0	0	0	0	1	0	1	0	1	0	0	0	0	0	0	0	1	0	0	0	1
COG1748	0	0	0	0	0	0	0	0	1	1	0	0	0	0	0	0	0	1	0	0	1	0	0	0	0	1	0	0	0	0	1	0	0	1	1	0	0	1	0	1	0	1	0	0	0	0	0	0	0
COG1169	1	0	0	0	0	0	0	0	0	0	1	1	0	1	1	1	0	0	1	1	0	1	0	0	1	0	1	1	1	1	1	1	1	1	0	0	1	0	1	0	1	1	0	1	1	0	0	0	1
COG1165	1	0	0	0	0	0	0	0	0	0	1	0	0	1	1	1	0	0	1	1	0	1	0	0	1	0	1	1	1	1	1	1	1	1	0	0	1	0	1	0	1	1	0	1	1	0	0	0	1
COG0596	1	1	1	1	1	1	1	1	1	1	1	1	1	1	1	1	1	1	1	1	1	1	1	1	1	1	1	1	1	1	1	1	1	1	1	1	1	1	1	1	1	1	1	1	1	1	1	1	1
COG1441	0	0	0	0	0	0	0	0	0	0	0	0	0	0	0	0	0	0	0	0	0	0	0	0	0	0	0	0	0	0	0	0	0	0	0	0	0	0	0	0	0	0	0	0	0	0	0	0	0
COG0318	1	1	1	1	1	1	1	1	1	1	1	1	1	1	1	1	1	1	1	1	1	1	1	1	1	1	1	1	1	1	1	1	1	1	1	0	1	1	1	1	1	1	1	1	1	1	1	1	1
COG0447	1	0	0	0	0	0	0	0	0	0	1	0	0	1	1	1	0	0	1	1	0	1	0	0	1	0	1	1	1	1	1	1	1	1	0	0	1	0	1	0	1	1	0	1	1	0	0	0	1
COG0824	1	1	1	1	1	1	1	1	1	1	1	1	1	1	1	1	1	1	1	1	1	1	1	1	1	1	1	1	1	1	1	1	1	1	1	1	1	1	1	1	1	1	1	1	1	1	1	1	1
COG1575	1	0	0	0	0	0	0	0	0	0	1	0	0	1	1	1	0	0	1	1	0	1	0	0	1	0	1	1	1	1	1	1	1	1	0	0	1	0	1	0	1	1	0	1	1	0	0	0	1
COG1427	0	0	0	0	0	0	0	0	0	0	0	0	0	0	0	0	0	0	0	0	0	0	0	0	0	0	0	0	0	0	0	0	0	0	0	1	0	0	0	0	0	0	0	0	0	0	0	0	0
COG1816	1	0	1	0	0	0	0	0	1	1	0	1	0	1	1	1	0	1	1	1	1	1	0	1	1	1	1	1	1	1	1	1	0	0	1	0	0	1	0	1	1	1	1	1	1	1	1	0	1
COG0775	0	1	1	1	1	1	1	1	1	1	1	1	0	0	0	0	0	1	1	1	1	1	1	1	1	1	0	1	1	1	1	0	1	1	1	1	1	1	0	1	1	0	1	0	0	1	1	1	0
COG2107	0	0	0	0	0	0	0	0	0	0	0	0	0	0	0	0	0	0	0	0	0	0	0	0	0	0	0	0	0	0	0	0	0	0	0	1	0	0	0	0	0	0	0	0	0	0	0	0	0
COG0460	1	1	1	1	1	1	1	1	1	1	1	1	1	1	1	1	1	1	1	1	1	1	1	1	1	1	1	1	1	1	1	1	0	1	1	1	0	1	1	1	1	1	1	1	1	1	1	1	1
COG1897	0	0	0	1	1	1	1	0	0	0	1	0	0	0	0	0	0	0	0	0	1	0	0	0	0	0	0	0	0	0	0	0	0	0	0	0	0	0	0	1	0	0	0	0	0	0	0	0	0
COG0626	1	1	1	1	1	1	1	1	1	1	1	1	1	1	1	1	1	1	1	1	1	1	1	1	1	1	1	1	1	1	1	1	1	1	1	1	1	1	1	1	1	1	1	1	1	1	1	1	1
COG2021	1	1	1	1	1	1	1	1	1	1	0	1	1	1	1	1	1	1	1	1	0	1	1	1	1	1	1	1	1	1	1	1	0	1	1	1	0	1	1	0	1	1	1	1	1	1	1	1	1
COG2873	1	1	0	1	1	1	1	1	0	0	1	1	1	1	1	1	1	1	1	1	1	1	0	1	1	0	1	1	1	1	1	1	0	1	1	1	0	0	0	1	1	1	0	1	1	0	0	0	1
COG0620	1	0	1	0	0	0	0	0	1	1	1	1	1	1	1	1	1	1	1	1	0	1	1	1	1	1	1	1	1	1	1	1	0	1	1	0	0	0	0	0	1	1	1	1	0	0	1	0	1
COG0646	0	1	1	1	1	1	1	1	1	1	1	1	1	1	1	0	1	1	0	0	1	0	1	1	0	1	0	0	0	0	0	0	0	1	1	1	0	1	1	1	0	0	1	1	1	1	1	1	1
COG1410	0	1	1	1	1	1	1	1	1	1	1	1	1	1	1	0	1	1	0	0	1	0	1	0	0	1	0	0	0	0	0	0	0	1	0	1	0	1	1	1	0	0	1	1	1	1	1	1	1
COG0192	1	1	1	1	1	1	1	1	1	1	1	1	1	1	1	1	1	1	1	1	1	1	1	1	1	1	1	1	1	1	1	1	1	1	1	1	1	1	1	1	1	1	1	1	1	1	1	1	1
COG1812	0	0	0	0	0	0	0	0	0	0	0	0	0	0	0	0	0	0	0	0	0	0	0	0	0	0	0	0	0	0	0	0	0	0	0	0	0	0	0	0	0	0	0	0	0	0	0	0	0
COG0725	1	1	1	1	1	1	1	1	1	1	1	1	1	1	1	1	1	1	1	1	1	1	1	1	1	0	1	1	1	1	1	1	0	1	1	1	0	1	0	1	1	1	1	1	1	1	1	1	1
COG4149	1	1	1	1	1	1	1	1	1	1	1	1	1	1	1	1	1	1	1	1	1	1	1	1	1	0	1	1	1	1	1	1	0	1	1	1	0	1	0	1	1	1	1	1	1	1	1	1	1
COG4148	0	1	1	1	1	1	1	1	1	1	0	1	1	0	0	0	1	1	0	0	1	0	1	1	0	0	0	0	0	0	0	0	0	0	1	0	0	1	0	1	0	0	1	0	0	1	1	1	0
COG2896	1	1	1	1	1	1	1	1	1	1	1	1	1	1	1	1	1	1	1	1	1	1	1	1	1	0	1	1	1	1	1	1	0	1	1	1	0	1	1	1	1	1	1	1	1	1	1	1	1
COG0315	1	1	1	1	1	1	1	1	1	1	1	1	1	1	1	1	1	1	1	1	1	1	1	0	1	0	1	1	1	1	1	1	0	1	0	1	0	1	1	1	1	1	1	0	1	1	1	1	1
COG0314	1	1	1	1	1	1	1	1	1	1	1	1	1	1	1	1	1	1	1	1	1	1	1	1	1	0	1	1	1	1	1	1	0	1	1	1	0	1	1	1	1	1	1	1	1	1	1	1	1
COG1977	0	1	1	1	1	1	1	1	1	1	1	1	1	1	1	0	0	1	0	1	1	0	1	1	0	0	0	1	0	0	0	1	0	0	1	0	0	0	0	1	0	0	1	0	0	1	1	1	0
COG0746	1	1	0	1	1	1	1	1	1	1	1	1	0	1	1	1	0	1	0	0	1	0	0	1	0	0	1	1	0	1	1	1	0	1	1	0	0	0	0	1	0	1	0	1	0	0	0	0	0
COG1763	0	1	0	1	1	1	1	1	0	0	1	0	0	0	0	0	0	0	0	0	1	0	0	0	0	0	0	0	0	0	0	0	0	0	1	0	0	0	0	1	0	0	0	0	0	0	0	0	0
COG0476	1	1	1	1	1	1	1	1	1	1	1	1	1	1	1	1	1	1	1	1	1	1	1	1	1	1	1	1	1	1	1	1	1	1	1	1	1	1	1	1	1	1	1	1	1	1	1	1	1
COG0303	1	1	1	1	1	1	1	1	1	1	1	1	1	1	1	1	1	1	1	1	1	1	1	1	1	0	1	1	1	1	1	1	0	1	1	1	0	1	1	1	1	1	1	1	1	1	1	1	1
COG0521	1	1	1	1	1	1	1	1	1	1	1	1	1	1	1	1	1	1	1	1	1	1	1	1	1	0	1	1	1	1	1	1	0	0	1	1	0	1	1	1	1	1	1	0	1	1	1	1	1
COG0766	1	1	1	1	1	1	1	1	1	1	1	1	1	1	1	1	1	1	1	1	1	1	1	1	1	1	1	1	1	1	1	1	1	1	1	1	1	1	1	1	1	1	1	1	1	1	1	1	1
COG0812	1	1	1	1	1	1	1	1	1	1	1	1	1	1	1	1	1	1	1	1	1	1	1	1	1	1	1	1	1	1	1	1	1	1	1	1	1	1	1	1	1	1	1	1	1	1	1	1	1
COG0773	1	1	1	1	1	1	1	1	1	1	1	1	1	1	1	1	1	1	1	1	1	1	1	1	1	1	1	1	1	1	1	1	1	1	1	1	1	1	1	1	1	1	1	1	1	1	1	1	1
COG0771	1	1	1	1	1	1	1	1	1	1	1	1	1	1	1	1	1	1	1	1	1	1	1	0	1	1	1	1	1	1	1	1	1	1	1	1	1	1	1	1	1	0	1	1	1	1	1	1	1
COG0769	1	1	1	1	1	1	1	1	1	1	1	1	1	1	1	1	1	1	1	1	1	1	1	1	1	1	1	1	1	1	1	1	1	1	1	1	1	1	1	1	1	1	1	1	1	1	1	1	1
COG0770	1	1	1	1	1	1	1	1	1	1	1	1	1	1	1	1	1	1	1	1	1	1	1	1	1	1	1	1	1	1	1	1	1	1	1	1	1	1	1	1	1	1	1	1	1	1	1	1	1
COG0472	1	1	1	1	1	1	1	1	1	1	1	1	1	1	1	1	1	1	1	1	1	1	1	1	1	1	1	1	1	1	1	1	1	1	1	1	1	1	1	1	1	1	1	1	1	1	1	1	1
COG0707	1	1	1	1	1	1	1	1	1	1	1	1	1	1	1	1	1	1	1	1	1	1	1	1	1	1	1	1	1	1	1	1	1	1	1	1	1	1	1	1	1	1	1	1	1	1	1	1	1
COG0796	1	1	1	1	1	1	1	1	1	1	1	1	0	1	1	1	0	1	1	1	1	1	1	1	1	1	1	1	1	1	1	1	1	1	1	1	1	1	1	1	1	1	1	1	1	1	1	1	1
COG1181	1	1	1	1	1	1	1	1	1	1	1	1	1	1	1	1	1	1	1	1	1	1	1	1	1	1	1	1	1	1	1	1	1	1	1	1	1	1	1	1	1	1	1	1	1	1	1	1	1
COG0787	1	1	1	1	1	1	1	1	1	1	1	1	1	1	1	1	1	1	1	1	1	1	1	1	1	1	1	1	1	1	1	1	1	1	1	1	1	1	1	1	1	1	1	1	1	1	1	1	1
COG0029	1	1	1	1	1	1	1	1	1	1	1	1	0	1	1	1	0	1	0	1	0	1	1	1	1	1	1	0	0	1	1	0	1	1	1	1	1	1	1	0	0	1	1	0	1	1	1	1	1
COG0379	1	1	1	1	1	1	1	1	1	1	1	1	0	1	1	1	0	1	1	1	0	1	1	1	1	1	1	0	1	1	1	0	1	1	1	1	1	1	1	0	1	1	1	1	1	1	1	1	1
COG0157	1	1	1	1	1	1	1	1	1	1	1	1	1	1	1	1	1	1	1	1	0	1	1	1	1	1	1	0	1	1	1	0	1	1	1	1	1	1	1	0	1	1	1	1	1	1	1	1	1
COG1488	1	1	1	1	1	1	1	1	1	1	1	1	1	1	1	1	1	1	1	1	1	1	1	1	1	1	1	1	1	1	1	1	1	1	1	0	1	0	1	1	1	1	1	1	1	1	1	1	1
COG1057	1	1	1	1	1	1	1	1	1	1	1	0	1	1	1	1	1	1	1	1	1	1	1	0	1	1	1	1	1	1	1	1	1	1	0	1	1	1	1	1	1	1	1	1	1	1	1	1	1
COG0171	1	1	1	1	1	1	1	1	1	1	1	1	1	1	1	1	1	1	1	1	1	1	1	1	1	1	1	1	1	1	1	1	1	1	1	1	1	1	1	1	1	1	1	1	1	1	1	1	1
COG1056	0	0	0	0	0	0	0	0	0	0	0	1	1	1	0	0	1	0	0	0	0	1	0	1	0	0	0	0	0	0	0	0	0	0	1	0	0	0	0	0	1	1	0	1	0	0	0	0	0
COG1546	1	1	1	1	1	1	1	1	1	1	1	1	1	1	1	1	1	1	1	1	1	1	1	1	1	1	1	1	1	1	1	1	1	1	1	1	1	1	1	1	1	1	1	1	1	1	1	1	1
COG3172	0	0	0	0	0	0	0	0	1	1	0	0	0	0	0	0	0	1	0	0	0	0	0	0	0	0	0	0	0	0	0	0	0	0	1	1	0	1	0	0	0	0	0	0	0	0	0	0	0
COG0377	0	1	1	1	1	1	1	1	1	1	1	1	1	0	0	0	1	1	0	0	1	0	1	1	0	1	0	0	0	0	0	0	0	1	1	1	0	1	1	1	0	0	1	0	1	1	1	1	1
COG0649	0	1	1	1	1	1	1	1	1	1	1	1	1	0	0	0	1	1	0	0	1	0	1	1	0	1	0	0	0	0	0	0	0	1	1	1	0	1	1	1	0	0	1	0	1	1	1	1	1
COG0713	0	1	1	1	1	1	1	1	1	1	1	1	1	0	0	0	1	1	0	0	1	0	1	1	0	1	0	0	0	0	0	0	0	1	1	1	0	1	1	1	0	0	1	0	1	1	1	1	1
COG0838	0	1	1	1	1	1	1	1	1	1	1	1	1	0	0	0	1	1	0	0	1	0	1	1	0	1	0	0	0	0	0	0	0	1	1	1	0	1	1	1	0	0	1	0	1	1	1	1	1
COG0839	0	1	1	1	1	1	1	1	1	1	1	1	1	0	0	0	1	1	0	0	1	0	1	1	0	1	0	0	0	0	0	0	0	1	1	1	0	1	1	1	0	0	1	0	1	1	1	1	1
COG0852	0	1	1	1	1	1	1	1	1	1	0	1	1	0	0	0	1	1	0	0	1	0	1	1	0	1	0	0	0	0	0	0	0	1	1	1	0	1	1	1	0	0	1	0	1	1	1	1	1
COG1005	0	1	1	1	1	1	1	1	1	1	1	1	1	0	0	0	1	1	0	0	1	0	1	1	0	1	0	0	0	0	0	0	0	1	1	1	0	1	1	1	0	0	1	0	1	1	1	1	1
COG1007	0	1	1	1	1	1	1	1	1	1	1	1	1	0	0	0	1	1	0	0	1	0	1	1	0	1	0	0	0	0	0	0	0	1	1	1	0	1	1	1	0	0	1	0	1	1	1	1	1
COG1008	0	1	1	1	1	1	1	1	1	1	1	1	1	0	0	0	1	1	0	0	1	0	1	1	0	1	0	0	0	0	0	0	0	1	1	1	0	1	1	1	0	0	1	0	1	1	1	1	1
COG1009	1	1	1	1	1	1	1	1	1	1	1	1	1	1	1	1	1	1	1	1	1	1	1	1	1	1	1	0	1	1	0	0	1	1	1	1	1	1	1	1	1	0	1	1	1	1	1	1	1
COG1034	0	1	1	1	1	1	1	1	1	1	0	1	1	0	0	0	1	1	0	0	1	0	1	1	0	1	0	0	0	0	0	0	0	1	1	1	0	1	1	1	0	0	1	0	1	1	1	1	0
COG1143	0	1	1	1	1	1	1	1	1	1	1	1	1	0	0	0	1	1	0	0	1	0	1	1	0	1	0	0	0	0	0	0	0	1	1	1	0	1	1	1	0	0	1	0	1	1	1	1	1
COG1894	0	1	1	1	1	1	1	1	1	1	0	1	1	0	0	0	1	1	0	0	1	0	1	1	0	1	0	0	0	0	0	0	0	1	1	1	0	1	1	1	0	0	1	0	1	1	1	1	1
COG1905	0	1	1	1	1	1	1	1	1	1	0	1	1	0	0	0	1	1	0	0	1	0	1	1	0	1	0	0	0	0	0	0	0	1	1	1	0	1	1	1	0	0	1	0	0	1	1	1	1
COG3761	0	1	1	1	1	1	1	1	0	0	0	0	0	0	0	0	0	0	0	0	1	0	1	0	0	1	0	0	0	0	0	0	0	0	0	0	0	1	0	1	0	0	1	0	0	1	1	1	0
COG4657	0	0	0	0	0	0	0	0	0	0	0	0	0	0	0	0	0	0	0	0	0	0	0	0	0	0	0	0	0	0	0	0	0	0	0	0	0	0	0	0	0	0	0	0	0	0	0	0	0
COG2878	0	0	0	0	0	0	0	0	1	1	0	1	1	0	0	0	1	1	0	0	0	0	0	1	0	0	0	0	0	0	0	0	0	0	1	0	0	0	0	0	0	0	0	0	0	0	0	0	0
COG4656	0	0	0	0	0	0	0	0	1	0	0	0	0	0	0	0	0	0	0	0	0	0	0	0	0	0	0	0	0	0	0	0	0	0	0	0	0	0	0	0	0	0	0	0	0	0	0	0	0
COG4658	0	0	0	0	0	0	0	0	0	0	0	0	0	0	0	0	0	0	0	0	0	0	0	0	0	0	0	0	0	0	0	0	0	0	0	0	0	0	0	0	0	0	0	0	0	0	0	0	0
COG4660	0	0	0	0	0	0	0	0	0	0	0	0	0	0	0	0	0	0	0	0	0	0	0	0	0	0	0	0	0	0	0	0	0	0	0	0	0	0	0	0	0	0	0	0	0	0	0	0	0
COG4659	0	0	0	0	0	0	0	0	0	0	0	0	0	0	0	0	0	0	0	0	0	0	0	0	0	0	0	0	0	0	0	0	0	0	0	0	0	0	0	0	0	0	0	0	0	0	0	0	0
COG1726	0	0	0	0	0	0	0	0	0	0	0	0	0	0	0	0	0	0	0	0	0	0	0	0	0	0	0	0	0	0	0	0	0	0	0	0	0	0	0	0	0	0	0	0	0	0	0	0	0
COG1805	0	0	0	0	0	0	0	0	0	0	0	0	0	1	1	1	0	0	0	0	0	0	0	0	0	0	0	0	0	0	1	0	0	0	0	0	0	0	0	0	0	1	0	0	0	0	0	0	0
COG2869	0	0	0	0	0	0	0	0	0	0	0	0	0	0	0	0	0	0	0	0	0	0	0	0	0	0	0	0	0	0	0	0	0	0	0	0	0	0	0	0	0	0	0	0	0	0	0	0	0
COG1347	0	0	0	0	0	0	0	0	0	0	0	0	0	0	0	0	0	0	0	0	0	0	0	0	0	0	0	0	0	0	0	0	0	0	0	0	0	0	0	0	0	0	0	0	0	0	0	0	0
COG2209	0	0	0	0	0	0	0	0	0	0	0	0	0	0	0	0	0	0	0	0	0	0	0	0	0	0	0	0	0	0	0	0	0	0	0	0	0	0	0	0	0	0	0	0	0	0	0	0	0
COG2871	0	0	0	0	0	0	0	0	0	0	0	0	0	0	0	0	0	0	0	0	0	0	0	0	0	0	0	0	0	0	0	0	0	0	0	0	0	0	0	0	0	0	0	0	0	0	0	0	0
COG2991	0	0	0	0	0	0	0	0	0	0	0	0	0	0	0	0	0	0	0	0	0	0	0	0	0	0	0	0	0	0	0	0	0	0	0	0	0	0	0	0	0	0	0	0	0	0	0	0	0
COG1063	1	1	1	1	1	1	1	1	1	1	1	1	1	1	1	1	1	1	1	1	1	1	1	1	1	1	1	1	1	1	1	1	1	1	1	1	1	1	1	1	1	1	1	1	1	1	1	1	1
COG2303	1	1	1	0	0	0	1	1	1	1	1	1	1	1	1	1	1	1	1	1	1	1	1	1	1	1	1	0	1	1	1	0	0	1	1	1	0	1	1	1	1	1	1	0	1	1	1	1	1
COG3386	1	1	1	1	1	1	1	1	1	1	1	0	1	0	0	1	1	1	1	1	1	1	1	1	0	1	1	1	1	1	1	1	1	1	1	1	1	1	1	1	1	1	1	1	1	1	1	1	1
COG3265	1	1	0	1	1	1	1	1	1	1	0	1	1	1	1	1	1	1	1	1	1	1	0	1	1	0	1	1	1	1	1	1	0	0	1	0	0	0	0	1	1	1	1	1	1	1	0	1	1
COG1070	1	0	0	0	0	0	0	0	0	1	1	0	1	1	1	1	1	1	1	1	1	1	0	0	1	0	1	1	1	1	1	1	1	1	1	1	1	0	1	1	1	1	0	1	1	1	0	1	1
COG4948	1	1	1	1	1	1	1	1	1	1	1	1	1	1	1	1	1	1	1	1	1	1	1	1	1	1	1	1	1	1	1	1	1	1	1	1	1	1	1	1	1	1	1	1	1	1	1	1	1
COG1529	0	1	1	1	1	1	1	1	1	1	1	0	1	1	1	1	1	1	1	0	1	0	1	1	0	0	0	1	1	0	1	1	0	1	1	1	0	1	1	1	1	1	1	0	1	1	1	1	1
COG1319	0	1	1	1	1	1	1	1	1	1	1	0	1	0	0	0	1	1	0	0	1	0	1	1	0	0	0	0	0	0	0	0	0	1	1	1	0	1	1	1	0	0	1	0	1	1	1	1	1
COG2080	0	1	1	1	1	1	1	1	1	1	1	0	1	1	1	1	1	1	1	0	1	0	1	1	0	0	0	1	1	0	1	1	0	1	1	1	0	1	1	1	1	1	1	0	1	1	1	1	1
COG2379	0	1	0	1	1	1	1	1	0	0	0	0	0	0	0	0	0	1	0	0	1	0	0	1	0	0	0	0	0	0	0	0	0	0	1	0	0	0	0	1	0	0	0	0	0	1	0	1	0
COG1929	1	0	0	0	0	0	0	0	1	1	1	1	1	1	1	1	1	1	1	1	0	1	0	0	1	0	1	1	1	1	1	1	1	1	0	0	1	0	0	0	1	1	0	1	1	0	0	0	1
COG0413	0	1	1	1	1	1	1	1	1	1	1	1	1	1	1	1	1	1	1	0	0	1	1	1	1	1	0	0	0	0	1	0	1	1	1	1	1	1	1	0	0	1	1	1	1	1	1	1	1
COG1893	1	1	0	1	1	1	1	1	1	1	1	0	1	0	0	0	1	1	0	1	0	0	0	1	0	0	1	0	0	1	0	0	1	0	1	0	1	0	0	0	0	1	0	1	1	0	0	0	1
COG0853	0	1	0	0	0	0	0	1	0	0	1	1	1	1	1	1	1	0	0	0	0	1	0	0	1	1	0	0	0	0	0	0	1	1	1	1	1	0	1	0	0	0	0	0	1	0	0	0	1
COG0076	0	0	0	0	0	0	0	0	0	0	1	1	0	1	1	1	0	0	0	1	1	1	0	0	1	0	0	1	0	0	0	0	0	0	0	0	0	0	1	1	0	1	0	1	1	0	0	0	1
COG0414	0	1	1	1	1	1	1	1	1	1	1	1	1	1	1	1	1	1	1	0	0	1	1	1	1	1	0	0	1	0	1	0	1	1	1	1	1	1	1	0	1	1	1	1	1	1	1	1	1
COG1701	0	0	0	0	0	0	0	0	0	0	0	0	0	0	0	0	0	0	0	0	0	0	0	0	0	0	0	0	0	0	0	0	0	0	0	0	0	0	0	0	0	0	0	0	0	0	0	0	0
COG1072	1	1	0	1	1	1	1	1	0	1	1	0	0	1	1	1	0	0	1	1	1	1	0	0	1	0	1	1	1	1	1	1	0	0	0	0	0	0	0	1	1	1	0	1	1	0	0	0	1
COG5146	0	0	0	0	0	0	0	0	0	0	0	0	0	0	0	0	0	0	0	0	0	0	0	0	0	0	0	0	0	0	0	0	0	0	0	0	0	0	0	0	0	0	0	0	0	0	0	0	0
COG1829	0	0	0	0	0	0	0	0	0	0	0	0	0	0	0	0	0	0	0	0	0	0	0	0	0	0	0	0	0	0	0	0	0	0	0	0	0	0	0	0	0	0	0	0	0	0	0	0	0
COG0452	1	1	1	1	1	1	1	1	1	1	1	1	1	1	1	1	1	1	1	1	1	1	1	1	1	1	1	1	1	1	1	1	1	1	1	1	1	1	1	1	1	1	1	1	1	1	1	1	1
COG0669	1	1	1	1	1	1	1	1	1	1	1	1	1	1	1	1	1	1	1	1	1	1	1	1	1	1	1	1	1	1	1	1	1	1	1	1	1	1	1	1	1	1	1	1	1	1	1	1	1
COG1019	0	0	0	0	0	0	0	0	0	0	0	0	0	0	0	0	0	0	0	0	0	0	0	0	0	0	0	0	0	0	0	0	0	0	0	0	0	0	0	0	0	0	0	0	0	0	0	0	0
COG0237	1	1	1	1	1	1	1	1	1	1	1	1	1	1	1	1	1	1	1	1	1	1	1	1	1	1	1	1	1	1	1	1	1	1	1	1	1	1	1	1	1	1	1	1	1	1	1	1	1
COG0364	1	1	1	1	1	1	1	1	1	1	1	0	1	1	1	1	1	1	1	1	1	1	1	1	1	1	1	1	1	1	1	1	0	1	1	1	0	1	0	1	1	1	1	1	1	1	1	1	1
COG0363	1	1	1	1	1	1	1	1	1	1	1	0	1	1	1	1	1	1	1	1	1	1	1	0	1	1	1	1	1	1	1	1	1	1	0	1	1	1	0	1	1	1	1	1	1	1	1	1	1
COG0362	1	0	0	0	0	0	0	0	0	0	1	0	0	1	1	1	0	0	1	1	1	1	0	0	1	0	1	1	1	1	1	1	1	1	0	1	1	0	0	1	1	1	0	1	1	0	0	0	1
COG0036	1	1	1	1	1	1	1	1	1	1	1	1	1	1	1	1	1	1	1	1	1	1	1	1	1	1	1	1	1	1	1	1	1	1	1	1	1	1	1	1	1	1	1	1	1	1	1	1	1
COG0120	0	1	0	1	1	1	1	1	1	1	0	1	1	0	0	1	1	1	0	0	1	0	0	1	0	1	0	0	0	0	0	0	1	0	1	1	1	1	0	1	0	0	0	0	0	1	0	1	0
COG0698	1	0	1	0	0	0	0	0	0	0	1	0	1	1	1	1	1	1	1	1	0	1	1	0	1	1	1	1	1	1	1	1	1	1	0	1	1	1	1	0	1	1	1	1	1	1	1	1	1
COG0021	1	1	1	1	1	1	1	1	1	1	1	1	1	1	1	1	1	1	1	1	1	1	1	1	1	1	1	1	1	1	1	1	1	0	1	0	1	1	0	1	1	1	1	1	1	1	1	1	1
COG0176	1	1	1	1	1	1	1	1	1	1	1	1	1	1	1	1	1	1	1	1	1	1	1	1	1	1	1	1	1	1	1	1	1	1	1	1	1	1	1	1	1	1	1	1	1	1	1	1	1
COG2937	0	0	0	0	0	0	0	0	1	1	0	1	1	0	0	0	1	1	0	0	0	0	0	0	0	0	0	0	0	0	0	0	0	0	0	0	0	0	0	0	0	0	0	0	1	0	0	0	1
COG0204	1	1	1	1	1	1	1	1	1	1	1	1	1	1	1	1	1	1	1	1	1	1	1	1	1	1	1	1	1	1	1	1	1	1	1	1	1	1	1	1	1	1	1	1	1	1	1	1	1
COG0575	1	1	1	1	1	1	1	1	1	1	1	1	1	1	1	1	1	1	1	1	1	1	1	1	1	1	1	1	1	1	1	1	1	1	1	1	1	1	1	1	1	1	1	1	1	1	1	1	1
COG1502	1	1	1	1	1	1	1	1	1	1	1	1	1	1	1	1	1	1	1	1	1	1	1	1	1	1	1	1	1	1	1	1	1	0	1	0	1	1	0	1	1	1	1	1	1	1	1	1	1
COG0688	0	1	1	1	1	1	1	1	1	1	1	1	1	0	0	0	1	1	0	0	1	0	1	1	0	0	0	0	0	0	0	0	1	1	1	1	1	1	1	1	0	0	1	0	1	1	1	1	1
COG0558	1	1	1	1	1	1	1	1	1	1	1	1	1	1	1	1	1	1	1	1	1	1	1	1	1	1	1	1	1	1	1	1	1	0	1	0	1	1	0	1	1	1	1	1	1	1	1	1	1
COG1267	0	0	0	0	0	0	0	0	0	1	1	1	0	0	0	0	0	0	0	0	0	0	0	1	0	0	0	0	0	0	0	0	1	0	1	0	1	0	0	0	0	0	0	0	0	0	0	0	0
COG0671	1	1	1	1	1	1	1	1	1	1	1	1	1	1	1	1	1	1	1	1	1	1	1	1	1	1	1	1	1	1	1	1	1	1	1	1	1	1	1	1	1	1	1	1	1	1	1	1	1
COG5701	0	0	0	0	0	0	0	0	0	0	0	0	0	0	0	0	0	0	0	0	0	0	0	0	0	0	0	0	0	0	0	0	0	0	0	0	0	0	0	0	0	0	0	0	0	0	0	0	0
COG5702	0	0	0	0	0	0	0	0	0	0	0	0	0	0	0	0	0	0	0	0	0	0	0	0	0	0	0	0	0	0	0	0	0	0	0	0	0	0	0	0	0	0	0	0	0	0	0	0	0
COG5703	0	0	0	0	0	0	0	0	0	0	0	0	0	0	0	0	0	0	0	0	0	0	0	0	0	0	0	0	0	0	0	0	0	0	0	0	0	0	0	0	0	0	0	0	0	0	0	0	0
COG5704	0	0	0	0	0	0	0	0	0	0	0	0	0	0	0	0	0	0	0	0	0	0	0	0	0	0	0	0	0	0	0	0	0	0	0	0	0	0	0	0	0	0	0	0	0	0	0	0	0
COG5705	0	0	0	0	0	0	0	0	0	0	0	0	0	0	0	0	0	0	0	0	0	0	0	0	0	0	0	0	0	0	0	0	0	0	0	0	0	0	0	0	0	0	0	0	0	0	0	0	0
COG5706	0	0	0	0	0	0	0	0	0	0	0	0	0	0	0	0	0	0	0	0	0	0	0	0	0	0	0	0	0	0	0	0	0	0	0	0	0	0	0	0	0	0	0	0	0	0	0	0	0
COG5707	0	0	0	0	0	0	0	0	0	0	0	0	0	0	0	0	0	0	0	0	0	0	0	0	0	0	0	0	0	0	0	0	0	0	0	0	0	0	0	0	0	0	0	0	0	0	0	0	0
COG5708	0	0	0	0	0	0	0	0	0	0	0	0	0	0	0	0	0	0	0	0	0	0	0	0	0	0	0	0	0	0	0	0	0	0	0	0	0	0	0	0	0	0	0	0	0	0	0	0	0
COG5709	0	0	0	0	0	0	0	0	0	0	0	0	0	0	0	0	0	0	0	0	0	0	0	0	0	0	0	0	0	0	0	0	0	0	0	0	0	0	0	0	0	0	0	0	0	0	0	0	0
COG5710	0	0	0	0	0	0	0	0	0	0	0	0	0	0	0	0	0	0	0	0	0	0	0	0	0	0	0	0	0	0	0	0	0	0	0	0	0	0	0	0	0	0	0	0	0	0	0	0	0
COG5711	0	0	0	0	0	0	0	0	0	0	0	0	0	0	0	0	0	0	0	0	0	0	0	0	0	0	0	0	0	0	0	0	0	0	0	0	0	0	0	0	0	0	0	0	0	0	0	0	0
COG5712	0	0	0	0	0	0	0	0	0	0	0	0	0	0	0	0	0	0	0	0	0	0	0	0	0	0	0	0	0	0	0	0	0	0	0	0	0	0	0	0	0	0	0	0	0	0	0	0	0
COG5713	0	0	0	0	0	0	0	0	0	0	0	0	0	0	0	0	0	0	0	0	0	0	0	0	0	0	0	0	0	0	0	0	0	0	0	0	0	0	0	0	0	0	0	0	0	0	0	0	0
COG5714	0	0	0	0	0	0	0	0	0	0	0	0	0	0	0	0	0	0	0	0	0	0	0	0	0	0	0	0	0	0	0	0	0	0	0	0	0	0	0	0	0	0	0	0	0	0	0	0	0
COG5715	0	0	0	0	0	0	0	0	0	0	0	0	0	0	0	0	0	0	0	0	0	0	0	0	0	0	0	0	0	0	0	0	0	0	0	0	0	0	0	0	0	0	0	0	0	0	0	0	0
COG5743	0	0	0	0	0	0	0	0	0	0	0	0	0	0	0	0	0	0	0	0	0	0	0	0	0	0	0	0	0	0	0	0	0	0	0	0	0	0	0	0	0	0	0	0	0	0	0	0	0
COG5745	0	0	0	0	0	0	0	0	0	0	0	0	0	0	0	0	0	0	0	0	0	0	0	0	0	0	0	0	0	0	0	0	0	0	0	0	0	0	0	0	0	0	0	0	0	0	0	0	0
COG5716	0	0	0	0	0	0	0	0	0	0	0	0	0	0	0	0	0	0	0	0	0	0	0	0	0	0	0	0	0	0	0	0	0	0	0	0	0	0	0	0	0	0	0	0	0	0	0	0	0
COG5717	0	0	0	0	0	0	0	0	0	0	0	0	0	0	0	0	0	0	0	0	0	0	0	0	0	0	0	0	0	0	0	0	0	0	0	0	0	0	0	0	0	0	0	0	0	0	0	0	0
COG5718	0	0	0	0	0	0	0	0	0	0	0	0	0	0	0	0	0	0	0	0	0	0	0	0	0	0	0	0	0	0	0	0	0	0	0	0	0	0	0	0	0	0	0	0	0	0	0	0	0
COG5719	0	0	0	0	0	0	0	0	0	0	0	0	0	0	0	0	0	0	0	0	0	0	0	0	0	0	0	0	0	0	0	0	0	0	0	0	0	0	0	0	0	0	0	0	0	0	0	0	0
COG5720	0	0	0	0	0	0	0	0	0	0	0	0	0	0	0	0	0	0	0	0	0	0	0	0	0	0	0	0	0	0	0	0	0	0	0	0	0	0	0	0	0	0	0	0	0	0	0	0	0
COG5721	0	0	0	0	0	0	0	0	0	0	0	0	0	0	0	0	0	0	0	0	0	0	0	0	0	0	0	0	0	0	0	0	0	0	0	0	0	0	0	0	0	0	0	0	0	0	0	0	0
COG5722	0	0	0	0	0	0	0	0	0	0	0	0	0	0	0	0	0	0	0	0	0	0	0	0	0	0	0	0	0	0	0	0	0	0	0	0	0	0	0	0	0	0	0	0	0	0	0	0	0
COG5723	0	0	0	0	0	0	0	0	0	0	0	0	0	0	0	0	0	0	0	0	0	0	0	0	0	0	0	0	0	0	0	0	0	0	0	0	0	0	0	0	0	0	0	0	0	0	0	0	0
COG5724	0	0	0	0	0	0	0	0	0	0	0	0	0	0	0	0	0	0	0	0	0	0	0	0	0	0	0	0	0	0	0	0	0	0	0	0	0	0	0	0	0	0	0	0	0	0	0	0	0
COG5725	0	0	0	0	0	0	0	0	0	0	0	0	0	0	0	0	0	0	0	0	0	0	0	0	0	0	0	0	0	0	0	0	0	0	0	0	0	0	0	0	0	0	0	0	0	0	0	0	0
COG5726	0	0	0	0	0	0	0	0	0	0	0	0	0	0	0	0	0	0	0	0	0	0	0	0	0	0	0	0	0	0	0	0	0	0	0	0	0	0	0	0	0	0	0	0	0	0	0	0	0
COG5727	0	0	0	0	0	0	0	0	0	0	0	0	0	0	0	0	0	0	0	0	0	0	0	0	0	0	0	0	0	0	0	0	0	0	0	0	0	0	0	0	0	0	0	0	0	0	0	0	0
COG5728	0	0	0	0	0	0	0	0	0	0	0	0	0	0	0	0	0	0	0	0	0	0	0	0	0	0	0	0	0	0	0	0	0	0	0	0	0	0	0	0	0	0	0	0	0	0	0	0	0
COG5729	0	0	0	0	0	0	0	0	0	0	0	0	0	0	0	0	0	0	0	0	0	0	0	0	0	0	0	0	0	0	0	0	0	0	0	0	0	0	0	0	0	0	0	0	0	0	0	0	0
COG5730	0	0	0	0	0	0	0	0	0	0	0	0	0	0	0	0	0	0	0	0	0	0	0	0	0	0	0	0	0	0	0	0	0	0	0	0	0	0	0	0	0	0	0	0	0	0	0	0	0
COG5731	0	0	0	0	0	0	0	0	0	0	0	0	0	0	0	0	0	0	0	0	0	0	0	0	0	0	0	0	0	0	0	0	0	0	0	0	0	0	0	0	0	0	0	0	0	0	0	0	0
COG5732	0	0	0	0	0	0	0	0	0	0	0	0	0	0	0	0	0	0	0	0	0	0	0	0	0	0	0	0	0	0	0	0	0	0	0	0	0	0	0	0	0	0	0	0	0	0	0	0	0
COG5733	0	0	0	0	0	0	0	0	0	0	0	0	0	0	0	0	0	0	0	0	0	0	0	0	0	0	0	0	0	0	0	0	0	0	0	0	0	0	0	0	0	0	0	0	0	0	0	0	0
COG5734	0	0	0	0	0	0	0	0	0	0	0	0	0	0	0	0	0	0	0	0	0	0	0	0	0	0	0	0	0	0	0	0	0	0	0	0	0	0	0	0	0	0	0	0	0	0	0	0	0
COG5735	0	0	0	0	0	0	0	0	0	0	0	0	0	0	0	0	0	0	0	0	0	0	0	0	0	0	0	0	0	0	0	0	0	0	0	0	0	0	0	0	0	0	0	0	0	0	0	0	0
COG5736	0	0	0	0	0	0	0	0	0	0	0	0	0	0	0	0	0	0	0	0	0	0	0	0	0	0	0	0	0	0	0	0	0	0	0	0	0	0	0	0	0	0	0	0	0	0	0	0	0
COG5737	0	0	0	0	0	0	0	0	0	0	0	0	0	0	0	0	0	0	0	0	0	0	0	0	0	0	0	0	0	0	0	0	0	0	0	0	0	0	0	0	0	0	0	0	0	0	0	0	0
COG5738	0	0	0	0	0	0	0	0	0	0	0	0	0	0	0	0	0	0	0	0	0	0	0	0	0	0	0	0	0	0	0	0	0	0	0	0	0	0	0	0	0	0	0	0	0	0	0	0	0
COG5739	0	0	0	0	0	0	0	0	0	0	0	0	0	0	0	0	0	0	0	0	0	0	0	0	0	0	0	0	0	0	0	0	0	0	0	0	0	0	0	0	0	0	0	0	0	0	0	0	0
COG5740	0	0	0	0	0	0	0	0	0	0	0	0	0	0	0	0	0	0	0	0	0	0	0	0	0	0	0	0	0	0	0	0	0	0	0	0	0	0	0	0	0	0	0	0	0	0	0	0	0
COG5741	0	0	0	0	0	0	0	0	0	0	0	0	0	0	0	0	0	0	0	0	0	0	0	0	0	0	0	0	0	0	0	0	0	0	0	0	0	0	0	0	0	0	0	0	0	0	0	0	0
COG0263	1	1	1	1	1	1	1	1	1	1	1	1	1	1	1	1	1	1	1	1	1	1	1	1	1	1	1	1	1	1	1	1	0	1	1	1	0	1	0	1	1	1	1	1	1	1	1	1	1
COG0014	1	1	1	1	1	1	1	1	1	1	1	1	1	1	1	1	1	1	1	1	1	1	1	1	1	1	1	1	1	1	1	1	0	1	1	1	0	1	0	1	1	1	1	1	1	1	1	1	1
COG0345	1	1	1	1	1	1	1	1	1	1	1	1	1	1	1	1	1	1	1	1	1	1	1	1	1	1	1	1	1	1	1	1	1	1	1	1	1	1	1	1	1	1	1	1	1	1	1	1	1
COG2423	1	0	0	1	1	1	1	0	1	0	1	1	0	0	1	0	0	1	1	1	1	0	1	1	0	0	1	1	1	0	1	1	0	0	1	0	0	0	0	1	0	0	0	1	1	0	0	0	1
COG1012	1	1	1	1	1	1	1	1	1	1	1	1	1	1	1	1	1	1	1	1	1	1	1	1	1	1	1	1	1	1	1	1	1	1	1	1	1	1	1	1	1	1	1	1	1	1	1	1	1
COG0506	1	1	1	1	1	1	1	1	1	1	1	1	1	1	1	1	1	1	1	1	1	1	1	1	1	1	1	1	1	1	1	1	1	1	1	1	1	1	1	1	1	1	1	1	1	1	1	1	1
COG0034	1	1	1	1	1	1	1	1	1	1	1	1	1	1	1	1	1	1	1	1	1	1	1	1	1	1	1	1	1	1	1	1	1	1	1	1	1	1	1	1	1	1	1	1	1	1	1	1	1
COG0151	1	1	1	1	1	1	1	1	1	1	1	1	1	1	1	1	1	1	1	1	1	1	1	1	1	1	1	1	1	1	1	1	1	1	1	1	1	1	1	1	1	1	1	1	1	1	1	1	1
COG0299	1	1	1	1	1	1	1	1	1	1	1	1	1	1	1	1	1	1	1	1	1	1	1	1	1	1	1	1	1	1	1	1	1	1	1	1	1	1	1	1	1	1	1	1	1	1	1	1	1
COG0027	0	0	0	0	0	0	0	0	1	1	1	1	1	0	0	0	1	1	0	0	0	0	0	1	0	1	0	0	0	0	0	0	0	0	1	0	0	0	0	0	0	0	0	0	1	0	0	0	1
COG0788	1	0	1	0	0	0	0	0	1	1	1	1	1	1	1	1	1	1	1	1	0	1	1	1	1	0	1	1	1	1	1	1	0	1	1	1	0	1	0	1	1	1	1	1	1	0	1	0	1
COG0046	1	1	1	1	1	1	1	1	1	1	1	1	1	1	1	1	1	1	1	1	1	1	1	1	1	1	1	1	1	1	1	1	1	1	1	1	1	1	1	1	1	1	1	1	1	1	1	1	1
COG0047	1	1	1	1	1	1	1	1	1	1	1	1	1	1	1	1	1	1	1	1	1	1	1	1	1	1	1	1	1	1	1	1	1	1	1	1	1	1	1	1	1	1	1	1	1	1	1	1	1
COG1828	1	1	1	1	1	1	1	1	0	0	1	0	0	1	1	1	0	0	1	1	1	1	1	0	1	1	1	1	1	1	1	1	1	0	0	0	1	1	0	1	1	1	1	1	1	1	1	1	1
COG0150	1	1	1	1	1	1	1	1	1	1	1	1	1	1	1	1	1	1	1	1	1	1	1	1	1	1	1	1	1	1	1	1	1	1	1	1	1	1	1	1	1	1	1	1	1	1	1	1	1
COG0026	1	1	1	1	1	1	1	1	1	1	1	1	1	1	1	1	1	1	1	1	1	1	1	1	1	1	1	1	1	1	1	0	1	1	1	1	1	1	1	1	1	1	1	1	1	1	1	1	1
COG0041	1	1	1	1	1	1	1	1	1	1	1	1	1	1	1	1	1	1	1	1	1	1	1	1	1	1	1	1	1	1	1	1	1	1	1	1	1	1	1	1	1	1	1	1	1	1	1	1	1
COG0152	1	1	1	1	1	1	1	1	1	1	1	1	1	1	1	1	1	1	1	1	1	1	1	1	1	1	1	1	1	1	1	1	1	1	1	1	1	1	1	1	1	1	1	1	1	1	1	1	1
COG0015	1	1	1	1	1	1	1	1	1	1	1	1	1	1	1	1	1	1	1	1	1	1	1	1	1	1	1	1	1	1	1	1	1	1	1	1	1	1	1	1	1	1	1	1	1	1	1	1	1
COG0138	1	1	1	1	1	1	1	1	1	1	1	1	1	1	1	1	1	1	1	1	1	1	1	1	1	1	1	1	1	1	1	1	1	1	1	1	1	1	1	1	1	1	1	1	1	1	1	1	1
COG1759	0	0	0	0	0	0	0	0	0	0	0	0	0	0	0	0	0	0	0	0	0	0	0	0	0	0	0	0	0	0	0	0	0	0	0	0	0	0	0	0	0	0	0	0	0	0	0	0	0
COG3363	0	0	0	0	0	0	0	0	0	0	0	0	0	0	0	0	0	0	0	0	0	0	0	0	0	0	0	0	0	0	0	0	0	0	0	0	0	0	0	0	0	0	0	0	0	0	0	0	0
COG0104	1	1	1	1	1	1	1	1	1	1	1	1	1	1	1	1	1	1	1	1	1	1	1	1	1	1	1	1	1	1	1	1	1	1	1	1	1	1	1	1	1	1	1	1	1	1	1	1	1
COG0516	1	1	1	1	1	1	1	1	1	1	1	1	1	1	1	1	1	1	1	1	1	1	1	1	1	1	1	1	1	1	1	1	1	1	1	1	1	1	1	1	1	1	1	1	1	1	1	1	1
COG0518	1	1	1	1	1	1	1	1	1	1	1	1	1	1	1	1	1	1	1	1	1	1	1	1	1	1	1	1	1	1	1	1	1	1	1	1	1	1	1	1	1	1	1	1	1	1	1	1	1
COG0519	1	1	1	1	1	1	1	1	1	1	1	1	1	1	1	1	1	1	1	1	1	1	1	1	1	1	1	1	1	1	1	1	1	1	1	1	1	1	1	1	1	1	1	1	1	1	1	1	1
COG0813	0	0	0	0	0	0	0	0	0	0	1	0	0	0	0	0	0	0	0	0	0	1	0	0	1	0	0	0	0	0	0	0	1	0	0	0	1	0	1	0	0	0	0	0	0	0	0	0	0
COG0005	1	1	0	1	1	1	1	1	0	0	1	0	1	1	1	1	1	0	1	1	1	1	0	0	1	0	1	1	1	1	1	1	1	0	0	1	1	0	1	1	1	1	0	1	1	1	0	0	1
COG0503	1	1	1	1	1	1	1	1	1	1	1	1	1	0	0	0	1	1	1	1	1	1	1	1	1	0	1	1	1	1	1	1	1	0	1	0	1	1	1	1	1	1	1	1	1	0	1	1	1
COG0634	1	1	0	1	1	1	1	1	1	1	1	1	1	1	1	1	1	1	1	1	1	1	0	0	1	1	1	1	1	1	1	1	1	1	0	1	1	0	1	1	1	1	0	1	1	0	0	0	1
COG2236	1	0	1	0	0	0	0	0	0	0	0	0	0	0	0	0	0	0	1	1	0	1	0	1	1	0	1	1	1	1	1	1	0	0	1	0	0	1	0	0	1	1	1	1	1	1	1	1	1
COG1052	0	1	1	1	1	1	1	1	1	1	1	1	1	1	1	0	1	1	0	0	1	0	1	1	1	1	0	0	0	0	0	0	0	1	1	1	0	0	1	1	0	0	1	0	1	1	1	1	1
COG1154	1	0	1	0	1	1	1	0	1	1	1	1	1	1	1	1	1	1	1	1	1	1	1	1	1	1	1	1	1	1	1	1	1	1	1	1	1	1	0	1	1	1	1	1	1	1	1	1	1
COG1995	0	1	1	1	1	1	1	1	1	1	0	1	1	1	1	0	1	1	0	0	1	0	1	1	0	1	0	1	0	0	1	1	0	1	1	1	0	1	1	1	0	0	1	0	1	1	1	1	1
COG0854	0	1	1	1	1	1	1	1	1	1	0	1	1	0	0	0	1	1	0	0	1	0	1	1	0	1	0	0	0	0	0	0	0	1	1	1	0	1	1	1	0	0	1	0	0	1	1	1	0
COG2240	1	1	0	1	1	1	1	1	1	1	0	0	1	0	0	0	1	1	1	0	1	1	0	1	1	0	1	0	1	0	0	0	0	0	0	0	0	0	0	1	1	0	0	1	0	0	0	0	0
COG0259	1	1	1	1	1	1	1	1	1	1	0	1	1	1	1	0	1	1	1	1	1	1	1	1	1	1	1	1	1	1	1	1	0	1	1	1	0	1	1	1	1	1	1	0	1	1	1	1	1
COG0214	1	0	0	0	0	0	0	0	0	0	1	0	0	1	0	0	0	0	1	1	0	1	0	0	1	0	1	1	1	1	1	1	1	0	0	0	1	0	0	0	1	1	0	1	1	0	0	0	1
COG0311	1	0	0	0	0	0	0	0	0	0	1	0	0	1	1	1	0	0	1	1	0	1	0	0	1	0	1	1	1	1	1	1	1	0	0	0	1	0	0	0	1	1	0	1	1	0	0	0	1
COG0540	1	1	1	1	1	1	1	1	1	1	1	1	1	1	1	1	1	1	1	1	1	1	1	1	1	1	1	1	1	1	1	1	1	1	1	1	1	1	1	1	1	1	1	1	1	1	1	1	1
COG0418	0	0	0	0	0	0	0	0	1	1	0	1	0	0	0	0	0	1	0	0	1	0	0	1	0	0	0	0	0	0	0	0	0	0	1	0	0	0	0	1	0	0	0	0	0	1	0	0	0
COG0044	1	1	1	1	1	1	1	1	1	1	1	1	1	1	1	1	1	1	1	1	1	1	1	1	1	1	1	1	1	1	1	1	1	1	1	1	1	1	1	1	1	1	1	1	1	1	1	1	1
COG0167	1	1	1	1	1	1	1	1	1	1	1	1	1	1	1	1	1	1	1	1	1	1	1	1	1	1	1	1	1	1	1	1	1	1	1	1	1	1	1	1	1	1	1	1	1	1	1	1	1
COG0461	1	1	1	1	1	1	1	1	1	1	1	1	1	1	1	1	1	1	1	1	1	1	1	1	1	1	1	1	1	1	1	1	1	1	1	1	1	1	1	1	1	1	1	1	1	1	1	1	1
COG0284	1	1	1	1	1	1	1	1	1	1	1	1	1	1	1	1	1	1	1	1	1	1	1	1	1	1	1	1	1	1	1	1	1	1	1	1	1	1	1	1	1	1	1	1	1	1	1	1	1
COG0563	1	1	1	1	1	1	1	1	1	1	1	1	1	1	1	1	1	1	1	1	1	1	1	1	1	1	1	1	1	1	1	1	1	1	1	1	1	1	1	1	1	1	1	1	1	1	1	1	1
COG0528	1	1	1	1	1	1	1	1	1	1	1	1	1	1	1	1	1	1	1	1	1	1	1	1	1	1	1	1	1	1	1	1	1	1	1	1	1	1	1	1	1	1	1	1	1	1	1	1	1
COG0105	1	1	1	1	1	1	1	1	1	1	1	1	1	1	1	1	1	1	1	1	1	1	1	1	1	1	1	1	1	1	1	1	1	1	1	1	1	1	1	1	1	1	1	1	1	1	1	1	1
COG0504	1	1	1	1	1	1	1	1	1	1	1	1	1	1	1	1	1	1	1	1	1	1	1	1	1	1	1	1	1	1	1	1	1	1	1	1	1	1	1	1	1	1	1	1	1	1	1	1	1
COG2141	1	1	1	1	1	1	1	1	1	1	1	1	1	1	1	1	1	1	1	1	1	1	1	1	1	1	1	1	1	1	1	1	1	1	1	1	1	1	1	1	1	1	1	1	1	1	1	1	1
COG1335	1	1	0	1	1	1	1	1	1	1	1	1	1	1	1	1	1	1	1	1	1	1	1	1	1	1	1	1	1	1	1	1	1	1	1	1	1	1	1	1	1	1	1	1	1	1	0	0	1
COG0251	1	1	1	1	1	1	1	1	1	1	1	1	1	1	1	1	1	1	1	1	1	1	1	1	1	1	1	1	1	1	1	1	1	1	1	1	1	1	1	1	1	1	1	1	1	1	1	1	1
COG0778	1	1	1	1	1	1	1	1	1	1	1	1	1	1	1	1	1	1	1	1	1	1	1	1	1	1	1	1	1	1	1	1	1	1	1	1	1	1	1	1	1	1	1	1	1	1	1	1	1
COG4221	1	0	1	0	0	0	0	0	1	1	1	1	1	1	1	1	1	1	1	1	1	1	1	0	1	1	1	1	1	1	1	1	1	1	1	1	1	1	1	1	1	1	1	1	1	1	1	1	1
COG1853	1	1	1	1	1	1	1	1	1	1	1	1	1	1	1	1	1	1	1	1	1	0	1	1	0	1	1	1	1	0	1	1	1	0	1	1	1	1	1	1	1	1	1	1	1	1	1	1	1
COG2233	1	1	0	1	1	1	1	1	1	1	1	1	0	1	1	1	0	1	1	1	0	1	0	1	1	0	1	1	1	1	1	1	1	0	1	0	1	0	0	0	1	1	1	1	1	0	0	0	1
COG0295	1	1	1	1	1	1	1	1	0	0	1	0	0	1	1	1	0	1	1	1	1	1	1	0	1	0	1	1	1	1	1	1	1	0	0	1	1	1	1	1	1	1	1	1	1	1	1	1	1
COG0402	0	1	1	1	1	1	1	1	1	1	1	1	1	1	1	1	1	1	1	1	1	0	1	1	0	1	0	1	1	1	1	1	0	0	1	1	0	1	0	1	1	1	1	0	1	0	1	1	1
COG0035	1	1	0	1	1	1	1	1	1	1	1	1	1	1	1	1	1	1	1	1	1	1	0	1	1	0	1	1	1	1	1	1	1	1	1	1	1	0	1	1	1	1	0	1	1	0	0	0	1
COG2065	1	0	0	0	0	0	0	0	1	1	1	0	0	1	1	1	0	1	1	1	0	1	0	1	1	0	1	1	1	1	1	1	1	1	1	1	1	0	0	0	1	1	0	1	1	0	0	0	1
COG0572	0	0	0	0	0	0	0	0	0	0	1	0	0	0	0	0	0	0	0	0	0	0	0	0	0	1	0	0	0	0	0	0	1	1	0	1	1	0	1	0	0	0	0	0	0	0	0	0	0
COG0213	1	1	0	1	1	1	1	1	0	1	1	0	0	1	1	1	0	1	1	1	1	1	0	0	1	0	1	1	1	1	1	1	1	0	0	0	1	0	0	1	1	1	0	1	1	0	0	0	1
COG0208	1	0	1	0	0	0	0	0	1	1	1	1	1	1	1	1	1	1	1	1	1	1	1	1	1	1	1	1	1	1	1	1	1	1	1	1	1	1	1	1	0	1	1	1	1	1	1	1	1
COG0209	1	1	1	1	1	1	1	1	1	1	1	1	1	1	1	1	1	1	1	1	1	1	1	1	1	1	1	1	1	1	1	1	1	1	1	1	1	1	1	1	1	1	1	1	0	1	1	1	1
COG1435	1	0	1	0	0	0	0	0	0	0	1	0	1	1	1	1	1	0	1	1	1	1	1	0	1	0	1	1	1	1	1	1	1	1	0	1	1	1	1	1	1	1	1	1	0	1	1	1	0
COG2820	0	0	0	0	0	0	0	0	0	0	0	0	0	0	0	0	0	0	0	0	0	0	0	0	0	0	0	0	0	0	1	0	0	0	0	1	0	0	1	0	0	0	0	0	0	0	0	0	0
COG1957	1	0	0	0	0	0	0	0	1	1	1	0	1	1	1	1	1	1	1	1	1	0	0	0	0	1	1	1	1	1	1	1	0	1	0	0	0	0	0	1	1	1	1	1	1	0	0	0	1
COG0022	1	1	1	1	1	1	1	1	1	1	1	1	1	1	1	1	1	1	1	1	1	1	1	0	1	1	1	1	1	1	1	1	1	1	0	1	1	1	1	1	1	1	1	1	1	1	1	1	1
COG0508	1	1	1	1	1	1	1	1	1	1	1	1	1	1	1	1	1	1	1	1	1	1	1	1	1	1	1	1	1	1	1	1	1	1	1	1	1	1	1	1	1	1	1	1	1	1	1	1	1
COG0674	0	0	0	0	0	0	0	0	0	0	1	0	0	0	0	0	0	0	0	0	0	0	0	0	0	0	0	0	0	0	0	0	1	0	0	0	1	0	0	0	0	0	0	0	0	0	0	0	0
COG1013	0	0	0	0	0	0	0	0	0	0	1	0	0	0	0	0	0	0	0	0	0	0	0	0	0	0	0	0	0	0	0	0	1	0	0	0	1	0	0	0	0	0	0	0	0	0	0	0	0
COG1014	0	0	0	0	0	0	0	0	1	0	1	1	1	0	0	0	1	0	0	0	1	0	0	1	0	0	0	0	0	0	0	0	1	0	1	0	1	1	0	1	0	0	0	0	0	0	0	0	0
COG1071	1	1	1	1	1	1	1	1	1	1	1	1	1	1	1	1	1	1	1	1	1	1	1	0	1	1	1	1	1	1	1	1	1	1	0	1	1	1	1	1	1	1	1	1	1	1	1	1	1
COG1144	0	0	0	0	0	0	0	0	0	0	0	0	0	0	0	0	0	0	0	0	0	0	0	0	0	0	0	0	0	0	0	0	0	0	0	0	0	0	0	0	0	0	0	0	0	0	0	0	0
COG1882	0	0	0	0	0	0	0	0	0	0	0	0	0	0	0	0	0	0	0	0	0	0	0	0	0	0	0	0	0	0	0	0	1	0	0	0	1	0	0	0	0	0	0	0	0	0	0	0	0
COG2609	1	1	0	0	0	0	0	1	1	1	0	1	1	1	1	0	1	1	1	1	0	1	0	1	1	0	1	1	1	1	1	1	0	0	1	0	0	0	0	0	1	1	0	1	1	0	0	0	1
COG3961	0	0	0	0	0	0	0	0	0	0	0	1	0	0	0	0	0	0	1	0	0	0	0	0	0	0	0	0	1	0	0	0	0	0	0	0	0	0	0	0	0	0	0	0	0	0	0	0	0
COG0085	1	1	1	1	1	1	1	1	1	1	1	1	1	1	1	1	1	1	1	1	1	1	1	1	1	1	1	1	1	1	1	1	1	1	1	1	1	1	1	1	1	1	1	1	1	1	1	1	1
COG0086	1	1	1	1	1	1	1	1	1	1	1	1	1	1	1	1	1	1	1	1	1	1	1	1	1	1	1	1	1	1	1	1	1	1	1	1	1	1	1	1	1	1	1	1	1	1	1	1	1
COG0202	1	1	1	1	1	1	1	1	1	1	1	1	1	1	1	1	1	1	1	1	1	1	1	1	1	1	1	1	1	1	1	1	1	1	1	1	1	1	1	1	1	1	1	1	1	1	1	1	1
COG0568	1	1	1	1	1	1	1	1	1	1	1	1	1	1	1	1	1	1	1	1	1	1	1	1	1	1	1	1	1	1	1	1	1	1	1	1	1	1	1	1	1	1	1	1	1	1	1	1	1
COG1095	0	0	0	0	0	0	0	0	0	0	0	0	0	0	0	0	0	0	0	0	0	0	0	0	0	0	0	0	0	0	0	0	0	0	0	0	0	0	0	0	0	0	0	0	0	0	0	0	0
COG1191	0	0	1	0	0	0	0	0	1	1	1	0	1	1	0	1	1	1	0	1	0	1	1	1	1	0	0	1	0	1	1	1	1	0	1	0	1	1	0	0	1	0	1	0	1	1	1	1	1
COG1460	0	0	0	0	0	0	0	0	0	0	0	0	0	0	0	0	0	0	0	0	0	0	0	0	0	0	0	0	0	0	0	0	0	0	0	0	0	0	0	0	0	0	0	0	0	0	0	0	0
COG1508	0	1	1	1	1	1	1	1	1	1	1	1	1	1	0	0	1	1	0	0	1	0	1	1	0	1	0	0	0	0	0	0	1	1	1	1	1	1	1	1	0	0	1	0	0	1	1	1	0
COG1594	0	0	0	0	0	0	0	0	0	0	0	0	0	0	0	0	0	0	0	0	0	0	0	0	0	0	0	0	0	0	0	0	0	0	0	0	0	0	0	0	0	0	0	0	0	0	0	0	0
COG1595	1	1	1	1	1	1	1	1	1	1	1	1	1	1	1	1	1	1	1	1	1	1	1	1	1	1	1	1	1	1	1	1	1	1	1	1	1	1	1	1	1	1	1	1	1	1	1	1	1
COG1758	1	1	1	1	1	1	1	1	1	1	1	1	1	1	1	1	1	1	1	1	1	1	1	1	1	1	1	1	1	1	1	1	1	0	1	0	1	1	0	1	1	1	1	1	1	1	1	1	1
COG1761	0	0	0	0	0	0	0	0	0	0	0	0	0	0	0	0	0	0	0	0	0	0	0	0	0	0	0	0	0	0	0	0	0	0	0	0	0	0	0	0	0	0	0	0	0	0	0	0	0
COG1996	0	0	0	0	0	0	0	0	0	0	0	0	0	0	0	0	0	0	0	0	0	0	0	0	0	0	0	0	0	0	0	0	0	0	0	0	0	0	0	0	0	0	0	0	0	0	0	0	0
COG2012	0	0	0	0	0	0	0	0	0	0	0	0	0	0	0	0	0	0	0	0	0	0	0	0	0	0	0	0	0	0	0	0	0	0	0	0	0	0	0	0	0	0	0	0	0	0	0	0	0
COG2093	0	0	0	0	0	0	0	0	0	0	0	0	0	0	0	0	0	0	0	0	0	0	0	0	0	0	0	0	0	0	0	0	0	0	0	0	0	0	0	0	0	0	0	0	0	0	0	0	0
COG3343	0	0	0	0	0	0	0	0	0	0	1	0	0	0	0	0	0	0	0	0	0	0	0	0	0	0	0	0	0	0	0	0	1	0	0	0	1	0	0	0	0	0	0	0	0	0	0	0	0
COG5503	0	0	0	0	0	0	0	0	0	0	1	0	0	0	0	0	0	0	0	0	0	0	0	0	0	0	0	0	0	0	0	0	1	0	0	0	1	0	0	0	0	0	0	0	0	0	0	0	0
COG0807	1	1	1	1	1	1	1	1	1	1	1	1	1	1	1	1	1	1	1	0	1	1	1	1	1	1	1	1	1	1	1	1	1	1	1	1	1	1	1	1	1	1	1	1	1	1	1	1	1
COG2429	0	0	0	0	0	0	0	0	0	0	0	0	0	0	0	0	0	0	0	0	0	0	0	0	0	0	0	0	0	0	0	0	0	0	0	0	0	0	0	0	0	0	0	0	0	0	0	0	0
COG1402	0	1	0	1	1	1	1	1	0	0	0	0	0	0	0	0	0	1	1	0	1	0	0	1	0	1	0	1	1	0	1	1	1	0	1	0	0	0	0	1	1	1	0	0	0	0	0	0	1
COG0117	0	1	1	1	1	1	1	1	1	1	1	1	1	1	1	1	1	1	0	1	1	1	1	1	1	1	0	1	1	1	1	1	1	1	1	1	1	1	1	1	1	1	1	1	1	1	1	1	1
COG1985	1	1	1	1	1	1	1	1	1	1	1	1	1	1	1	1	1	1	0	1	1	1	1	1	1	1	1	1	1	1	1	1	1	1	1	1	1	1	1	1	1	1	1	1	1	1	1	1	1
COG0108	1	1	1	1	1	1	1	1	1	1	1	1	1	0	0	1	1	1	1	0	1	1	1	1	1	1	1	1	1	1	1	1	1	1	1	1	1	1	1	1	1	1	1	1	1	1	1	1	1
COG0054	1	1	1	1	1	1	1	1	1	1	1	1	1	1	1	1	1	1	1	1	1	1	1	1	1	1	1	1	1	1	1	1	1	1	1	1	1	1	1	1	1	1	1	1	1	1	1	1	1
COG0307	1	1	1	1	1	1	1	1	1	1	1	1	1	1	1	1	1	1	1	1	1	1	1	1	1	1	1	1	1	1	1	1	1	1	1	1	1	1	1	1	1	1	1	1	1	1	1	1	1
COG1731	0	0	0	0	0	0	0	0	0	0	0	0	0	0	0	0	0	0	0	0	0	0	0	0	0	0	0	0	0	0	0	0	0	0	0	0	0	0	0	0	0	0	0	0	0	0	0	0	0
COG0196	1	1	1	1	1	1	1	1	1	1	1	1	1	1	1	1	1	1	1	1	1	1	1	1	1	1	1	1	1	1	1	1	1	1	1	1	1	1	1	1	1	1	1	1	1	1	1	1	1
COG1339	0	0	0	0	0	0	0	0	0	0	0	0	0	0	0	0	0	0	0	0	0	0	0	0	0	0	0	0	0	0	0	0	0	0	0	0	0	0	0	0	0	0	0	0	0	0	0	0	0
COG0615	1	0	0	0	0	0	0	0	1	0	1	0	0	0	1	0	0	0	0	0	0	1	0	0	1	1	1	0	0	0	0	1	1	0	0	0	1	0	1	0	0	0	0	0	0	0	0	0	0
COG0539	1	1	1	1	1	1	1	1	1	1	1	1	1	1	1	1	1	1	1	1	1	1	1	1	1	1	1	1	1	1	1	1	1	1	1	1	1	1	1	1	1	1	1	1	1	1	1	1	1
COG0052	1	1	1	1	1	1	1	1	1	1	1	1	1	1	1	1	1	1	1	1	1	1	1	1	1	1	1	1	1	1	1	1	1	1	1	1	1	1	1	1	1	1	1	1	1	1	1	1	1
COG0092	1	1	1	1	1	1	1	1	1	1	1	1	1	1	1	1	1	1	1	1	1	1	1	1	1	1	1	1	1	1	1	1	1	1	1	1	1	1	1	1	1	1	1	1	1	1	1	1	1
COG0522	1	1	1	1	1	1	1	1	1	1	1	1	1	1	1	1	1	1	1	1	1	1	1	1	1	1	1	1	1	1	1	1	1	1	1	1	1	1	1	1	1	1	1	1	1	1	1	1	1
COG0098	1	1	1	1	1	1	1	1	1	1	1	1	1	1	1	1	1	1	1	1	1	1	1	1	1	1	1	1	1	1	1	1	1	1	1	1	1	1	1	1	1	1	1	1	1	1	1	1	1
COG0360	1	1	1	1	1	1	1	1	1	1	1	1	1	1	1	1	1	1	1	1	1	1	1	1	1	1	1	0	1	1	1	1	1	1	1	1	1	1	1	1	1	0	1	1	1	1	1	1	1
COG0049	1	1	1	1	1	1	1	1	1	1	1	1	1	1	1	1	1	1	1	1	1	1	1	1	1	1	1	1	1	1	1	1	1	1	1	1	1	1	1	1	1	1	1	1	1	1	1	1	1
COG0096	1	1	1	1	1	1	1	1	1	1	1	1	1	1	1	1	1	1	1	1	1	1	1	1	1	1	1	1	1	1	1	1	1	1	1	1	1	1	1	1	1	1	1	1	1	1	1	1	1
COG0103	1	1	1	1	1	1	1	1	1	1	1	1	1	1	1	1	1	1	1	1	1	1	1	1	1	1	1	1	1	1	1	1	1	1	1	1	1	1	1	1	1	1	1	1	1	1	1	1	1
COG0051	1	1	1	1	1	1	1	1	1	1	1	1	1	1	1	1	1	1	1	1	1	1	1	1	1	1	1	1	1	1	1	1	1	1	1	1	1	1	1	1	1	1	1	1	1	1	1	1	1
COG0100	1	1	1	1	1	1	1	1	1	1	1	1	1	1	1	1	1	1	1	1	1	0	1	1	1	1	1	1	1	1	1	1	1	1	1	1	1	1	1	1	1	1	1	1	1	1	1	1	1
COG0048	1	1	1	1	1	1	1	1	1	1	1	1	1	1	1	1	1	1	1	1	1	1	1	1	1	1	1	1	1	1	1	1	1	1	1	1	1	1	1	1	1	1	1	1	1	1	1	1	1
COG0099	1	1	1	1	1	1	1	1	1	1	1	1	1	1	1	1	1	1	1	1	1	1	1	1	1	1	1	1	1	1	1	1	1	1	1	1	1	1	1	1	1	1	1	1	1	1	1	1	1
COG0199	1	1	1	1	1	1	1	1	1	1	1	1	1	1	1	1	1	1	1	1	1	1	1	1	1	1	1	1	1	1	1	1	1	1	1	1	1	1	1	1	1	1	1	1	1	1	1	1	1
COG0184	1	1	1	1	1	1	1	1	1	1	1	1	1	1	1	1	1	1	1	1	1	1	1	1	1	1	1	1	1	1	1	1	1	1	1	1	1	1	1	1	1	1	1	1	1	1	1	1	1
COG0228	1	1	1	1	1	1	1	1	1	1	1	1	1	1	1	1	1	1	1	1	1	1	1	1	1	0	1	1	1	1	1	1	1	1	1	1	1	1	1	1	1	1	1	1	1	1	1	1	1
COG0186	1	1	1	1	1	1	1	1	1	1	1	1	1	1	1	1	1	1	1	1	1	1	1	1	1	1	1	1	1	1	1	1	1	1	1	1	1	1	1	1	1	1	1	1	1	1	1	1	1
COG0238	1	1	1	1	1	1	1	1	1	1	1	1	1	1	1	1	1	1	1	1	1	1	1	1	1	1	1	1	1	1	1	1	1	1	1	1	1	1	1	1	1	1	1	1	1	1	1	1	1
COG0185	1	1	1	1	1	1	1	1	0	1	1	1	1	1	1	1	1	1	1	1	1	1	1	1	1	1	1	1	1	1	1	1	1	1	1	1	1	1	1	1	1	1	1	1	1	1	1	1	1
COG0268	1	1	1	1	1	1	1	1	1	1	1	1	1	1	1	1	1	1	1	1	1	0	1	1	1	1	1	1	1	1	1	1	1	0	1	0	1	1	0	1	1	1	1	1	1	1	1	1	1
COG0828	0	1	1	1	1	1	1	1	0	1	1	1	1	0	0	0	1	1	0	0	1	0	1	1	0	1	0	0	0	0	0	0	1	0	1	0	1	1	0	1	0	0	1	0	0	1	1	1	0
COG0081	1	1	1	1	1	1	1	1	1	1	1	1	1	1	1	1	1	1	1	1	1	1	1	1	1	1	1	1	1	1	1	1	1	1	1	1	1	1	1	1	1	1	1	1	1	1	1	1	1
COG1358	0	0	0	0	0	0	0	0	0	0	1	0	0	0	0	0	0	0	0	0	0	0	0	0	0	0	0	0	0	0	0	0	1	0	0	0	1	0	0	0	0	0	0	0	0	0	0	0	0
COG2163	0	0	0	0	0	0	0	0	0	0	0	0	0	0	0	0	0	0	0	0	0	0	0	0	0	0	0	0	0	0	0	0	0	0	0	0	0	0	0	0	0	0	0	0	0	0	0	0	0
COG0090	1	1	1	1	1	1	1	1	0	1	1	1	1	1	1	1	1	1	1	1	1	1	1	1	1	1	1	1	1	1	1	1	1	1	1	1	1	1	1	1	1	1	1	1	1	1	1	1	1
COG0087	1	1	1	1	1	1	1	1	1	1	1	1	1	1	1	1	1	1	1	1	1	1	1	1	1	1	1	1	1	1	1	1	1	1	1	1	1	1	1	1	1	1	1	1	1	1	1	1	1
COG0088	1	1	1	1	1	1	1	1	1	1	1	1	1	1	1	1	1	1	1	1	1	1	1	1	1	1	1	1	1	1	1	1	1	1	1	1	1	1	1	1	1	1	1	1	1	1	1	1	1
COG0094	1	1	1	1	1	1	1	1	1	1	1	1	1	1	1	1	1	1	1	1	1	1	1	1	1	1	1	1	1	1	1	1	1	1	1	1	1	1	1	1	1	1	1	1	1	1	1	1	1
COG0097	1	1	1	1	1	1	1	1	1	1	1	1	1	1	1	1	1	1	1	1	1	1	1	1	1	1	1	1	1	1	1	1	1	1	1	1	1	1	1	1	1	1	1	1	1	1	1	1	1
COG0359	1	1	1	1	1	1	1	1	1	1	1	1	1	1	1	1	1	1	1	1	1	1	1	1	1	1	1	1	1	1	1	1	1	1	1	1	1	1	1	1	1	1	1	1	1	1	1	1	1
COG0244	1	1	1	1	1	1	1	1	1	1	1	1	1	1	1	1	1	1	1	1	1	1	1	1	1	1	1	1	1	1	1	1	1	1	1	1	1	1	1	1	1	1	1	1	1	1	1	1	1
COG0080	1	1	1	1	1	1	1	1	1	1	1	1	1	1	1	1	1	1	1	1	1	1	1	1	1	1	1	1	1	1	1	1	1	1	1	1	1	1	1	1	1	1	1	1	1	1	1	1	1
COG0222	1	1	1	1	1	1	1	1	1	1	1	1	1	1	1	1	1	1	1	1	1	1	1	1	1	1	1	1	1	1	1	1	1	1	1	1	1	1	1	1	1	1	1	1	1	1	1	1	1
COG0102	1	1	1	1	1	1	1	1	1	1	1	1	1	1	1	1	1	1	1	1	1	1	1	1	1	1	1	1	1	1	1	1	1	1	1	1	1	1	1	1	1	1	1	1	1	1	1	1	1
COG0093	1	1	1	1	1	1	1	1	1	1	1	1	1	1	1	1	1	1	1	1	1	1	1	1	1	1	1	1	1	1	1	1	1	1	1	1	1	1	1	1	1	1	1	1	1	1	1	1	1
COG0200	1	1	1	1	1	1	1	1	1	1	1	1	1	1	1	1	1	1	1	0	1	1	1	1	1	1	1	1	1	1	1	1	1	1	1	1	1	1	1	1	1	0	1	1	1	1	1	1	1
COG0197	1	1	1	1	1	1	1	1	1	1	1	1	1	1	1	1	1	1	1	1	1	1	1	1	1	1	1	1	1	1	1	1	1	1	1	1	1	1	1	1	1	1	1	1	1	1	1	1	1
COG0203	1	1	1	1	1	1	1	1	1	1	1	1	1	1	1	1	1	1	1	1	1	1	1	1	1	1	1	1	1	1	1	1	1	1	1	1	1	1	1	1	1	1	1	1	1	1	1	1	1
COG0256	1	1	1	1	1	1	1	1	1	1	1	1	1	1	1	1	1	1	1	1	1	1	1	1	1	1	1	1	1	1	1	1	1	1	1	1	1	1	1	1	1	1	1	1	1	1	1	1	1
COG0335	1	1	1	1	1	1	1	1	1	1	1	1	1	1	1	1	1	1	1	1	1	1	1	1	1	1	1	1	1	1	1	1	1	1	1	1	1	1	1	1	1	1	1	1	1	1	1	1	1
COG0292	1	1	1	1	1	1	1	1	1	1	1	1	1	1	1	1	1	1	1	1	1	1	1	1	1	1	1	1	1	1	1	1	1	1	1	1	1	1	1	1	1	1	1	1	1	1	1	1	1
COG0261	1	1	1	1	1	1	1	1	1	1	1	1	1	1	1	1	1	1	1	1	1	1	1	1	1	1	1	1	1	1	1	1	1	1	1	1	1	1	1	1	1	1	1	1	1	1	1	1	1
COG0091	1	1	1	1	1	1	1	1	1	1	1	1	1	1	1	1	1	1	1	1	1	1	1	1	1	1	1	1	1	1	1	1	1	1	1	1	1	1	1	1	1	1	1	1	1	1	1	1	1
COG0089	1	1	1	1	1	1	1	1	1	1	1	1	1	1	1	1	1	1	1	1	1	1	1	1	1	1	1	1	1	1	1	1	1	1	1	1	1	1	1	1	1	1	1	1	1	1	1	1	1
COG0198	1	1	1	1	1	1	1	1	1	1	1	1	1	1	1	1	1	1	1	1	1	1	1	1	1	1	1	1	1	1	1	1	1	1	1	1	1	1	1	1	1	1	1	1	1	1	1	1	1
COG1825	1	1	1	1	1	1	1	1	1	1	1	1	1	1	1	1	1	1	1	1	1	1	1	1	1	1	1	1	1	1	1	1	1	1	1	1	1	1	1	1	1	1	1	1	1	1	1	1	1
COG0211	1	1	1	1	1	1	1	1	1	1	1	1	1	1	0	1	1	1	1	1	1	1	1	1	1	1	1	1	1	1	1	0	1	1	1	0	1	1	1	1	1	1	1	1	1	1	1	1	1
COG0227	1	1	1	1	1	1	1	1	1	1	1	1	1	1	1	1	1	1	1	1	1	1	1	1	1	1	1	1	1	1	1	1	1	1	1	1	1	1	1	1	1	1	1	1	1	1	1	1	1
COG0255	1	1	1	1	1	1	1	1	1	1	1	1	1	1	1	1	1	1	1	1	1	1	1	1	1	1	1	1	1	1	1	1	1	0	1	0	1	1	0	1	1	1	1	1	1	1	1	1	1
COG1841	1	1	1	1	1	1	1	1	1	1	1	1	1	1	1	1	1	1	1	1	1	1	1	1	1	1	1	1	1	1	1	1	1	0	1	0	1	1	0	1	1	1	1	1	1	1	1	1	1
COG0254	1	1	1	1	1	1	1	1	1	1	1	1	1	1	1	1	1	1	1	1	1	1	1	1	1	1	1	1	1	1	1	1	1	1	1	1	1	1	1	1	1	1	1	1	1	1	1	1	1
COG0333	0	1	1	1	1	1	1	1	1	1	1	1	1	0	0	0	1	1	0	0	1	0	1	1	0	1	0	0	0	0	0	0	1	0	1	0	1	0	0	1	0	0	1	0	0	0	1	1	0
COG0267	1	1	1	1	1	1	1	1	1	1	1	1	1	1	1	1	1	1	1	1	1	1	1	1	1	1	1	1	1	1	1	1	1	0	1	0	1	1	0	1	1	1	1	1	1	1	1	1	1
COG0230	1	1	1	1	1	1	1	1	1	1	1	1	1	0	0	1	1	0	1	1	1	1	1	1	1	1	1	1	1	1	1	1	1	0	1	1	1	1	0	1	1	1	0	1	1	1	1	1	1
COG0291	1	1	1	1	1	1	1	1	1	1	1	1	1	1	1	1	0	1	1	1	1	1	1	1	1	1	1	1	1	1	1	1	1	1	1	1	1	1	1	1	1	1	1	1	1	1	1	1	1
COG0257	1	1	1	1	1	1	1	1	0	0	1	1	1	1	1	1	1	1	1	1	1	1	1	0	1	1	1	1	1	1	1	1	1	0	1	0	1	1	0	1	1	1	1	1	1	1	1	1	1
COG0111	1	1	1	1	1	1	1	1	1	1	1	1	1	1	1	1	1	1	1	1	1	1	1	1	1	1	1	1	1	1	1	1	1	1	1	1	1	1	1	1	1	1	1	1	1	1	1	1	1
COG1932	1	1	1	1	0	1	1	1	1	1	1	1	1	1	1	1	1	1	1	1	1	1	1	1	1	1	1	1	1	1	1	1	1	1	1	1	1	1	1	1	1	1	1	1	1	1	1	1	1
COG0560	1	1	1	1	1	1	1	1	1	1	0	1	1	1	1	1	1	1	1	1	1	1	1	1	1	1	1	1	1	1	1	1	0	0	1	0	0	1	1	1	1	1	1	1	1	1	1	1	1
COG0112	1	1	1	1	1	1	1	1	1	1	1	1	1	1	1	1	1	1	1	1	1	1	1	1	1	1	1	1	1	1	1	1	1	1	1	1	1	1	1	1	1	1	1	1	1	1	1	1	1
COG0075	0	1	0	1	1	1	1	1	0	1	1	0	1	0	0	1	1	1	1	1	1	0	0	1	0	0	0	1	1	0	1	1	1	1	1	0	1	1	0	1	1	1	1	0	0	0	0	0	0
COG0372	1	1	1	1	1	1	1	1	1	1	1	1	1	1	1	1	1	1	1	1	1	1	1	1	1	1	1	1	1	1	1	1	1	1	1	1	1	1	1	1	1	1	1	1	1	1	1	1	1
COG1048	1	1	1	1	1	1	1	1	1	1	1	1	1	1	1	1	1	1	1	1	1	1	1	1	1	1	1	1	1	0	1	1	1	1	1	1	1	1	1	1	1	1	1	1	1	1	1	1	1
COG1049	0	0	0	0	0	0	0	0	1	1	0	1	1	0	0	0	1	1	0	0	0	0	0	1	0	0	0	0	0	0	0	0	0	1	1	0	0	0	0	0	0	0	0	0	0	0	0	0	0
COG0538	1	1	1	1	1	1	1	1	1	0	1	1	0	0	0	0	0	1	0	0	1	0	1	1	0	1	1	0	0	0	1	0	1	1	1	0	1	1	0	1	0	1	1	1	0	1	1	1	0
COG2838	0	0	0	0	0	0	0	0	1	1	0	1	1	1	1	1	1	1	1	1	0	1	0	1	1	0	0	1	1	1	0	1	0	0	1	1	0	0	1	0	1	0	0	0	1	0	0	0	1
COG0473	1	1	1	1	1	1	1	1	1	1	1	1	1	1	1	1	1	1	1	1	1	1	1	1	1	1	1	1	1	1	1	1	0	1	1	1	0	1	0	1	1	1	1	1	1	1	1	1	1
COG0567	1	1	1	1	1	1	1	1	1	1	1	1	1	1	1	1	1	1	1	1	1	1	1	1	1	1	1	1	1	1	1	1	1	1	1	1	1	1	1	1	1	1	1	1	1	1	1	1	1
COG0074	1	1	1	1	1	1	1	1	1	1	1	1	1	1	1	1	1	1	1	1	1	1	1	1	1	1	1	1	1	1	1	1	1	1	1	1	1	1	1	1	1	1	1	1	1	1	1	1	1
COG0045	1	1	1	1	1	1	1	1	1	1	1	1	1	1	1	1	1	1	1	1	1	1	1	1	1	1	1	1	1	1	1	1	1	1	1	1	1	1	1	1	1	1	1	1	1	1	1	1	1
COG1053	1	1	1	1	1	1	1	1	1	1	1	1	1	1	1	1	1	1	1	1	1	1	1	1	1	1	1	1	1	1	1	1	1	1	1	1	1	1	1	1	0	1	1	1	1	1	1	1	1
COG0479	1	1	1	1	1	1	1	1	1	1	1	1	1	1	1	1	1	1	1	1	1	1	1	1	1	1	1	1	1	1	1	1	1	1	1	1	1	1	1	1	1	1	1	1	1	1	1	1	1
COG1951	0	1	1	0	0	0	0	1	1	1	1	1	1	0	0	0	1	1	0	0	0	0	1	1	0	0	0	0	0	0	0	0	0	0	1	0	0	1	1	0	0	0	1	0	0	1	1	1	0
COG1838	0	1	1	0	0	0	0	1	1	1	1	1	1	0	0	0	1	1	0	0	0	0	1	1	0	0	0	0	0	0	0	0	0	0	1	0	0	1	1	0	0	0	1	0	0	1	1	1	0
COG0114	1	1	1	1	1	1	1	1	1	1	1	1	1	1	1	1	1	1	1	1	1	1	1	1	1	1	1	1	1	1	1	1	1	1	1	1	1	1	1	1	1	1	1	1	1	1	1	1	1
COG0039	1	1	1	1	1	1	1	1	0	0	1	1	1	0	0	0	1	0	1	0	1	1	1	1	1	1	1	0	1	0	1	0	1	1	1	1	1	1	1	1	1	0	1	1	1	1	1	1	0
COG2055	0	1	1	0	0	0	0	1	1	1	0	0	0	0	0	0	0	1	0	0	1	0	1	0	0	0	0	0	0	0	1	0	0	1	0	1	0	0	0	1	0	0	1	0	0	0	1	1	0
COG2224	1	0	1	0	0	0	0	0	1	1	1	1	1	1	1	1	1	1	0	0	1	1	1	1	1	1	1	0	1	0	0	0	0	0	1	0	0	1	0	1	1	0	1	1	1	1	1	0	1
COG2225	1	0	1	0	0	0	0	1	1	1	1	1	1	1	1	1	1	1	0	0	1	1	1	1	1	1	1	0	1	0	0	0	0	0	1	0	0	1	0	1	1	0	1	1	1	1	1	1	1
COG0422	0	1	1	1	1	1	1	1	1	1	1	1	1	1	1	1	1	1	0	0	1	0	1	1	0	1	0	0	0	0	0	0	0	1	1	0	0	1	1	1	0	0	1	0	0	1	1	1	0
COG0351	1	1	1	1	1	1	1	1	1	1	1	1	1	1	1	1	1	1	1	0	1	1	1	1	1	1	1	0	1	0	1	0	1	1	1	0	1	1	1	1	1	1	1	1	1	1	1	1	1
COG2104	0	0	0	0	0	0	0	0	1	1	1	0	1	0	0	0	1	1	0	0	1	0	1	0	0	1	0	0	0	0	0	0	1	0	0	0	1	1	0	1	0	0	1	0	0	0	0	0	0
COG0352	1	1	1	1	1	1	1	1	1	1	1	1	1	1	1	1	1	1	1	0	1	0	1	1	0	1	1	0	1	0	0	0	1	1	1	1	1	1	1	1	1	1	1	1	1	1	1	1	1
COG0301	0	0	0	0	0	0	0	0	1	1	1	0	0	0	0	0	0	1	0	0	0	0	0	0	0	0	0	0	0	0	0	0	0	0	0	0	0	0	0	0	0	0	0	0	0	0	0	0	0
COG2022	0	1	1	1	1	1	1	1	1	1	1	1	1	1	1	1	1	1	0	0	1	0	1	1	0	1	0	0	0	0	0	0	1	1	1	0	1	1	1	1	0	0	1	0	1	1	1	1	1
COG1060	0	0	0	0	0	0	0	0	0	0	0	0	0	0	0	0	0	0	0	0	0	0	0	0	0	0	0	0	1	0	0	0	0	1	0	1	0	0	1	0	1	0	0	0	1	0	0	0	1
COG0611	1	1	1	1	1	1	1	1	1	1	0	1	1	1	1	1	1	1	1	1	0	1	1	1	1	1	1	1	1	1	1	1	0	1	1	1	0	1	1	0	1	1	1	1	1	1	1	1	1
COG2145	1	0	0	0	0	0	0	0	0	0	1	1	0	0	0	0	0	0	1	1	1	1	0	0	1	0	1	0	1	0	1	0	1	1	0	0	1	0	1	1	1	1	0	1	1	0	0	0	1
COG1564	0	0	0	0	0	0	0	0	0	0	1	0	0	0	0	0	0	0	0	0	1	0	0	0	0	0	0	0	0	0	0	0	1	1	0	1	1	0	1	1	0	0	0	0	0	0	0	0	0
COG0083	1	0	0	0	0	0	0	0	0	0	1	0	1	1	1	1	1	0	1	1	0	1	0	0	1	0	1	1	1	1	1	1	0	1	0	1	0	0	0	0	1	1	0	1	1	0	0	0	1
COG2334	1	1	1	1	1	1	1	1	1	1	1	1	0	0	1	0	0	1	1	0	1	1	1	1	1	1	1	0	1	0	1	0	0	0	1	0	0	1	1	1	1	1	1	1	0	1	1	1	1
COG0498	1	1	1	1	1	1	1	1	1	1	1	1	1	1	1	1	1	1	1	1	1	1	1	1	1	1	1	1	1	1	1	1	0	1	1	1	0	1	0	1	1	1	1	1	1	1	1	1	1
COG1328	0	0	0	0	0	0	0	0	0	0	0	0	0	0	0	0	0	0	0	0	0	0	0	0	0	0	0	0	0	0	0	0	1	0	0	0	1	0	0	0	0	0	0	0	0	0	0	0	0
COG0717	1	1	1	1	1	1	1	1	1	1	0	1	1	1	1	1	1	1	1	1	1	1	1	1	1	1	1	1	1	1	1	1	0	0	1	1	0	1	0	1	1	1	1	1	1	1	1	1	1
COG0756	1	1	1	1	1	1	1	1	1	1	0	1	1	1	1	1	1	1	1	1	1	1	1	1	1	1	1	1	1	1	1	1	0	0	1	1	0	1	0	1	1	1	1	1	1	1	1	1	1
COG4508	0	0	0	0	0	0	0	0	0	0	1	0	0	0	0	0	0	0	0	0	0	0	0	0	0	0	0	0	0	0	0	0	1	0	0	0	1	0	0	0	0	0	0	0	0	0	0	0	0
COG0207	1	1	1	1	1	1	1	1	1	1	1	1	1	1	1	1	1	1	1	1	1	1	1	1	1	1	1	0	1	1	0	0	1	1	1	1	1	1	1	1	1	1	1	1	1	1	1	1	1
COG1351	0	0	0	0	0	0	0	0	0	0	0	0	0	0	0	0	0	0	0	0	0	0	0	0	0	0	0	1	0	0	1	1	0	0	0	0	0	0	0	0	0	0	0	0	1	0	0	0	1
COG0125	1	1	1	1	1	1	1	1	1	1	1	1	1	1	0	1	1	0	1	1	1	1	1	1	1	1	1	1	1	1	1	1	1	0	1	0	1	1	0	1	1	1	1	1	1	1	1	1	1
COG0023	0	0	0	0	0	0	0	0	1	1	0	0	0	0	0	0	0	1	0	0	0	0	0	1	0	0	0	0	0	0	0	0	0	1	1	1	0	0	1	0	0	0	0	0	0	0	0	0	0
COG0050	1	1	1	1	0	1	0	1	1	1	1	1	1	1	1	1	1	1	1	1	0	1	1	1	1	0	1	1	1	1	1	1	1	1	1	1	1	1	1	1	1	1	1	1	1	1	1	1	1
COG0193	1	1	1	1	1	1	1	1	1	1	1	1	1	1	1	1	1	1	1	1	1	1	1	1	1	1	1	1	1	1	1	1	1	1	1	1	1	1	1	1	1	1	1	1	1	1	1	1	1
COG0216	1	1	1	1	1	1	1	1	1	1	1	1	1	1	1	1	1	1	1	1	1	1	1	1	1	1	1	1	1	1	1	1	1	1	1	1	1	1	1	1	1	1	1	1	1	1	1	1	1
COG0231	1	1	1	1	1	1	1	1	1	1	1	1	1	1	1	1	1	1	1	1	1	1	1	1	1	1	1	1	1	1	1	1	1	1	1	1	1	1	1	1	1	1	1	1	1	1	1	1	1
COG0264	1	1	1	1	1	1	1	1	1	1	1	1	1	1	1	1	1	1	1	1	1	1	1	1	1	1	1	1	1	1	1	1	1	1	1	1	1	1	1	1	1	1	1	1	1	1	1	1	1
COG0290	1	1	1	1	1	1	1	1	1	1	1	1	1	1	1	1	1	1	1	1	1	1	1	1	1	1	1	1	1	1	1	1	1	1	1	1	1	1	1	1	1	1	1	1	1	1	1	1	1
COG0361	1	1	1	1	1	1	1	1	1	1	1	1	1	1	1	1	1	1	1	1	1	1	1	1	1	1	1	1	1	1	1	1	1	0	1	1	1	1	1	1	1	1	1	1	1	1	1	1	1
COG0480	1	1	1	1	1	1	1	1	1	1	1	1	1	1	1	1	1	1	1	1	1	1	1	1	1	1	1	1	1	1	1	1	1	1	1	1	1	1	1	1	1	1	1	1	1	1	1	1	1
COG0532	1	1	1	1	1	1	1	1	1	1	1	1	1	1	1	1	1	1	1	1	1	1	1	1	1	1	1	1	1	1	1	1	1	1	1	1	1	1	1	1	1	1	1	1	1	1	1	1	1
COG1093	0	0	0	0	0	0	0	0	0	0	0	0	0	0	0	0	0	0	0	0	0	0	0	0	0	0	0	0	0	0	0	0	0	0	0	0	0	0	0	0	0	0	0	0	0	0	0	0	0
COG1184	0	0	0	0	0	0	0	0	0	0	0	0	0	0	0	0	0	0	0	0	0	0	0	0	0	0	0	0	0	0	0	0	0	0	0	0	0	0	0	0	0	0	0	0	0	0	0	0	0
COG1186	1	1	1	1	1	1	1	1	1	1	1	1	1	1	1	1	1	1	1	1	1	1	1	1	1	1	1	1	1	1	1	1	1	1	1	1	1	1	1	1	1	1	1	1	1	1	1	1	1
COG1503	0	0	0	0	0	0	0	0	0	0	0	0	0	0	0	0	0	0	0	0	0	0	0	0	0	0	0	0	0	0	0	0	0	0	0	0	0	0	0	0	0	0	0	0	0	0	0	0	0
COG1601	0	0	0	0	0	0	0	0	0	0	0	0	0	0	0	0	0	0	0	0	0	0	0	0	0	0	0	0	0	0	0	0	0	0	0	0	0	0	0	0	0	0	0	0	0	0	0	0	0
COG1976	0	0	0	0	0	0	0	0	0	0	0	0	0	0	0	0	0	0	0	0	0	0	0	0	0	0	0	0	0	0	0	0	0	0	0	0	0	0	0	0	0	0	0	0	0	0	0	0	0
COG2092	0	0	0	0	0	0	0	0	0	0	0	0	0	0	0	0	0	0	0	0	0	0	0	0	0	0	0	0	0	0	0	0	0	0	0	0	0	0	0	0	0	0	0	0	0	0	0	0	0
COG3276	0	0	0	0	0	0	0	0	0	0	0	0	0	0	0	0	0	0	0	0	0	0	0	0	0	0	0	0	0	0	0	0	0	0	0	0	0	0	0	0	0	0	0	0	0	0	0	0	0
COG4108	0	1	1	1	1	1	1	1	1	1	1	1	1	1	1	0	1	1	0	0	1	0	1	1	0	1	0	0	0	0	0	0	1	1	1	1	1	1	1	1	0	0	1	0	1	1	1	1	1
COG5256	0	0	0	0	0	0	0	0	0	0	0	0	0	0	0	0	0	0	0	0	0	0	0	0	0	0	0	0	0	0	0	0	0	0	0	0	0	0	0	0	0	0	0	0	0	0	0	0	0
COG5257	0	0	0	0	0	0	0	0	0	0	0	0	0	0	0	0	0	0	0	0	0	0	0	0	0	0	0	0	0	0	0	0	0	0	0	0	0	0	0	0	0	0	0	0	0	0	0	0	0
COG3161	0	0	0	0	0	0	0	0	1	1	0	1	0	0	0	0	0	1	0	0	0	0	0	0	0	0	0	0	0	0	0	0	0	0	0	0	0	0	0	0	0	0	0	0	0	0	0	0	0
COG0382	1	1	1	1	1	1	1	1	1	1	0	1	1	0	0	1	1	1	1	1	1	1	1	1	1	1	1	1	1	1	1	1	0	1	1	1	0	1	1	1	1	1	1	1	1	1	1	1	1
COG0043	0	0	0	0	0	0	1	0	1	1	0	0	0	0	0	0	0	1	0	0	0	0	0	0	0	1	0	0	0	0	0	0	0	0	0	1	0	0	0	0	0	0	0	0	0	0	0	0	0
COG0163	0	0	0	0	0	0	0	0	1	1	0	0	0	0	0	0	0	1	0	0	0	0	0	0	0	1	0	0	0	0	0	0	0	0	0	1	0	0	0	0	0	0	0	0	0	0	0	0	0
COG0654	1	1	1	1	1	1	1	1	1	1	1	1	1	1	1	1	1	1	1	1	1	1	1	1	1	1	1	1	1	1	1	1	1	1	1	0	1	1	1	1	1	1	1	1	1	1	1	1	1
COG0661	1	1	1	1	1	1	1	1	1	1	1	1	1	1	1	1	1	1	1	1	1	1	1	1	1	1	1	1	1	1	1	1	1	1	1	1	1	1	1	1	1	1	1	1	1	1	1	1	1
COG2227	1	1	1	1	1	1	1	1	1	1	0	1	1	1	1	1	1	1	1	1	1	1	1	1	1	1	1	1	1	1	1	1	1	1	1	1	1	1	0	1	1	0	1	1	0	1	1	1	0
COG2941	0	0	1	0	0	0	0	0	1	1	0	1	1	0	0	0	1	1	0	0	0	0	1	1	0	1	0	0	0	0	0	0	0	0	1	0	0	1	0	0	0	0	1	0	0	1	1	1	0
COG5031	0	0	0	0	0	0	0	0	0	0	0	0	0	0	0	0	0	0	0	0	0	0	0	0	0	0	0	0	0	0	0	0	0	0	0	0	0	0	0	0	0	0	0	0	0	0	0	0	0
COG0009	1	1	1	1	1	1	1	1	1	1	1	1	1	1	1	1	1	1	1	1	1	1	1	1	1	1	1	1	1	1	0	1	1	1	1	1	1	1	1	1	1	1	1	0	1	1	1	1	1
COG0037	1	1	1	1	1	1	1	1	1	1	1	1	1	1	1	1	1	1	1	1	1	1	1	1	1	1	1	1	1	1	1	1	1	1	1	1	1	1	1	1	1	1	1	1	1	1	1	1	1
COG0042	1	1	1	1	1	1	1	1	1	1	1	1	1	1	1	1	1	1	1	1	1	1	1	1	1	1	1	1	1	1	1	1	1	1	1	1	1	1	1	1	1	1	1	1	1	1	1	1	1
COG0101	1	1	1	1	1	1	1	1	1	1	1	1	1	1	1	1	1	1	1	1	1	1	1	1	1	1	1	1	1	1	1	1	1	1	1	1	1	1	1	1	1	1	1	1	1	1	1	1	1
COG0130	1	1	1	1	1	1	1	1	1	1	1	1	1	1	1	1	1	1	1	1	1	1	1	1	1	1	1	1	1	1	1	1	1	1	1	1	1	1	1	1	1	1	1	1	1	1	1	1	1
COG0219	0	1	1	1	1	1	1	1	1	1	1	1	1	1	1	1	1	1	0	0	1	0	1	1	0	1	0	0	0	0	0	0	1	0	1	0	1	0	1	1	0	0	1	0	1	1	1	1	1
COG0220	0	1	1	1	1	1	1	1	1	1	1	1	1	1	1	1	1	1	1	0	1	1	1	1	1	1	0	0	1	0	0	0	1	1	1	1	1	1	1	1	1	0	1	0	1	1	1	1	1
COG0324	1	1	1	1	1	1	1	1	1	1	1	1	1	1	1	1	1	1	1	1	1	1	1	1	1	1	1	1	1	1	1	1	1	1	1	1	1	1	1	1	1	1	1	1	1	1	1	1	1
COG0336	1	1	1	1	1	1	1	1	1	1	1	1	1	1	1	1	1	1	1	1	1	1	1	1	1	1	1	1	1	1	1	1	1	1	1	1	1	1	1	1	1	1	1	1	1	1	1	1	1
COG0343	0	1	1	1	1	1	1	1	1	1	1	1	1	1	1	1	1	1	0	0	1	0	1	1	0	1	0	0	0	0	0	0	1	1	1	1	1	1	1	1	0	0	1	0	1	1	1	1	1
COG0445	0	1	1	1	1	1	1	1	1	1	1	1	1	0	0	0	1	1	0	0	1	0	1	1	0	1	0	0	0	0	0	0	1	1	1	1	1	1	1	1	0	0	1	0	0	1	1	1	0
COG0482	1	1	1	1	1	1	1	1	1	1	1	1	1	1	1	1	1	1	1	1	1	1	1	1	1	1	1	1	1	1	1	1	1	1	1	1	1	1	1	1	1	1	1	1	1	1	1	1	1
COG0486	0	1	1	1	1	1	1	1	1	1	1	1	1	0	0	0	1	1	0	0	1	0	1	1	0	1	0	0	0	0	0	0	1	1	1	1	1	1	1	1	0	0	1	0	0	1	1	1	0
COG0533	1	1	1	1	1	1	1	1	1	1	1	1	1	1	1	1	1	1	1	1	1	1	1	1	1	1	1	1	1	1	1	1	1	1	1	1	1	1	1	1	1	1	1	1	1	1	1	1	1
COG0565	0	1	1	1	1	1	1	1	1	1	0	1	1	0	0	0	1	1	0	0	1	0	1	1	0	1	0	0	0	0	0	0	0	0	1	0	0	1	0	1	0	0	1	0	0	1	1	1	0
COG0566	1	1	1	1	1	1	1	1	1	1	1	1	1	1	1	1	1	1	1	1	1	1	1	1	1	1	1	1	1	1	1	1	1	1	1	1	1	1	1	1	1	1	1	1	1	1	1	1	1
COG0585	0	0	0	0	0	0	0	0	1	1	0	0	1	0	0	0	1	1	0	0	0	0	0	0	0	0	0	0	0	0	0	0	0	0	0	0	0	0	0	0	0	0	0	0	0	0	0	0	0
COG0602	0	1	1	1	1	1	1	1	1	1	1	1	1	0	0	0	1	1	0	0	1	0	1	1	0	1	0	0	0	0	0	0	1	1	1	1	1	1	1	1	0	0	1	0	0	1	1	1	0
COG0603	0	1	1	1	1	1	1	1	1	1	1	1	1	0	0	0	1	1	0	0	1	0	1	1	0	1	0	0	0	0	0	0	1	0	1	0	1	1	0	1	0	0	1	0	0	1	1	1	0
COG0617	1	1	1	1	1	1	1	1	1	1	1	1	1	1	1	1	1	1	1	1	1	1	1	1	1	1	1	1	1	1	1	1	1	1	1	1	1	1	1	1	1	1	1	1	1	1	1	1	1
COG0621	1	1	1	1	1	1	1	1	1	1	1	1	1	1	1	1	1	1	1	1	1	1	1	1	1	1	1	1	1	1	1	1	1	1	1	1	1	1	1	1	1	1	1	1	1	1	1	1	1
COG0720	0	1	0	1	1	1	1	1	0	1	1	1	1	0	0	0	1	1	0	0	1	0	0	1	0	1	0	0	0	0	0	0	1	1	1	1	1	0	1	1	0	0	0	0	0	0	0	1	0
COG0731	0	0	0	0	0	0	0	0	0	0	0	0	0	0	0	0	0	0	0	0	0	0	0	0	0	0	0	0	0	0	0	0	0	0	0	0	0	0	0	0	0	0	0	0	0	0	0	0	0
COG0780	0	1	1	1	1	1	1	1	1	1	1	1	1	0	0	0	1	1	0	0	1	0	1	1	0	1	0	0	0	0	0	0	1	0	1	0	1	1	0	1	0	0	1	0	0	1	1	1	0
COG0802	1	1	1	1	1	1	1	1	1	1	1	1	1	1	1	1	1	1	1	1	1	1	1	1	1	1	1	1	1	1	1	1	1	1	1	1	1	1	1	1	1	1	1	1	1	1	1	1	1
COG0809	0	1	1	1	1	1	1	1	1	1	1	1	1	0	0	0	1	1	0	0	1	0	1	1	0	1	0	0	0	0	0	0	1	1	1	1	1	1	1	1	0	0	1	0	0	1	1	1	0
COG1041	0	0	0	0	0	0	0	0	0	0	0	0	0	0	0	0	0	0	0	0	0	0	0	0	0	0	0	0	0	0	0	0	0	0	0	0	0	0	0	0	0	0	0	0	0	0	0	0	0
COG1179	0	0	0	0	0	0	0	0	1	1	1	1	1	0	0	0	1	1	0	0	0	0	0	1	0	0	0	0	0	0	0	0	1	0	1	1	1	0	1	0	0	0	0	0	0	0	0	0	0
COG1206	0	1	1	1	1	1	1	1	0	0	1	0	0	0	0	0	0	0	0	0	1	0	1	0	0	1	0	0	0	0	0	0	1	0	0	0	1	1	0	1	0	0	1	0	0	1	1	1	0
COG1214	1	1	1	1	1	1	1	1	1	1	1	1	1	1	1	1	1	1	1	1	1	1	1	1	1	1	1	1	1	1	1	1	1	1	1	1	1	0	1	1	1	1	1	1	1	1	1	1	1
COG1258	0	0	0	0	0	0	0	0	0	0	0	0	0	0	0	0	0	0	0	0	0	0	0	0	0	0	0	0	0	0	0	0	0	0	0	0	0	0	0	0	0	0	0	0	0	0	0	0	0
COG1323	0	0	0	0	0	0	0	0	0	0	1	0	0	0	0	0	0	0	0	0	0	0	0	0	0	0	0	0	0	0	0	0	1	0	0	0	1	0	0	0	0	0	0	0	0	0	0	0	0
COG0590	1	1	1	1	1	1	1	1	1	1	1	1	1	1	1	1	1	1	1	1	1	1	1	1	1	1	1	1	1	1	1	1	1	1	1	1	1	1	1	1	1	1	1	1	1	1	1	1	1
COG1444	0	0	0	0	0	0	0	0	0	0	0	0	0	0	0	0	0	0	0	0	0	0	0	0	0	0	0	0	0	0	0	0	0	0	0	0	0	0	0	0	0	0	0	0	0	0	0	0	0
COG1571	0	0	0	0	0	0	0	0	0	0	0	0	0	0	0	0	0	0	0	0	0	0	0	0	0	0	0	0	0	0	0	0	0	0	0	0	0	0	0	0	0	0	0	0	0	0	0	0	0
COG1590	0	0	0	0	0	0	0	0	0	0	0	0	0	0	0	0	0	0	0	0	0	0	0	0	0	0	0	0	0	0	0	0	0	0	0	0	0	0	0	0	0	0	0	0	0	0	0	0	0
COG1600	0	1	1	1	1	1	1	1	1	1	1	1	1	0	0	0	1	1	0	0	1	0	1	1	0	1	0	0	0	0	0	0	1	1	1	1	1	1	1	1	0	0	1	0	0	1	1	0	0
COG1617	0	0	0	0	0	0	0	0	0	0	0	0	0	0	0	0	0	0	0	0	0	0	0	0	0	0	0	0	0	0	0	0	0	0	0	0	0	0	0	0	0	0	0	0	0	0	0	0	0
COG1676	0	0	0	0	0	0	0	0	0	0	0	0	0	0	0	0	0	0	0	0	0	0	0	0	0	0	0	0	0	0	0	0	0	0	0	0	0	0	0	0	0	0	0	0	0	0	0	0	0
COG1720	0	1	0	1	1	1	1	1	1	1	1	1	0	0	0	0	0	1	0	0	0	0	0	0	0	0	0	0	0	0	0	0	0	0	0	0	0	0	0	0	0	0	0	0	0	0	0	0	0
COG1746	0	0	0	0	0	0	0	0	0	0	0	0	0	0	0	0	0	0	0	0	0	0	0	0	0	0	0	0	0	0	0	0	0	0	0	0	0	0	0	0	0	0	0	0	0	0	0	0	0
COG1818	0	0	0	0	0	0	0	0	0	0	0	0	0	0	0	0	0	0	0	0	0	0	0	0	0	0	0	0	0	0	0	0	0	0	0	0	0	0	0	0	0	0	0	0	0	0	0	0	0
COG1867	0	0	0	0	0	0	0	0	0	0	0	0	0	0	0	0	0	0	0	0	0	0	0	0	0	0	0	0	0	0	0	0	0	0	0	0	0	0	0	0	0	0	0	0	0	0	0	0	0
COG1901	0	0	0	0	0	0	0	0	0	0	0	0	0	0	0	0	0	0	0	0	0	0	0	0	0	0	0	0	0	0	0	0	0	0	0	0	0	0	0	0	0	0	0	0	0	0	0	0	0
COG2117	0	0	0	0	0	0	0	0	0	0	0	0	0	0	0	0	0	0	0	0	0	0	0	0	0	0	0	0	0	0	0	0	0	0	0	0	0	0	0	0	0	0	0	0	0	0	0	0	0
COG2265	1	1	1	1	1	1	1	1	1	1	1	1	1	1	1	1	1	1	1	1	1	1	1	1	1	1	1	1	1	1	1	1	1	1	1	1	1	1	1	1	1	1	1	1	1	1	1	1	1
COG2384	0	0	0	0	0	0	0	0	1	1	1	0	0	0	0	0	0	1	0	0	0	0	0	0	0	0	0	0	0	0	0	0	1	0	0	0	1	0	0	0	0	0	0	0	0	0	0	0	0
COG2419	0	0	0	0	0	0	0	0	0	0	0	0	0	0	0	0	0	0	0	0	0	0	0	0	0	0	0	0	0	0	0	0	0	0	0	0	0	0	0	0	0	0	0	0	0	0	0	0	0
COG2519	1	0	0	0	0	0	0	0	0	0	0	0	0	1	1	1	0	0	1	1	0	1	0	0	1	0	1	1	1	1	1	1	0	0	0	0	0	0	0	0	1	1	0	1	1	0	0	0	1
COG2520	0	0	0	0	0	0	0	0	0	0	0	0	0	0	0	0	0	0	0	0	0	0	0	0	0	0	0	0	0	0	0	0	0	0	0	0	0	0	0	0	0	0	0	0	0	0	0	0	0
COG2603	0	0	0	0	0	0	0	0	1	1	0	0	0	0	0	0	0	1	0	0	0	0	0	0	0	0	0	0	0	0	0	0	0	1	0	0	0	0	0	0	0	0	0	0	0	0	0	0	0
COG2892	0	0	0	0	0	0	0	0	0	0	0	0	0	0	0	0	0	0	0	0	0	0	0	0	0	0	0	0	0	0	0	0	0	0	0	0	0	0	0	0	0	0	0	0	0	0	0	0	0
COG3642	0	0	0	0	0	0	0	0	0	0	0	0	0	0	0	0	0	0	0	0	0	0	0	0	0	0	0	0	0	0	0	0	0	0	0	0	0	0	0	0	0	0	0	0	0	0	0	0	0
COG4021	0	0	0	0	0	0	0	0	0	0	0	0	0	0	0	0	0	0	0	0	0	0	0	0	0	0	0	0	0	0	0	0	0	0	0	0	0	0	1	0	0	0	0	0	0	0	0	0	0
COG4121	0	0	0	0	0	0	0	0	1	1	0	1	0	0	0	0	0	1	0	0	1	0	0	1	0	1	0	0	0	0	0	0	0	1	1	1	0	0	1	1	0	0	0	0	0	0	0	0	0
COG4122	1	0	0	0	0	0	0	0	0	0	1	1	0	1	1	1	0	1	1	1	0	1	0	0	1	0	1	1	1	1	1	1	1	1	0	1	1	0	1	0	1	1	0	1	1	0	0	0	1
COG4123	0	1	0	1	1	1	1	1	0	0	1	0	0	0	0	0	0	0	0	0	1	0	0	0	0	1	0	0	0	0	0	0	1	1	0	1	1	0	1	1	0	0	0	0	0	0	0	0	0
COG4445	0	0	0	0	0	0	0	0	1	1	0	1	0	0	0	0	0	1	0	0	0	0	0	0	0	0	0	0	0	0	0	0	0	0	0	1	0	0	1	0	0	0	0	0	0	0	0	0	0
COG5324	0	0	0	0	0	0	0	0	0	0	0	0	0	0	0	0	0	0	0	0	0	0	0	0	0	0	0	0	0	0	0	0	0	0	0	0	0	0	0	0	0	0	0	0	0	0	0	0	0
COG0030	1	1	1	1	1	1	1	1	1	1	1	1	1	1	1	1	1	1	1	1	1	1	1	1	1	1	1	1	1	1	0	1	1	1	1	1	1	1	1	1	1	1	1	1	1	1	1	1	1
COG0144	1	1	1	1	1	1	1	1	1	1	1	1	1	1	1	1	1	1	1	1	1	1	1	1	1	1	1	1	1	1	1	1	1	1	1	1	1	1	1	1	1	1	1	1	1	1	1	1	1
COG0275	1	1	1	1	1	1	1	1	1	1	1	1	1	1	1	1	1	1	1	1	1	1	1	1	1	1	1	1	1	1	1	1	1	1	1	1	1	1	1	1	1	1	1	1	1	1	1	1	1
COG0313	1	1	1	1	1	1	1	1	1	1	1	1	1	1	1	1	1	1	1	1	1	1	1	1	1	1	1	1	1	1	1	1	1	1	1	1	1	1	1	1	1	1	1	1	1	1	1	1	1
COG0319	1	1	1	1	1	1	1	1	1	1	1	1	1	1	1	1	1	1	1	1	1	1	1	1	1	1	1	1	1	1	1	1	1	1	1	1	1	1	1	1	1	1	1	1	1	1	1	1	1
COG0357	1	1	1	1	1	1	1	1	1	1	1	1	1	1	1	1	1	1	1	1	1	1	1	1	1	1	1	1	1	1	1	1	1	1	1	1	1	1	1	1	1	1	1	1	1	1	1	1	1
COG0742	1	1	1	1	1	1	1	1	1	1	1	1	1	1	1	1	1	1	1	1	1	1	1	1	1	1	1	1	1	1	1	1	1	0	1	1	1	1	1	1	1	1	1	1	1	1	1	1	1
COG0806	1	1	1	1	1	1	1	1	1	1	1	1	1	1	1	1	1	1	1	1	1	1	1	1	1	1	1	1	1	1	0	1	1	0	1	0	1	1	0	1	1	1	1	1	1	1	1	1	1
COG1187	1	1	1	1	1	1	1	1	1	1	1	1	1	1	1	1	1	1	1	0	1	1	1	1	1	1	1	0	1	1	0	0	1	1	1	1	1	1	1	1	1	1	1	0	1	1	1	1	1
COG1385	1	1	1	1	1	1	1	1	1	1	1	1	1	1	1	1	1	1	1	1	1	1	1	1	1	1	1	1	1	1	1	1	1	1	1	1	1	1	1	1	1	1	1	1	1	1	1	1	1
COG2136	0	0	0	0	0	0	0	0	0	0	0	0	0	0	0	0	0	0	0	0	0	0	0	0	0	0	0	0	0	0	0	0	0	0	0	0	0	0	0	0	0	0	0	0	0	0	0	0	0
COG2260	0	0	0	0	0	0	0	0	0	0	0	0	0	0	0	0	0	0	0	0	0	0	0	0	0	0	0	0	0	0	0	0	0	0	0	0	0	0	0	0	0	0	0	0	0	0	0	0	0
COG2813	1	1	0	1	1	1	1	1	1	1	1	1	1	1	1	1	1	1	1	1	1	1	0	0	1	1	1	1	1	1	1	1	1	0	0	0	1	0	0	1	1	1	0	1	1	0	0	0	1
COG3277	0	0	0	0	0	0	0	0	0	0	0	0	0	0	0	0	0	0	0	0	0	0	0	0	0	0	0	0	0	0	0	0	0	0	0	0	0	0	0	0	0	0	0	0	0	0	0	0	0
[truncated: 90 more columns]

## Sheet: SD5_RefSeq_accession
RefSeqAssembly	Strain	Source	GenusIMG	PhylumIMG	ClassIMG	OrderIMG	FamilyIMG	Comment	GenomeReference
GCF_001422065.1	Leaf76	NCBI	Acidovorax	Proteobacteria	Betaproteobacteria	Burkholderiales	Comamonadaceae		Bai et al. 2015
GCF_001422105.1	Leaf84	NCBI	Acidovorax	Proteobacteria	Betaproteobacteria	Burkholderiales	Comamonadaceae		Bai et al. 2015
GCF_001422735.1	Leaf78	NCBI	Acidovorax	Proteobacteria	Betaproteobacteria	Burkholderiales	Comamonadaceae		Bai et al. 2015
GCF_001424265.1	Leaf160	NCBI	Acidovorax	Proteobacteria	Betaproteobacteria	Burkholderiales	Comamonadaceae		Bai et al. 2015
GCF_001424425.1	Leaf191	NCBI	Acidovorax	Proteobacteria	Betaproteobacteria	Burkholderiales	Comamonadaceae		Bai et al. 2015
GCF_001424545.1	Leaf400	NCBI	Acidovorax	Proteobacteria	Betaproteobacteria	Burkholderiales	Comamonadaceae		Bai et al. 2015
GCF_001423205.1	Leaf130	NCBI	Acinetobacter	Proteobacteria	Gammaproteobacteria	Pseudomonadales	Moraxellaceae		Bai et al. 2015
GCF_001422765.1	Leaf245	NCBI	Aeromicrobium	Actinobacteria	Actinobacteria	Propionibacteriales	Nocardioidaceae		Bai et al. 2015
GCF_001422865.1	Leaf272	NCBI	Aeromicrobium	Actinobacteria	Actinobacteria	Propionibacteriales	Nocardioidaceae		Bai et al. 2015
GCF_001423335.1	Leaf289	NCBI	Aeromicrobium	Actinobacteria	Actinobacteria	Propionibacteriales	Nocardioidaceae		Bai et al. 2015
GCF_001423365.1	Leaf291	NCBI	Aeromicrobium	Actinobacteria	Actinobacteria	Propionibacteriales	Nocardioidaceae		Bai et al. 2015
GCF_001421485.1	Leaf210	NCBI	Agreia	Actinobacteria	Actinobacteria	Micrococcales	Microbacteriaceae		Bai et al. 2015
GCF_001422485.1	Leaf283	NCBI	Agreia	Actinobacteria	Actinobacteria	Micrococcales	Microbacteriaceae		Bai et al. 2015
GCF_001422695.1	Leaf244	NCBI	Agreia	Actinobacteria	Actinobacteria	Micrococcales	Microbacteriaceae		Bai et al. 2015
GCF_001423605.1	Leaf335	NCBI	Agreia	Actinobacteria	Actinobacteria	Micrococcales	Microbacteriaceae		Bai et al. 2015
GCF_001421565.1	Leaf222	NCBI	Agromyces	Actinobacteria	Actinobacteria	Micrococcales	Microbacteriaceae		Bai et al. 2015
GCF_001422645.1	Leaf69	NCBI	Arthrobacter	Actinobacteria	Actinobacteria	Micrococcales	Micrococcaceae		Bai et al. 2015
GCF_001422665.1	Leaf234	NCBI	Arthrobacter	Actinobacteria	Actinobacteria	Micrococcales	Micrococcaceae		Bai et al. 2015
GCF_001423525.1	Leaf137	NCBI	Arthrobacter	Actinobacteria	Actinobacteria	Micrococcales	Micrococcaceae		Bai et al. 2015
GCF_001423565.1	Leaf145	NCBI	Arthrobacter	Actinobacteria	Actinobacteria	Micrococcales	Micrococcaceae		Bai et al. 2015
GCF_001423745.1	Leaf337	NCBI	Arthrobacter	Actinobacteria	Actinobacteria	Micrococcales	Micrococcaceae		Bai et al. 2015
GCF_001424565.1	Leaf141	NCBI	Arthrobacter	Actinobacteria	Actinobacteria	Micrococcales	Micrococcaceae		Bai et al. 2015
GCF_001424685.1	Leaf454	NCBI	Aurantimonas	Proteobacteria	Alphaproteobacteria	Rhizobiales	Aurantimonadaceae		Bai et al. 2015
GCF_001425485.1	Leaf427	NCBI	Aurantimonas	Proteobacteria	Alphaproteobacteria	Rhizobiales	Aurantimonadaceae		Bai et al. 2015
GCF_001425525.1	Leaf460	NCBI	Aurantimonas	Proteobacteria	Alphaproteobacteria	Rhizobiales	Aurantimonadaceae		Bai et al. 2015
GCF_001425575.1	Leaf443	NCBI	Aurantimonas	Proteobacteria	Alphaproteobacteria	Rhizobiales	Aurantimonadaceae		Bai et al. 2015
GCF_001423245.1	Leaf324	NCBI	Aureimonas	Proteobacteria	Alphaproteobacteria	Rhizobiales	Aurantimonadaceae		Bai et al. 2015
GCF_001426005.1	Leaf13	NCBI	Bacillus	Firmicutes	Bacilli	Bacillales	Bacillaceae		Bai et al. 2015
GCF_001426025.1	Leaf75	NCBI	Bacillus	Firmicutes	Bacilli	Bacillales	Bacillaceae		Bai et al. 2015
GCF_001426105.1	Leaf406	NCBI	Bacillus	Firmicutes	Bacilli	Bacillales	Bacillaceae		Bai et al. 2015
GCF_001426125.1	Leaf49	NCBI	Bacillus	Firmicutes	Bacilli	Bacillales	Bacillaceae		Bai et al. 2015
GCF_001424485.1	Leaf380	NCBI	Blastococcus	Actinobacteria	Actinobacteria	Geodermatophilales	Geodermatophilaceae		Bai et al. 2015
GCF_001426225.1	Leaf344	NCBI	Bosea	Proteobacteria	Alphaproteobacteria	Rhizobiales	Bradyrhizobiaceae		Bai et al. 2015
GCF_001424605.1	Leaf396	NCBI	Bradyrhizobium	Proteobacteria	Alphaproteobacteria	Rhizobiales	Bradyrhizobiaceae		Bai et al. 2015
GCF_001423865.2	Leaf182	NCBI	Brevibacillus	Firmicutes	Bacilli	Bacillales	Paenibacillaceae		Heflrich et al. 2018
GCF_001422455.1	Leaf280	NCBI	Brevundimonas	Proteobacteria	Alphaproteobacteria	Caulobacterales	Caulobacteraceae		Bai et al. 2015
GCF_001423685.1	Leaf168	NCBI	Brevundimonas	Proteobacteria	Alphaproteobacteria	Caulobacterales	Caulobacteraceae		Bai et al. 2015
GCF_001424025.1	Leaf363	NCBI	Brevundimonas	Proteobacteria	Alphaproteobacteria	Caulobacterales	Caulobacteraceae		Bai et al. 2015
GCF_001424345.1	Leaf177	NCBI	Burkholderia	Proteobacteria	Betaproteobacteria	Burkholderiales	Burkholderiaceae		Bai et al. 2015
GCF_001424125.1	Leaf395	NCBI	Cellulomonas	Actinobacteria	Actinobacteria	Micrococcales	Cellulomonadaceae		Bai et al. 2015
GCF_001424195.1	Leaf334	NCBI	Cellulomonas	Actinobacteria	Actinobacteria	Micrococcales	Cellulomonadaceae		Bai et al. 2015
GCF_001421435.1	Leaf201	NCBI	Chryseobacterium	Bacteroidetes	Flavobacteriia	Flavobacteriales	Flavobacteriaceae		Bai et al. 2015
GCF_001424105.1	Leaf394	NCBI	Chryseobacterium	Bacteroidetes	Flavobacteriia	Flavobacteriales	Flavobacteriaceae		Bai et al. 2015
GCF_001424145.1	Leaf404	NCBI	Chryseobacterium	Bacteroidetes	Flavobacteriia	Flavobacteriales	Flavobacteriaceae		Bai et al. 2015
GCF_001424585.1	Leaf180	NCBI	Chryseobacterium	Bacteroidetes	Flavobacteriia	Flavobacteriales	Flavobacteriaceae		Bai et al. 2015
GCF_001425355.1	Leaf405	NCBI	Chryseobacterium	Bacteroidetes	Flavobacteriia	Flavobacteriales	Flavobacteriaceae		Bai et al. 2015
GCF_001422285.1	Leaf263	NCBI	Clavibacter	Actinobacteria	Actinobacteria	Micrococcales	Microbacteriaceae		Bai et al. 2015
GCF_001424285.1	Leaf172	NCBI	Clavibacter	Actinobacteria	Actinobacteria	Micrococcales	Microbacteriaceae		Bai et al. 2015
GCF_001422205.1	Leaf261	NCBI	Curtobacterium	Actinobacteria	Actinobacteria	Micrococcales	Microbacteriaceae		Bai et al. 2015
GCF_001424385.1	Leaf183	NCBI	Curtobacterium	Actinobacteria	Actinobacteria	Micrococcales	Microbacteriaceae		Bai et al. 2015
GCF_001424595.1	Leaf154	NCBI	Curtobacterium	Actinobacteria	Actinobacteria	Micrococcales	Microbacteriaceae		Bai et al. 2015
GCF_001424185.1	Leaf326	NCBI	Deinococcus	Deinococcus-Thermus	Deinococci	Deinococcales	Deinococcaceae		Bai et al. 2015
GCF_001421945.1	Leaf64	NCBI	Devosia	Proteobacteria	Alphaproteobacteria	Rhizobiales	Hyphomicrobiaceae		Bai et al. 2015
GCF_001425445.1	Leaf420	NCBI	Devosia	Proteobacteria	Alphaproteobacteria	Rhizobiales	Hyphomicrobiaceae		Bai et al. 2015
GCF_001421905.1	Leaf61	NCBI	Duganella	Proteobacteria	Betaproteobacteria	Burkholderiales	Oxalobacteraceae		Bai et al. 2015
GCF_001423125.1	Leaf126	NCBI	Duganella	Proteobacteria	Betaproteobacteria	Burkholderiales	Oxalobacteraceae		Bai et al. 2015
GCF_001424405.1	Leaf189	NCBI	Dyadobacter	Bacteroidetes	Cytophagia	Cytophagales	Cytophagaceae		Bai et al. 2015
GCF_001422605.1	Leaf53	NCBI	Erwinia	Proteobacteria	Gammaproteobacteria	Enterobacterales	Erwiniaceae		Bai et al. 2015
GCF_001423925.1	Leaf187	NCBI	Exiguobacterium	Firmicutes	Bacilli	Bacillales	unclassified		Bai et al. 2015
GCF_001423965.1	Leaf196	NCBI	Exiguobacterium	Firmicutes	Bacilli	Bacillales	unclassified		Bai et al. 2015
GCF_001422725.1	Leaf82	NCBI	Flavobacterium	Bacteroidetes	Flavobacteriia	Flavobacteriales	Flavobacteriaceae		Bai et al. 2015
GCF_001423985.1	Leaf359	NCBI	Flavobacterium	Bacteroidetes	Flavobacteriia	Flavobacteriales	Flavobacteriaceae		Bai et al. 2015
GCF_001421165.1	Leaf8	NCBI	Frigoribacterium	Actinobacteria	Actinobacteria	Micrococcales	Microbacteriaceae		Bai et al. 2015
GCF_001421865.1	Leaf44	NCBI	Frigoribacterium	Actinobacteria	Actinobacteria	Micrococcales	Microbacteriaceae		Bai et al. 2015
GCF_001422145.1	Leaf254	NCBI	Frigoribacterium	Actinobacteria	Actinobacteria	Micrococcales	Microbacteriaceae		Bai et al. 2015
GCF_001423905.1	Leaf186	NCBI	Frigoribacterium	Actinobacteria	Actinobacteria	Micrococcales	Microbacteriaceae		Bai et al. 2015
GCF_001424645.1	Leaf415	NCBI	Frigoribacterium	Actinobacteria	Actinobacteria	Micrococcales	Microbacteriaceae		Bai et al. 2015
GCF_001423105.1	Leaf304	NCBI	Frondihabitans	Actinobacteria	Actinobacteria	Micrococcales	Microbacteriaceae		Bai et al. 2015
GCF_001424455.1	Leaf369	NCBI	Geodermatophilus	Actinobacteria	Actinobacteria	Geodermatophilales	Geodermatophilaceae		Bai et al. 2015
GCF_001422325.1	Leaf264	NCBI	Leifsonia	Actinobacteria	Actinobacteria	Micrococcales	Microbacteriaceae		Bai et al. 2015
GCF_001423545.1	Leaf325	NCBI	Leifsonia	Actinobacteria	Actinobacteria	Micrococcales	Microbacteriaceae		Bai et al. 2015
GCF_001423695.1	Leaf336	NCBI	Leifsonia	Actinobacteria	Actinobacteria	Micrococcales	Microbacteriaceae		Bai et al. 2015
GCF_001424755.1	Leaf446	NCBI	Marmoricola	Actinobacteria	Actinobacteria	Propionibacteriales	Nocardioidaceae		Bai et al. 2015
GCF_001424165.1	Leaf139	NCBI	Massilia	Proteobacteria	Betaproteobacteria	Burkholderiales	Oxalobacteraceae		Bai et al. 2015
GCF_001422125.1	Leaf85	NCBI	Methylobacterium	Proteobacteria	Alphaproteobacteria	Rhizobiales	Methylobacteriaceae		Bai et al. 2015
GCF_001422165.1	Leaf86	NCBI	Methylobacterium	Proteobacteria	Alphaproteobacteria	Rhizobiales	Methylobacteriaceae		Bai et al. 2015
GCF_001422215.1	Leaf89	NCBI	Methylobacterium	Proteobacteria	Alphaproteobacteria	Rhizobiales	Methylobacteriaceae		Bai et al. 2015
GCF_001422265.1	Leaf90	NCBI	Methylobacterium	Proteobacteria	Alphaproteobacteria	Rhizobiales	Methylobacteriaceae		Bai et al. 2015
GCF_001422305.1	Leaf92	NCBI	Methylobacterium	Proteobacteria	Alphaproteobacteria	Rhizobiales	Methylobacteriaceae		Bai et al. 2015
GCF_001422345.1	Leaf93	NCBI	Methylobacterium	Proteobacteria	Alphaproteobacteria	Rhizobiales	Methylobacteriaceae		Bai et al. 2015
GCF_001422375.1	Leaf99	NCBI	Methylobacterium	Proteobacteria	Alphaproteobacteria	Rhizobiales	Methylobacteriaceae		Bai et al. 2015
GCF_001422425.1	Leaf102	NCBI	Methylobacterium	Proteobacteria	Alphaproteobacteria	Rhizobiales	Methylobacteriaceae		Bai et al. 2015
GCF_001422775.1	Leaf87	NCBI	Methylobacterium	Proteobacteria	Alphaproteobacteria	Rhizobiales	Methylobacteriaceae		Bai et al. 2015
GCF_001422795.1	Leaf88	NCBI	Methylobacterium	Proteobacteria	Alphaproteobacteria	Rhizobiales	Methylobacteriaceae		Bai et al. 2015
GCF_001422815.1	Leaf91	NCBI	Methylobacterium	Proteobacteria	Alphaproteobacteria	Rhizobiales	Methylobacteriaceae		Bai et al. 2015
GCF_001422845.1	Leaf100	NCBI	Methylobacterium	Proteobacteria	Alphaproteobacteria	Rhizobiales	Methylobacteriaceae		Bai et al. 2015
GCF_001422885.1	Leaf104	NCBI	Methylobacterium	Proteobacteria	Alphaproteobacteria	Rhizobiales	Methylobacteriaceae		Bai et al. 2015
GCF_001422895.1	Leaf106	NCBI	Methylobacterium	Proteobacteria	Alphaproteobacteria	Rhizobiales	Methylobacteriaceae		Bai et al. 2015
GCF_001422935.1	Leaf119	NCBI	Methylobacterium	Proteobacteria	Alphaproteobacteria	Rhizobiales	Methylobacteriaceae		Bai et al. 2015
GCF_001422985.1	Leaf117	NCBI	Methylobacterium	Proteobacteria	Alphaproteobacteria	Rhizobiales	Methylobacteriaceae		Bai et al. 2015
GCF_001423025.1	Leaf122	NCBI	Methylobacterium	Proteobacteria	Alphaproteobacteria	Rhizobiales	Methylobacteriaceae		Bai et al. 2015
GCF_001423085.1	Leaf125	NCBI	Methylobacterium	Proteobacteria	Alphaproteobacteria	Rhizobiales	Methylobacteriaceae		Bai et al. 2015
GCF_001423265.1	Leaf108	NCBI	Methylobacterium	Proteobacteria	Alphaproteobacteria	Rhizobiales	Methylobacteriaceae		Bai et al. 2015
GCF_001423285.1	Leaf111	NCBI	Methylobacterium	Proteobacteria	Alphaproteobacteria	Rhizobiales	Methylobacteriaceae		Bai et al. 2015
GCF_001423295.1	Leaf112	NCBI	Methylobacterium	Proteobacteria	Alphaproteobacteria	Rhizobiales	Methylobacteriaceae		Bai et al. 2015
GCF_001423325.1	Leaf113	NCBI	Methylobacterium	Proteobacteria	Alphaproteobacteria	Rhizobiales	Methylobacteriaceae		Bai et al. 2015
GCF_001423385.1	Leaf121	NCBI	Methylobacterium	Proteobacteria	Alphaproteobacteria	Rhizobiales	Methylobacteriaceae		Bai et al. 2015
GCF_001423405.1	Leaf123	NCBI	Methylobacterium	Proteobacteria	Alphaproteobacteria	Rhizobiales	Methylobacteriaceae		Bai et al. 2015
GCF_001424445.1	Leaf361	NCBI	Methylobacterium	Proteobacteria	Alphaproteobacteria	Rhizobiales	Methylobacteriaceae		Bai et al. 2015
GCF_001424525.1	Leaf399	NCBI	Methylobacterium	Proteobacteria	Alphaproteobacteria	Rhizobiales	Methylobacteriaceae		Bai et al. 2015
GCF_001424705.1	Leaf465	NCBI	Methylobacterium	Proteobacteria	Alphaproteobacteria	Rhizobiales	Methylobacteriaceae		Bai et al. 2015
GCF_001424745.1	Leaf469	NCBI	Methylobacterium	Proteobacteria	Alphaproteobacteria	Rhizobiales	Methylobacteriaceae		Bai et al. 2015
GCF_001425465.1	Leaf456	NCBI	Methylobacterium	Proteobacteria	Alphaproteobacteria	Rhizobiales	Methylobacteriaceae		Bai et al. 2015
GCF_001425565.1	Leaf466	NCBI	Methylobacterium	Proteobacteria	Alphaproteobacteria	Rhizobiales	Methylobacteriaceae		Bai et al. 2015
GCF_001426045.1	Leaf94	NCBI	Methylobacterium	Proteobacteria	Alphaproteobacteria	Rhizobiales	Methylobacteriaceae		Bai et al. 2015
GCF_001424665.1	Leaf416	NCBI	Methylophilus	Proteobacteria	Betaproteobacteria	Nitrosomonadales	Methylophilaceae		Bai et al. 2015
GCF_001425425.1	Leaf414	NCBI	Methylophilus	Proteobacteria	Betaproteobacteria	Nitrosomonadales	Methylophilaceae		Bai et al. 2015
GCF_001425495.1	Leaf459	NCBI	Methylophilus	Proteobacteria	Betaproteobacteria	Nitrosomonadales	Methylophilaceae		Bai et al. 2015
GCF_001421275.1	Leaf203	NCBI	Microbacterium	Actinobacteria	Actinobacteria	Micrococcales	Microbacteriaceae		Bai et al. 2015
GCF_001422925.1	Leaf288	NCBI	Microbacterium	Actinobacteria	Actinobacteria	Micrococcales	Microbacteriaceae		Bai et al. 2015
GCF_001423485.1	Leaf320	NCBI	Microbacterium	Actinobacteria	Actinobacteria	Micrococcales	Microbacteriaceae		Bai et al. 2015
GCF_001423615.1	Leaf159	NCBI	Microbacterium	Actinobacteria	Actinobacteria	Micrococcales	Microbacteriaceae		Bai et al. 2015
GCF_001423645.1	Leaf161	NCBI	Microbacterium	Actinobacteria	Actinobacteria	Micrococcales	Microbacteriaceae		Bai et al. 2015
GCF_001423785.1	Leaf179	NCBI	Microbacterium	Actinobacteria	Actinobacteria	Micrococcales	Microbacteriaceae		Bai et al. 2015
GCF_001423805.1	Leaf347	NCBI	Microbacterium	Actinobacteria	Actinobacteria	Micrococcales	Microbacteriaceae		Bai et al. 2015
GCF_001423825.1	Leaf351	NCBI	Microbacterium	Actinobacteria	Actinobacteria	Micrococcales	Microbacteriaceae		Bai et al. 2015
GCF_001424225.1	Leaf151	NCBI	Microbacterium	Actinobacteria	Actinobacteria	Micrococcales	Microbacteriaceae		Bai et al. 2015
GCF_001424715.1	Leaf436	NCBI	Microbacterium	Actinobacteria	Actinobacteria	Micrococcales	Microbacteriaceae		Bai et al. 2015
GCF_001422955.1	Leaf285	NCBI	Nocardioides	Actinobacteria	Actinobacteria	Propionibacteriales	Nocardioidaceae		Bai et al. 2015
GCF_001423135.1	Leaf307	NCBI	Nocardioides	Actinobacteria	Actinobacteria	Propionibacteriales	Nocardioidaceae		Bai et al. 2015
GCF_001421325.1	Leaf2	NCBI	Novosphingobium	Proteobacteria	Alphaproteobacteria	Sphingomonadales	Sphingomonadaceae		Bai et al. 2015
GCF_001422685.1	Leaf72	NCBI	Paenibacillus	Firmicutes	Bacilli	Bacillales	Paenibacillaceae		Bai et al. 2015
GCF_001421515.1	Leaf216	NCBI	Pedobacter	Bacteroidetes	Sphingobacteriia	Sphingobacteriales	Sphingobacteriaceae		Bai et al. 2015
GCF_001422545.1	Leaf41	NCBI	Pedobacter	Bacteroidetes	Sphingobacteriia	Sphingobacteriales	Sphingobacteriaceae		Bai et al. 2015
GCF_001423945.1	Leaf194	NCBI	Pedobacter	Bacteroidetes	Sphingobacteriia	Sphingobacteriales	Sphingobacteriaceae		Bai et al. 2015
GCF_001424305.1	Leaf176	NCBI	Pedobacter	Bacteroidetes	Sphingobacteriia	Sphingobacteriales	Sphingobacteriaceae		Bai et al. 2015
GCF_001421315.1	Leaf1	NCBI	Plantibacter	Actinobacteria	Actinobacteria	Micrococcales	Microbacteriaceae		Bai et al. 2015
GCF_001423185.1	Leaf314	NCBI	Plantibacter	Actinobacteria	Actinobacteria	Micrococcales	Microbacteriaceae		Bai et al. 2015
GCF_001423725.1	Leaf171	NCBI	Plantibacter	Actinobacteria	Actinobacteria	Micrococcales	Microbacteriaceae		Bai et al. 2015
GCF_001421425.1	Leaf15	NCBI	Pseudomonas	Proteobacteria	Gammaproteobacteria	Pseudomonadales	Pseudomonadaceae		Bai et al. 2015
GCF_001421885.1	Leaf48	NCBI	Pseudomonas	Proteobacteria	Gammaproteobacteria	Pseudomonadales	Pseudomonadaceae		Bai et al. 2015
GCF_001422075.1	Leaf83	NCBI	Pseudomonas	Proteobacteria	Gammaproteobacteria	Pseudomonadales	Pseudomonadaceae		Bai et al. 2015
GCF_001422615.1	Leaf58	NCBI	Pseudomonas	Proteobacteria	Gammaproteobacteria	Pseudomonadales	Pseudomonadaceae		Bai et al. 2015
GCF_001423155.1	Leaf127	NCBI	Pseudomonas	Proteobacteria	Gammaproteobacteria	Pseudomonadales	Pseudomonadaceae		Bai et al. 2015
GCF_001423465.1	Leaf129	NCBI	Pseudomonas	Proteobacteria	Gammaproteobacteria	Pseudomonadales	Pseudomonadaceae		Bai et al. 2015
GCF_001425545.1	Leaf434	NCBI	Pseudomonas	Proteobacteria	Gammaproteobacteria	Pseudomonadales	Pseudomonadaceae		Bai et al. 2015
GCF_003258395.1	Leaf98	NCBI	Pseudomonas	Proteobacteria	Gammaproteobacteria	Pseudomonadales	Pseudomonadaceae	IMG classification manually added	Heflrich et al. 2018
GCF_001422365.1	Leaf265	NCBI	Pseudorhodoferax	Proteobacteria	Betaproteobacteria	Burkholderiales	Comamonadaceae		Bai et al. 2015
GCF_001422445.1	Leaf274	NCBI	Pseudorhodoferax	Proteobacteria	Betaproteobacteria	Burkholderiales	Comamonadaceae		Bai et al. 2015
GCF_001423005.1	Leaf294	NCBI	Rathayibacter	Actinobacteria	Actinobacteria	Micrococcales	Microbacteriaceae		Bai et al. 2015
GCF_001423045.1	Leaf296	NCBI	Rathayibacter	Actinobacteria	Actinobacteria	Micrococcales	Microbacteriaceae		Bai et al. 2015
GCF_001423055.1	Leaf299	NCBI	Rathayibacter	Actinobacteria	Actinobacteria	Micrococcales	Microbacteriaceae		Bai et al. 2015
GCF_001423665.1	Leaf164	NCBI	Rathayibacter	Actinobacteria	Actinobacteria	Micrococcales	Microbacteriaceae		Bai et al. 2015
GCF_001423885.1	Leaf185	NCBI	Rathayibacter	Actinobacteria	Actinobacteria	Micrococcales	Microbacteriaceae		Bai et al. 2015
GCF_001421235.1	Leaf202	NCBI	Rhizobium	Proteobacteria	Alphaproteobacteria	Rhizobiales	Rhizobiaceae		Bai et al. 2015
GCF_001421985.1	Leaf68	NCBI	Rhizobium	Proteobacteria	Alphaproteobacteria	Rhizobiales	Rhizobiaceae		Bai et al. 2015
GCF_001422245.1	Leaf262	NCBI	Rhizobium	Proteobacteria	Alphaproteobacteria	Rhizobiales	Rhizobiaceae		Bai et al. 2015
GCF_001423215.1	Leaf321	NCBI	Rhizobium	Proteobacteria	Alphaproteobacteria	Rhizobiales	Rhizobiaceae		Bai et al. 2015
GCF_001423425.1	Leaf306	NCBI	Rhizobium	Proteobacteria	Alphaproteobacteria	Rhizobiales	Rhizobiaceae		Bai et al. 2015
GCF_001423445.1	Leaf311	NCBI	Rhizobium	Proteobacteria	Alphaproteobacteria	Rhizobiales	Rhizobiaceae		Bai et al. 2015
GCF_001424045.1	Leaf371	NCBI	Rhizobium	Proteobacteria	Alphaproteobacteria	Rhizobiales	Rhizobiaceae		Bai et al. 2015
GCF_001424065.1	Leaf384	NCBI	Rhizobium	Proteobacteria	Alphaproteobacteria	Rhizobiales	Rhizobiaceae		Bai et al. 2015
GCF_001424085.1	Leaf386	NCBI	Rhizobium	Proteobacteria	Alphaproteobacteria	Rhizobiales	Rhizobiaceae		Bai et al. 2015
GCF_001424245.1	Leaf155	NCBI	Rhizobium	Proteobacteria	Alphaproteobacteria	Rhizobiales	Rhizobiaceae		Bai et al. 2015
GCF_001424325.1	Leaf341	NCBI	Rhizobium	Proteobacteria	Alphaproteobacteria	Rhizobiales	Rhizobiaceae		Bai et al. 2015
GCF_001424505.1	Leaf391	NCBI	Rhizobium	Proteobacteria	Alphaproteobacteria	Rhizobiales	Rhizobiaceae		Bai et al. 2015
GCF_001425345.1	Leaf383	NCBI	Rhizobium	Proteobacteria	Alphaproteobacteria	Rhizobiales	Rhizobiaceae		Bai et al. 2015
GCF_001425605.1	Leaf453	NCBI	Rhizobium	Proteobacteria	Alphaproteobacteria	Rhizobiales	Rhizobiaceae		Bai et al. 2015
GCF_001425985.1	Leaf7	NCBI	Rhodococcus	Actinobacteria	Actinobacteria	Corynebacteriales	Nocardiaceae		Bai et al. 2015
GCF_001426065.1	Leaf258	NCBI	Rhodococcus	Actinobacteria	Actinobacteria	Corynebacteriales	Nocardiaceae		Bai et al. 2015
GCF_001426085.1	Leaf278	NCBI	Rhodococcus	Actinobacteria	Actinobacteria	Corynebacteriales	Nocardiaceae		Bai et al. 2015
GCF_001426145.1	Leaf225	NCBI	Rhodococcus	Actinobacteria	Actinobacteria	Corynebacteriales	Nocardiaceae		Bai et al. 2015
GCF_001426165.1	Leaf233	NCBI	Rhodococcus	Actinobacteria	Actinobacteria	Corynebacteriales	Nocardiaceae		Bai et al. 2015
GCF_001426185.1	Leaf247	NCBI	Rhodococcus	Actinobacteria	Actinobacteria	Corynebacteriales	Nocardiaceae		Bai et al. 2015
GCF_001425965.1	Leaf3	NCBI	Sanguibacter	Actinobacteria	Actinobacteria	Micrococcales	Sanguibacteraceae		Bai et al. 2015
GCF_001422565.1	Leaf50	NCBI	Serratia	Proteobacteria	Gammaproteobacteria	Enterobacterales	Yersiniaceae		Bai et al. 2015
GCF_001422575.1	Leaf51	NCBI	Serratia	Proteobacteria	Gammaproteobacteria	Enterobacterales	Yersiniaceae		Bai et al. 2015
GCF_001421665.1	Leaf26	NCBI	Sphingobium	Proteobacteria	Alphaproteobacteria	Sphingomonadales	Sphingomonadaceae		Bai et al. 2015
GCF_000419565.1	Fr1	NCBI	Sphingomonas	Proteobacteria	Alphaproteobacteria	Sphingomonadales	Sphingomonadaceae	IMG classification manually added	Bai et al. 2015
GCF_001421155.1	Leaf5	NCBI	Sphingomonas	Proteobacteria	Alphaproteobacteria	Sphingomonadales	Sphingomonadaceae		Bai et al. 2015
GCF_001421245.1	Leaf10	NCBI	Sphingomonas	Proteobacteria	Alphaproteobacteria	Sphingomonadales	Sphingomonadaceae		Bai et al. 2015
GCF_001421285.1	Leaf11	NCBI	Sphingomonas	Proteobacteria	Alphaproteobacteria	Sphingomonadales	Sphingomonadaceae		Bai et al. 2015
GCF_001421355.1	Leaf9	NCBI	Sphingomonas	Proteobacteria	Alphaproteobacteria	Sphingomonadales	Sphingomonadaceae		Bai et al. 2015
GCF_001421405.1	Leaf16	NCBI	Sphingomonas	Proteobacteria	Alphaproteobacteria	Sphingomonadales	Sphingomonadaceae		Bai et al. 2015
GCF_001421415.1	Leaf208	NCBI	Sphingomonas	Proteobacteria	Alphaproteobacteria	Sphingomonadales	Sphingomonadaceae		Bai et al. 2015
GCF_001421505.1	Leaf17	NCBI	Sphingomonas	Proteobacteria	Alphaproteobacteria	Sphingomonadales	Sphingomonadaceae		Bai et al. 2015
GCF_001421535.1	Leaf20	NCBI	Sphingomonas	Proteobacteria	Alphaproteobacteria	Sphingomonadales	Sphingomonadaceae		Bai et al. 2015
GCF_001421585.1	Leaf23	NCBI	Sphingomonas	Proteobacteria	Alphaproteobacteria	Sphingomonadales	Sphingomonadaceae		Bai et al. 2015
GCF_001421605.1	Leaf24	NCBI	Sphingomonas	Proteobacteria	Alphaproteobacteria	Sphingomonadales	Sphingomonadaceae		Bai et al. 2015
GCF_001421625.1	Leaf226	NCBI	Sphingomonas	Proteobacteria	Alphaproteobacteria	Sphingomonadales	Sphingomonadaceae		Bai et al. 2015
GCF_001421635.1	Leaf25	NCBI	Sphingomonas	Proteobacteria	Alphaproteobacteria	Sphingomonadales	Sphingomonadaceae		Bai et al. 2015
GCF_001421685.1	Leaf28	NCBI	Sphingomonas	Proteobacteria	Alphaproteobacteria	Sphingomonadales	Sphingomonadaceae		Bai et al. 2015
GCF_001421715.1	Leaf22	NCBI	Sphingomonas	Proteobacteria	Alphaproteobacteria	Sphingomonadales	Sphingomonadaceae		Bai et al. 2015
GCF_001421745.1	Leaf230	NCBI	Sphingomonas	Proteobacteria	Alphaproteobacteria	Sphingomonadales	Sphingomonadaceae		Bai et al. 2015
GCF_001421765.1	Leaf32	NCBI	Sphingomonas	Proteobacteria	Alphaproteobacteria	Sphingomonadales	Sphingomonadaceae		Bai et al. 2015
GCF_001421785.1	Leaf33	NCBI	Sphingomonas	Proteobacteria	Alphaproteobacteria	Sphingomonadales	Sphingomonadaceae		Bai et al. 2015
GCF_001421805.1	Leaf34	NCBI	Sphingomonas	Proteobacteria	Alphaproteobacteria	Sphingomonadales	Sphingomonadaceae		Bai et al. 2015
GCF_001421825.1	Leaf38	NCBI	Sphingomonas	Proteobacteria	Alphaproteobacteria	Sphingomonadales	Sphingomonadaceae		Bai et al. 2015
GCF_001421845.1	Leaf42	NCBI	Sphingomonas	Proteobacteria	Alphaproteobacteria	Sphingomonadales	Sphingomonadaceae		Bai et al. 2015
GCF_001421915.1	Leaf62	NCBI	Sphingomonas	Proteobacteria	Alphaproteobacteria	Sphingomonadales	Sphingomonadaceae		Bai et al. 2015
GCF_001421965.1	Leaf67	NCBI	Sphingomonas	Proteobacteria	Alphaproteobacteria	Sphingomonadales	Sphingomonadaceae		Bai et al. 2015
GCF_001421995.1	Leaf231	NCBI	Sphingomonas	Proteobacteria	Alphaproteobacteria	Sphingomonadales	Sphingomonadaceae		Bai et al. 2015
GCF_001422045.1	Leaf242	NCBI	Sphingomonas	Proteobacteria	Alphaproteobacteria	Sphingomonadales	Sphingomonadaceae		Bai et al. 2015
GCF_001422185.1	Leaf257	NCBI	Sphingomonas	Proteobacteria	Alphaproteobacteria	Sphingomonadales	Sphingomonadaceae		Bai et al. 2015
GCF_001422495.1	Leaf29	NCBI	Sphingomonas	Proteobacteria	Alphaproteobacteria	Sphingomonadales	Sphingomonadaceae		Bai et al. 2015
GCF_001422525.1	Leaf30	NCBI	Sphingomonas	Proteobacteria	Alphaproteobacteria	Sphingomonadales	Sphingomonadaceae		Bai et al. 2015
GCF_001423765.1	Leaf343	NCBI	Sphingomonas	Proteobacteria	Alphaproteobacteria	Sphingomonadales	Sphingomonadaceae		Bai et al. 2015
GCF_001423845.1	Leaf357	NCBI	Sphingomonas	Proteobacteria	Alphaproteobacteria	Sphingomonadales	Sphingomonadaceae		Bai et al. 2015
GCF_001424005.1	Leaf198	NCBI	Sphingomonas	Proteobacteria	Alphaproteobacteria	Sphingomonadales	Sphingomonadaceae		Bai et al. 2015
GCF_001425385.1	Leaf407	NCBI	Sphingomonas	Proteobacteria	Alphaproteobacteria	Sphingomonadales	Sphingomonadaceae		Bai et al. 2015
GCF_001425405.1	Leaf412	NCBI	Sphingomonas	Proteobacteria	Alphaproteobacteria	Sphingomonadales	Sphingomonadaceae		Bai et al. 2015
GCF_001426195.1	Leaf339	NCBI	Sphingomonas	Proteobacteria	Alphaproteobacteria	Sphingomonadales	Sphingomonadaceae		Bai et al. 2015
GCF_001422025.1	Leaf70	NCBI	Stenotrophomonas	Proteobacteria	Gammaproteobacteria	Xanthomonadales	Xanthomonadaceae		Bai et al. 2015
GCF_001421705.1	Leaf220	NCBI	Variovorax	Proteobacteria	Betaproteobacteria	Burkholderiales	unclassified		Bai et al. 2015
GCF_001422405.1	Leaf267	NCBI	Variovorax	Proteobacteria	Betaproteobacteria	Burkholderiales	Comamonadaceae		Bai et al. 2015
GCF_001424365.1	Leaf354	NCBI	Williamsia	Actinobacteria	Actinobacteria	Corynebacteriales	Williamsiaceae		Bai et al. 2015
GCF_001423495.1	Leaf131	NCBI	Xanthomonas	Proteobacteria	Gammaproteobacteria	Xanthomonadales	Xanthomonadaceae		Bai et al. 2015
GCF_001423585.1	Leaf148	NCBI	Xanthomonas	Proteobacteria	Gammaproteobacteria	Xanthomonadales	Xanthomonadaceae		Bai et al. 2015

## Sheet: SD6_reads_coculture
ID	BarcodeSequence	LinkerPrimerSequence	DNA_Plate	Row	Position	F_primer	i5_index	R_Primer	i7_index	Number	Condition	Type	Community	Biol_inoculum	Biol_Tech_replicate	DNA_Tech_replicate	Time_exp_h	Short_desc	Auxotrophs	Prototrophs	Time
3	ACCGGTATGTACTGA	TGGACTGCGACTGGCGAACMGGATTAGATACCCKG	1	A	3	B5-F1	TGA	B5-3	ACCGGTATGTAC	409	MM2010	Timeseries	All	2	1	2	120	Timeseries_MM2010_All_B2T1_TR2_120h	0.4	0.3	120
6	ATCGCACAGTAATGA	TGGACTGCGACTGGCGAACMGGATTAGATACCCKG	1	A	6	B5-F1	TGA	B5-6	ATCGCACAGTAA	265	MM2010	Timeseries	All	2	1	2	72	Timeseries_MM2010_All_B2T1_TR2_72h	0.3	0.2	72
7	GTCGTGTAGCCTTGA	TGGACTGCGACTGGCGAACMGGATTAGATACCCKG	1	A	7	B5-F1	TGA	B5-7	GTCGTGTAGCCT	410	MM2010	Timeseries	All	2	2	2	120	Timeseries_MM2010_All_B2T2_TR2_120h	0.6	0.3	120
14	AGTCGTGCACATTGA	TGGACTGCGACTGGCGAACMGGATTAGATACCCKG	1	B	2	B5-F1	TGA	B5-14	AGTCGTGCACAT	192	MM2010	Timeseries	All	1	3	2	48	Timeseries_MM2010_All_B1T3_TR2_48h	0.5	0.4	48
15	AGTTACGAGCTATGA	TGGACTGCGACTGGCGAACMGGATTAGATACCCKG	1	B	3	B5-F1	TGA	B5-15	AGTTACGAGCTA	186	MM2010	Timeseries	All	2	3	1	48	Timeseries_MM2010_All_B2T3_TR1_48h	0.7	0.3	48
18	TGTCGCAAATAGTGA	TGGACTGCGACTGGCGAACMGGATTAGATACCCKG	1	B	6	B5-F1	TGA	B5-18	TGTCGCAAATAG	264	MM2010	Timeseries	All	1	3	2	72	Timeseries_MM2010_All_B1T3_TR2_72h	0.5	0.3	72
22	ATTGCAAGCAACTGA	TGGACTGCGACTGGCGAACMGGATTAGATACCCKG	1	B	10	B5-F1	TGA	B5-22	ATTGCAAGCAAC	405	MM2010	Timeseries	All	3	3	1	120	Timeseries_MM2010_All_B3T3_TR1_120h	0.6	0.3	120
23	AGCGCTCACATCTGA	TGGACTGCGACTGGCGAACMGGATTAGATACCCKG	1	B	11	B5-F1	TGA	B5-23	AGCGCTCACATC	414	MM2010	Timeseries	All	3	3	2	120	Timeseries_MM2010_All_B3T3_TR2_120h	0.4	0.3	120
26	TGCACAGTCGCTTGA	TGGACTGCGACTGGCGAACMGGATTAGATACCCKG	1	C	2	B5-F1	TGA	B5-26	TGCACAGTCGCT	188	MM2010	Timeseries	All	3	2	1	48	Timeseries_MM2010_All_B3T2_TR1_48h	0.6	0.4	48
27	TTCTAGAGTGCGTGA	TGGACTGCGACTGGCGAACMGGATTAGATACCCKG	1	C	3	B5-F1	TGA	B5-27	TTCTAGAGTGCG	403	MM2010	Timeseries	All	3	1	1	120	Timeseries_MM2010_All_B3T1_TR1_120h	0.6	0.3	120
32	GGTCTTAGCACCTGA	TGGACTGCGACTGGCGAACMGGATTAGATACCCKG	1	C	8	B5-F1	TGA	B5-32	GGTCTTAGCACC	267	MM2010	Timeseries	All	2	3	2	72	Timeseries_MM2010_All_B2T3_TR2_72h	0.4	0.3	72
34	CTCTACGAACAGTGA	TGGACTGCGACTGGCGAACMGGATTAGATACCCKG	1	C	10	B5-F1	TGA	B5-34	CTCTACGAACAG	116	MM2010	Timeseries	All	3	2	1	24	Timeseries_MM2010_All_B3T2_TR1_24h	0.9	0.9	24
36	CGTGTTATGTGGTGA	TGGACTGCGACTGGCGAACMGGATTAGATACCCKG	1	C	12	B5-F1	TGA	B5-36	CGTGTTATGTGG	9	MM2010	Inoculum	All	2	2	3	0	Inoculum_MM-C_All_BR2_TR3_0h	1	1	0
37	ATTAGCAGCGTATGA	TGGACTGCGACTGGCGAACMGGATTAGATACCCKG	1	D	1	B5-F1	TGA	B5-37	ATTAGCAGCGTA	119	MM2010	Timeseries	All	1	2	2	24	Timeseries_MM2010_All_B1T2_TR2_24h	0.8	0.9	24
38	CAAGTTTCCGCGTGA	TGGACTGCGACTGGCGAACMGGATTAGATACCCKG	1	D	2	B5-F1	TGA	B5-38	CAAGTTTCCGCG	38	MM2010	Timeseries	All	1	2	1	9	Timeseries_MM2010_All_B1T2_TR1_9h	0.6	0.9	9
42	CACGCAGTCTACTGA	TGGACTGCGACTGGCGAACMGGATTAGATACCCKG	1	D	6	B5-F1	TGA	B5-42	CACGCAGTCTAC	327	MM2010	Timeseries	All	1	3	1	96	Timeseries_MM2010_All_B1T3_TR1_96h	0.5	0.3	96
47	GAAACATCCCACTGA	TGGACTGCGACTGGCGAACMGGATTAGATACCCKG	1	D	11	B5-F1	TGA	B5-47	GAAACATCCCAC	41	MM2010	Timeseries	All	2	2	1	9	Timeseries_MM2010_All_B2T2_TR1_9h	0.7	0.8	9
51	ATTTAGGACGACTGA	TGGACTGCGACTGGCGAACMGGATTAGATACCCKG	1	E	3	B5-F1	TGA	B5-51	ATTTAGGACGAC	413	MM2010	Timeseries	All	3	2	2	120	Timeseries_MM2010_All_B3T2_TR2_120h	0.5	0.2	120
55	AGATGATCAGTCTGA	TGGACTGCGACTGGCGAACMGGATTAGATACCCKG	1	E	7	B5-F1	TGA	B5-55	AGATGATCAGTC	10	MM2010	Inoculum	All	2	2	4	0	Inoculum_MM-C_All_BR2_TR4_0h	1	1	0
58	GGTCTCCTACAGTGA	TGGACTGCGACTGGCGAACMGGATTAGATACCCKG	1	E	10	B5-F1	TGA	B5-58	GGTCTCCTACAG	253	MM2010	Timeseries	All	1	1	1	72	Timeseries_MM2010_All_B1T1_TR1_72h	0.5	0.3	72
60	ATAGCGAACTCATGA	TGGACTGCGACTGGCGAACMGGATTAGATACCCKG	1	E	12	B5-F1	TGA	B5-60	ATAGCGAACTCA	44	MM2010	Timeseries	All	3	2	1	9	Timeseries_MM2010_All_B3T2_TR1_9h	0.8	0.8	9
61	AACCGCATAAGTTGA	TGGACTGCGACTGGCGAACMGGATTAGATACCCKG	1	F	1	B5-F1	TGA	B5-61	AACCGCATAAGT	114	MM2010	Timeseries	All	2	3	1	24	Timeseries_MM2010_All_B2T3_TR1_24h	0.7	1	24
62	CTTGAGAAATCGTGA	TGGACTGCGACTGGCGAACMGGATTAGATACCCKG	1	F	2	B5-F1	TGA	B5-62	CTTGAGAAATCG	5	MM2010	Inoculum	All	1	1	5	0	Inoculum_MM-C_All_BR1_TR5_0h	0.9	1	0
67	CACACAAAGTCATGA	TGGACTGCGACTGGCGAACMGGATTAGATACCCKG	1	F	7	B5-F1	TGA	B5-67	CACACAAAGTCA	191	MM2010	Timeseries	All	1	2	2	48	Timeseries_MM2010_All_B1T2_TR2_48h	0.6	0.3	48
68	GTTCCTCCATTATGA	TGGACTGCGACTGGCGAACMGGATTAGATACCCKG	1	F	8	B5-F1	TGA	B5-68	GTTCCTCCATTA	54	MM2010	Timeseries	All	3	3	2	9	Timeseries_MM2010_All_B3T3_TR2_9h	0.8	1	9
73	TCATTCCACTCATGA	TGGACTGCGACTGGCGAACMGGATTAGATACCCKG	1	G	1	B5-F1	TGA	B5-73	TCATTCCACTCA	269	MM2010	Timeseries	All	3	2	2	72	Timeseries_MM2010_All_B3T2_TR2_72h	0.6	0.3	72
77	TCTGTAGAGCCATGA	TGGACTGCGACTGGCGAACMGGATTAGATACCCKG	1	G	5	B5-F1	TGA	B5-77	TCTGTAGAGCCA	329	MM2010	Timeseries	All	2	2	1	96	Timeseries_MM2010_All_B2T2_TR1_96h	0.5	0.3	96
78	TCGGATCTGTGATGA	TGGACTGCGACTGGCGAACMGGATTAGATACCCKG	1	G	6	B5-F1	TGA	B5-78	TCGGATCTGTGA	109	MM2010	Timeseries	All	1	1	1	24	Timeseries_MM2010_All_B1T1_TR1_24h	0.8	0.8	24
79	ACTACCTCTTCATGA	TGGACTGCGACTGGCGAACMGGATTAGATACCCKG	1	G	7	B5-F1	TGA	B5-79	ACTACCTCTTCA	111	MM2010	Timeseries	All	1	3	1	24	Timeseries_MM2010_All_B1T3_TR1_24h	0.8	0.8	24
84	GTCTCCTCCCTTTGA	TGGACTGCGACTGGCGAACMGGATTAGATACCCKG	1	G	12	B5-F1	TGA	B5-84	GTCTCCTCCCTT	11	MM2010	Inoculum	All	2	2	5	0	Inoculum_MM-C_All_BR2_TR5_0h	0.9	1	0
85	CTTAGCTACTCTTGA	TGGACTGCGACTGGCGAACMGGATTAGATACCCKG	1	H	1	B5-F1	TGA	B5-85	CTTAGCTACTCT	406	MM2010	Timeseries	All	1	1	2	120	Timeseries_MM2010_All_B1T1_TR2_120h	0.4	0.2	120
91	AGTCTGTCTGCGTGA	TGGACTGCGACTGGCGAACMGGATTAGATACCCKG	1	H	7	B5-F1	TGA	B5-91	AGTCTGTCTGCG	110	MM2010	Timeseries	All	1	2	1	24	Timeseries_MM2010_All_B1T2_TR1_24h	0.5	0.3	24
92	AGACAAGCTTCCTGA	TGGACTGCGACTGGCGAACMGGATTAGATACCCKG	1	H	8	B5-F1	TGA	B5-92	AGACAAGCTTCC	2	MM2010	Inoculum	All	1	1	2	0	Inoculum_MM-C_All_BR1_TR2_0h	1	1	0
93	GATCTAATCGAGTGA	TGGACTGCGACTGGCGAACMGGATTAGATACCCKG	1	H	9	B5-F1	TGA	B5-93	GATCTAATCGAG	338	MM2010	Timeseries	All	2	2	2	96	Timeseries_MM2010_All_B2T2_TR2_96h	0.7	0.8	96
98	ACGAGACTGATTACT	TGGACTGCGACTGGCGAACMGGATTAGATACCCKG	2	A	2	B5-F2	ACT	B5-2	ACGAGACTGATT	411	MM2010	Timeseries	All	2	3	2	120	Timeseries_MM2010_All_B2T3_TR2_120h	0.7	0.3	120
100	TGCATACACTGGACT	TGGACTGCGACTGGCGAACMGGATTAGATACCCKG	2	A	4	B5-F2	ACT	B5-4	TGCATACACTGG	124	MM2010	Timeseries	All	3	1	2	24	Timeseries_MM2010_All_B3T1_TR2_24h	0.8	0.9	24
101	TGGTCAACGATAACT	TGGACTGCGACTGGCGAACMGGATTAGATACCCKG	2	A	5	B5-F2	ACT	B5-5	TGGTCAACGATA	333	MM2010	Timeseries	All	3	3	1	96	Timeseries_MM2010_All_B3T3_TR1_96h	0.2	0.2	96
102	ATCGCACAGTAAACT	TGGACTGCGACTGGCGAACMGGATTAGATACCCKG	2	A	6	B5-F2	ACT	B5-6	ATCGCACAGTAA	335	MM2010	Timeseries	All	1	2	2	96	Timeseries_MM2010_All_B1T2_TR2_96h	0.2	0.2	96
105	ATCCTTTGGTTCACT	TGGACTGCGACTGGCGAACMGGATTAGATACCCKG	2	A	9	B5-F2	ACT	B5-9	ATCCTTTGGTTC	334	MM2010	Timeseries	All	1	1	2	96	Timeseries_MM2010_All_B1T1_TR2_96h	0.4	0.3	96
111	AGTTACGAGCTAACT	TGGACTGCGACTGGCGAACMGGATTAGATACCCKG	2	B	3	B5-F2	ACT	B5-15	AGTTACGAGCTA	259	MM2010	Timeseries	All	3	1	1	72	Timeseries_MM2010_All_B3T1_TR1_72h	0.6	0.4	72
112	TTGCGTTAGCAGACT	TGGACTGCGACTGGCGAACMGGATTAGATACCCKG	2	B	4	B5-F2	ACT	B5-16	TTGCGTTAGCAG	17	MM2010	Inoculum	All	3	3	5	0	Inoculum_MM-C_All_BR3_TR5_0h	0.9	1	0
115	ACAATAGACACCACT	TGGACTGCGACTGGCGAACMGGATTAGATACCCKG	2	B	7	B5-F2	ACT	B5-19	ACAATAGACACC	401	MM2010	Timeseries	All	2	2	1	120	Timeseries_MM2010_All_B2T2_TR1_120h	0.6	0.4	120
117	CGATCGAACACTACT	TGGACTGCGACTGGCGAACMGGATTAGATACCCKG	2	B	9	B5-F2	ACT	B5-21	CGATCGAACACT	7	MM2010	Inoculum	All	2	2	1	0	Inoculum_MM-C_All_BR2_TR1_0h	0.9	0.9	0
122	TGCACAGTCGCTACT	TGGACTGCGACTGGCGAACMGGATTAGATACCCKG	2	C	2	B5-F2	ACT	B5-26	TGCACAGTCGCT	339	MM2010	Timeseries	All	2	3	2	96	Timeseries_MM2010_All_B2T3_TR2_96h	0.5	0.3	96
123	TTCTAGAGTGCGACT	TGGACTGCGACTGGCGAACMGGATTAGATACCCKG	2	C	3	B5-F2	ACT	B5-27	TTCTAGAGTGCG	120	MM2010	Timeseries	All	1	3	2	24	Timeseries_MM2010_All_B1T3_TR2_24h	0.8	0.6	24
128	GGTCTTAGCACCACT	TGGACTGCGACTGGCGAACMGGATTAGATACCCKG	2	C	8	B5-F2	ACT	B5-32	GGTCTTAGCACC	182	MM2010	Timeseries	All	1	2	1	48	Timeseries_MM2010_All_B1T2_TR1_48h	0.4	0.3	48
129	TATCGCGCGATAACT	TGGACTGCGACTGGCGAACMGGATTAGATACCCKG	2	C	9	B5-F2	ACT	B5-33	TATCGCGCGATA	257	MM2010	Timeseries	All	2	2	1	72	Timeseries_MM2010_All_B2T2_TR1_72h	0.5	0.3	72
135	CCTTGTTCACCTACT	TGGACTGCGACTGGCGAACMGGATTAGATACCCKG	2	D	3	B5-F2	ACT	B5-39	CCTTGTTCACCT	328	MM2010	Timeseries	All	2	1	1	96	Timeseries_MM2010_All_B2T1_TR1_96h	0.5	0.3	96
138	CACGCAGTCTACACT	TGGACTGCGACTGGCGAACMGGATTAGATACCCKG	2	D	6	B5-F2	ACT	B5-42	CACGCAGTCTAC	6	MM2010	Inoculum	All	1	1	6	0	Inoculum_MM-C_All_BR1_TR6_0h	0.9	1	0
140	TCGAAACATGCAACT	TGGACTGCGACTGGCGAACMGGATTAGATACCCKG	2	D	8	B5-F2	ACT	B5-44	TCGAAACATGCA	266	MM2010	Timeseries	All	2	2	2	72	Timeseries_MM2010_All_B2T2_TR2_72h	0.3	0.2	72
143	GAAACATCCCACACT	TGGACTGCGACTGGCGAACMGGATTAGATACCCKG	2	D	11	B5-F2	ACT	B5-47	GAAACATCCCAC	50	MM2010	Timeseries	All	2	2	2	9	Timeseries_MM2010_All_B2T2_TR2_9h	0.5	0.9	9
148	GGTTTAACACGCACT	TGGACTGCGACTGGCGAACMGGATTAGATACCCKG	2	E	4	B5-F2	ACT	B5-52	GGTTTAACACGC	256	MM2010	Timeseries	All	2	1	1	72	Timeseries_MM2010_All_B2T1_TR1_72h	0.3	0.2	72
157	AACCGCATAAGTACT	TGGACTGCGACTGGCGAACMGGATTAGATACCCKG	2	F	1	B5-F2	ACT	B5-61	AACCGCATAAGT	185	MM2010	Timeseries	All	2	2	1	48	Timeseries_MM2010_All_B2T2_TR1_48h	0.3	0.2	48
161	AATAGCATGTCGACT	TGGACTGCGACTGGCGAACMGGATTAGATACCCKG	2	F	5	B5-F2	ACT	B5-65	AATAGCATGTCG	412	MM2010	Timeseries	All	3	1	2	120	Timeseries_MM2010_All_B3T1_TR2_120h	0.6	0.3	120
166	CAAGCCCTAGTAACT	TGGACTGCGACTGGCGAACMGGATTAGATACCCKG	2	F	10	B5-F2	ACT	B5-70	CAAGCCCTAGTA	42	MM2010	Timeseries	All	2	3	1	9	Timeseries_MM2010_All_B2T3_TR1_9h	0.6	0.8	9
169	TCATTCCACTCAACT	TGGACTGCGACTGGCGAACMGGATTAGATACCCKG	2	G	1	B5-F2	ACT	B5-73	TCATTCCACTCA	1	MM2010	Inoculum	All	1	1	1	0	Inoculum_MM-C_All_BR1_TR1_0h	0.9	1	0
172	TCAACCCGTGAAACT	TGGACTGCGACTGGCGAACMGGATTAGATACCCKG	2	G	4	B5-F2	ACT	B5-76	TCAACCCGTGAA	51	MM2010	Timeseries	All	2	3	2	9	Timeseries_MM2010_All_B2T3_TR2_9h	0.5	0.6	9
175	ACTACCTCTTCAACT	TGGACTGCGACTGGCGAACMGGATTAGATACCCKG	2	G	7	B5-F2	ACT	B5-79	ACTACCTCTTCA	325	MM2010	Timeseries	All	1	1	1	96	Timeseries_MM2010_All_B1T1_TR1_96h	0.4	0.3	96
176	CTATCCAAGTGGACT	TGGACTGCGACTGGCGAACMGGATTAGATACCCKG	2	G	8	B5-F2	ACT	B5-80	CTATCCAAGTGG	332	MM2010	Timeseries	All	3	2	1	96	Timeseries_MM2010_All_B3T2_TR1_96h	0.2	0.2	96
185	AGTGTCGATTCGACT	TGGACTGCGACTGGCGAACMGGATTAGATACCCKG	2	H	5	B5-F2	ACT	B5-89	AGTGTCGATTCG	16	MM2010	Inoculum	All	3	3	4	0	Inoculum_MM-C_All_BR3_TR4_0h	0.9	1	0
187	AGTCTGTCTGCGACT	TGGACTGCGACTGGCGAACMGGATTAGATACCCKG	2	H	7	B5-F2	ACT	B5-91	AGTCTGTCTGCG	326	MM2010	Timeseries	All	1	2	1	96	Timeseries_MM2010_All_B1T2_TR1_96h	0.2	0.3	96
191	TCACGAGTCACAACT	TGGACTGCGACTGGCGAACMGGATTAGATACCCKG	2	H	11	B5-F2	ACT	B5-95	TCACGAGTCACA	330	MM2010	Timeseries	All	2	3	1	96	Timeseries_MM2010_All_B2T3_TR1_96h	0.2	0.2	96
192	TTGAACAAGCCAACT	TGGACTGCGACTGGCGAACMGGATTAGATACCCKG	2	H	12	B5-F2	ACT	B5-96	TTGAACAAGCCA	398	MM2010	Timeseries	All	1	2	1	120	Timeseries_MM2010_All_B1T2_TR1_120h	0.3	0.2	120
289	TCCCTTGTCTCCCAG	TGGACTGCGACTGGCGAACMGGATTAGATACCCKG	4	A	1	B5-F4	CAG	B5-1	TCCCTTGTCTCC	197	MM2010	Timeseries	All	3	2	2	48	Timeseries_MM2010_All_B3T2_TR2_48h	0.5	0.2	48
295	GTCGTGTAGCCTCAG	TGGACTGCGACTGGCGAACMGGATTAGATACCCKG	4	A	7	B5-F4	CAG	B5-7	GTCGTGTAGCCT	117	MM2010	Timeseries	All	3	3	1	24	Timeseries_MM2010_All_B3T3_TR1_24h	0.9	0.9	24
297	ATCCTTTGGTTCCAG	TGGACTGCGACTGGCGAACMGGATTAGATACCCKG	4	A	9	B5-F4	CAG	B5-9	ATCCTTTGGTTC	118	MM2010	Timeseries	All	1	1	2	24	Timeseries_MM2010_All_B1T1_TR2_24h	0.7	0.8	24
306	TGTCGCAAATAGCAG	TGGACTGCGACTGGCGAACMGGATTAGATACCCKG	4	B	6	B5-F4	CAG	B5-18	TGTCGCAAATAG	331	MM2010	Timeseries	All	3	1	1	96	Timeseries_MM2010_All_B3T1_TR1_96h	0.4	0.2	96
307	ACAATAGACACCCAG	TGGACTGCGACTGGCGAACMGGATTAGATACCCKG	4	B	7	B5-F4	CAG	B5-19	ACAATAGACACC	12	MM2010	Inoculum	All	2	2	6	0	Inoculum_MM-C_All_BR2_TR6_0h	1	1	0
311	AGCGCTCACATCCAG	TGGACTGCGACTGGCGAACMGGATTAGATACCCKG	4	B	11	B5-F4	CAG	B5-23	AGCGCTCACATC	40	MM2010	Timeseries	All	2	1	1	9	Timeseries_MM2010_All_B2T1_TR1_9h	0.5	0.8	9
312	TCGACCAAACACCAG	TGGACTGCGACTGGCGAACMGGATTAGATACCCKG	4	B	12	B5-F4	CAG	B5-24	TCGACCAAACAC	46	MM2010	Timeseries	All	1	1	2	9	Timeseries_MM2010_All_B1T1_TR2_9h	0.6	0.7	9
316	ACACCTGCGATCCAG	TGGACTGCGACTGGCGAACMGGATTAGATACCCKG	4	C	4	B5-F4	CAG	B5-28	ACACCTGCGATC	187	MM2010	Timeseries	All	3	1	1	48	Timeseries_MM2010_All_B3T1_TR1_48h	0.5	0.3	48
319	CACCACAGAATCCAG	TGGACTGCGACTGGCGAACMGGATTAGATACCCKG	4	C	7	B5-F4	CAG	B5-31	CACCACAGAATC	181	MM2010	Timeseries	All	1	1	1	48	Timeseries_MM2010_All_B1T1_TR1_48h	0.4	0.3	48
320	GGTCTTAGCACCCAG	TGGACTGCGACTGGCGAACMGGATTAGATACCCKG	4	C	8	B5-F4	CAG	B5-32	GGTCTTAGCACC	255	MM2010	Timeseries	All	1	3	1	72	Timeseries_MM2010_All_B1T3_TR1_72h	0.6	0.2	72
331	ACAAACATGGTCCAG	TGGACTGCGACTGGCGAACMGGATTAGATACCCKG	4	D	7	B5-F4	CAG	B5-43	ACAAACATGGTC	123	MM2010	Timeseries	All	2	3	2	24	Timeseries_MM2010_All_B2T3_TR2_24h	0.8	0.8	24
340	GGTTTAACACGCCAG	TGGACTGCGACTGGCGAACMGGATTAGATACCCKG	4	E	4	B5-F4	CAG	B5-52	GGTTTAACACGC	337	MM2010	Timeseries	All	2	1	2	96	Timeseries_MM2010_All_B2T1_TR2_96h	0.3	0.3	96
342	GCAGATTTCCAGCAG	TGGACTGCGACTGGCGAACMGGATTAGATACCCKG	4	E	6	B5-F4	CAG	B5-54	GCAGATTTCCAG	43	MM2010	Timeseries	All	3	1	1	9	Timeseries_MM2010_All_B3T1_TR1_9h	0.6	0.9	9
349	AACCGCATAAGTCAG	TGGACTGCGACTGGCGAACMGGATTAGATACCCKG	4	F	1	B5-F4	CAG	B5-61	AACCGCATAAGT	8	MM2010	Inoculum	All	2	2	2	0	Inoculum_MM-C_All_BR2_TR2_0h	1	1	0
352	CTTCCAACTCATCAG	TGGACTGCGACTGGCGAACMGGATTAGATACCCKG	4	F	4	B5-F4	CAG	B5-64	CTTCCAACTCAT	189	MM2010	Timeseries	All	3	3	1	48	Timeseries_MM2010_All_B3T3_TR1_48h	0.4	0.2	48
353	AATAGCATGTCGCAG	TGGACTGCGACTGGCGAACMGGATTAGATACCCKG	4	F	5	B5-F4	CAG	B5-65	AATAGCATGTCG	3	MM2010	Inoculum	All	1	1	3	0	Inoculum_MM-C_All_BR1_TR3_0h	1	1	0
354	AAGTCACACACACAG	TGGACTGCGACTGGCGAACMGGATTAGATACCCKG	4	F	6	B5-F4	CAG	B5-66	AAGTCACACACA	37	MM2010	Timeseries	All	1	1	1	9	Timeseries_MM2010_All_B1T1_TR1_9h	0.7	0.8	9
363	ATGCCGGTAATACAG	TGGACTGCGACTGGCGAACMGGATTAGATACCCKG	4	G	3	B5-F4	CAG	B5-75	ATGCCGGTAATA	195	MM2010	Timeseries	All	2	3	2	48	Timeseries_MM2010_All_B2T3_TR2_48h	0.2	0.3	48
365	TCTGTAGAGCCACAG	TGGACTGCGACTGGCGAACMGGATTAGATACCCKG	4	G	5	B5-F4	CAG	B5-77	TCTGTAGAGCCA	45	MM2010	Timeseries	All	3	3	1	9	Timeseries_MM2010_All_B3T3_TR1_9h	0.6	0.7	9
367	ACTACCTCTTCACAG	TGGACTGCGACTGGCGAACMGGATTAGATACCCKG	4	G	7	B5-F4	CAG	B5-79	ACTACCTCTTCA	408	MM2010	Timeseries	All	1	3	2	120	Timeseries_MM2010_All_B1T3_TR2_120h	0.5	0.3	120
370	GAGTTAGCATCACAG	TGGACTGCGACTGGCGAACMGGATTAGATACCCKG	4	G	10	B5-F4	CAG	B5-82	GAGTTAGCATCA	260	MM2010	Timeseries	All	3	2	1	72	Timeseries_MM2010_All_B3T2_TR1_72h	0.5	0.3	72
372	GTCTCCTCCCTTCAG	TGGACTGCGACTGGCGAACMGGATTAGATACCCKG	4	G	12	B5-F4	CAG	B5-84	GTCTCCTCCCTT	341	MM2010	Timeseries	All	3	2	2	96	Timeseries_MM2010_All_B3T2_TR2_96h	0.4	0.3	96
374	ATCGAATCGAGTCAG	TGGACTGCGACTGGCGAACMGGATTAGATACCCKG	4	H	2	B5-F4	CAG	B5-86	ATCGAATCGAGT	254	MM2010	Timeseries	All	1	2	1	72	Timeseries_MM2010_All_B1T2_TR1_72h	0.5	0.3	72
377	AGTGTCGATTCGCAG	TGGACTGCGACTGGCGAACMGGATTAGATACCCKG	4	H	5	B5-F4	CAG	B5-89	AGTGTCGATTCG	400	MM2010	Timeseries	All	2	1	1	120	Timeseries_MM2010_All_B2T1_TR1_120h	0.5	0.2	120
378	TCCGAGTCACCACAG	TGGACTGCGACTGGCGAACMGGATTAGATACCCKG	4	H	6	B5-F4	CAG	B5-90	TCCGAGTCACCA	190	MM2010	Timeseries	All	1	1	2	48	Timeseries_MM2010_All_B1T1_TR2_48h	0.4	0.3	48
380	AGACAAGCTTCCCAG	TGGACTGCGACTGGCGAACMGGATTAGATACCCKG	4	H	8	B5-F4	CAG	B5-92	AGACAAGCTTCC	342	MM2010	Timeseries	All	3	3	2	96	Timeseries_MM2010_All_B3T3_TR2_96h	0.4	0.2	96
382	TAAACGCGACTCCAG	TGGACTGCGACTGGCGAACMGGATTAGATACCCKG	4	H	10	B5-F4	CAG	B5-94	TAAACGCGACTC	340	MM2010	Timeseries	All	3	1	2	96	Timeseries_MM2010_All_B3T1_TR2_96h	0.3	0.2	96
387	ACCGGTATGTACTAC	TGGACTGCGACTGGCGAACMGGATTAGATACCCKG	5	A	3	B5-F5	TAC	B5-3	ACCGGTATGTAC	183	MM2010	Timeseries	All	1	3	1	48	Timeseries_MM2010_All_B1T3_TR1_48h	0.4	0.3	48
396	CCAATACGCCTGTAC	TGGACTGCGACTGGCGAACMGGATTAGATACCCKG	5	A	12	B5-F5	TAC	B5-12	CCAATACGCCTG	4	MM2010	Inoculum	All	1	1	4	0	Inoculum_MM-C_All_BR1_TR4_0h	0.9	1	0
400	TTGCGTTAGCAGTAC	TGGACTGCGACTGGCGAACMGGATTAGATACCCKG	5	B	4	B5-F5	TAC	B5-16	TTGCGTTAGCAG	407	MM2010	Timeseries	All	1	2	2	120	Timeseries_MM2010_All_B1T2_TR2_120h	0.5	0.3	120
404	TCTCTACCACTCTAC	TGGACTGCGACTGGCGAACMGGATTAGATACCCKG	5	B	8	B5-F5	TAC	B5-20	TCTCTACCACTC	263	MM2010	Timeseries	All	1	2	2	72	Timeseries_MM2010_All_B1T2_TR2_72h	0.4	0.3	72
410	TGCACAGTCGCTTAC	TGGACTGCGACTGGCGAACMGGATTAGATACCCKG	5	C	2	B5-F5	TAC	B5-26	TGCACAGTCGCT	193	MM2010	Timeseries	All	2	1	2	48	Timeseries_MM2010_All_B2T1_TR2_48h	0.4	0.3	48
411	TTCTAGAGTGCGTAC	TGGACTGCGACTGGCGAACMGGATTAGATACCCKG	5	C	3	B5-F5	TAC	B5-27	TTCTAGAGTGCG	49	MM2010	Timeseries	All	2	1	2	9	Timeseries_MM2010_All_B2T1_TR2_9h	0.7	1	9
413	ATTCCTCTCCACTAC	TGGACTGCGACTGGCGAACMGGATTAGATACCCKG	5	C	5	B5-F5	TAC	B5-29	ATTCCTCTCCAC	258	MM2010	Timeseries	All	2	3	1	72	Timeseries_MM2010_All_B2T3_TR1_72h	0.5	0.3	72
415	CACCACAGAATCTAC	TGGACTGCGACTGGCGAACMGGATTAGATACCCKG	5	C	7	B5-F5	TAC	B5-31	CACCACAGAATC	198	MM2010	Timeseries	All	3	3	2	48	Timeseries_MM2010_All_B3T3_TR2_48h	0.4	0.3	48
419	CTCCTCCCTTACTAC	TGGACTGCGACTGGCGAACMGGATTAGATACCCKG	5	C	11	B5-F5	TAC	B5-35	CTCCTCCCTTAC	196	MM2010	Timeseries	All	3	1	2	48	Timeseries_MM2010_All_B3T1_TR2_48h	0.5	0.3	48
427	ACAAACATGGTCTAC	TGGACTGCGACTGGCGAACMGGATTAGATACCCKG	5	D	7	B5-F5	TAC	B5-43	ACAAACATGGTC	397	MM2010	Timeseries	All	1	1	1	120	Timeseries_MM2010_All_B1T1_TR1_120h	0.3	0.3	120
430	AGCAGAACATCTTAC	TGGACTGCGACTGGCGAACMGGATTAGATACCCKG	5	D	10	B5-F5	TAC	B5-46	AGCAGAACATCT	15	MM2010	Inoculum	All	3	3	3	0	Inoculum_MM-C_All_BR3_TR3_0h	0.9	1	0
433	CGGATCTAGTGTTAC	TGGACTGCGACTGGCGAACMGGATTAGATACCCKG	5	E	1	B5-F5	TAC	B5-49	CGGATCTAGTGT	122	MM2010	Timeseries	All	2	2	2	24	Timeseries_MM2010_All_B2T2_TR2_24h	0.7	0.7	24
438	GCAGATTTCCAGTAC	TGGACTGCGACTGGCGAACMGGATTAGATACCCKG	5	E	6	B5-F5	TAC	B5-54	GCAGATTTCCAG	115	MM2010	Timeseries	All	3	1	1	24	Timeseries_MM2010_All_B3T1_TR1_24h	0.6	0.9	24
441	CCAGATATAGCATAC	TGGACTGCGACTGGCGAACMGGATTAGATACCCKG	5	E	9	B5-F5	TAC	B5-57	CCAGATATAGCA	53	MM2010	Timeseries	All	3	2	2	9	Timeseries_MM2010_All_B3T2_TR2_9h	0.7	0.8	9
445	AACCGCATAAGTTAC	TGGACTGCGACTGGCGAACMGGATTAGATACCCKG	5	F	1	B5-F5	TAC	B5-61	AACCGCATAAGT	402	MM2010	Timeseries	All	2	3	1	120	Timeseries_MM2010_All_B2T3_TR1_120h	0.4	0.3	120
446	CTTGAGAAATCGTAC	TGGACTGCGACTGGCGAACMGGATTAGATACCCKG	5	F	2	B5-F5	TAC	B5-62	CTTGAGAAATCG	126	MM2010	Timeseries	All	3	3	2	24	Timeseries_MM2010_All_B3T3_TR2_24h	0.7	0.8	24
449	AATAGCATGTCGTAC	TGGACTGCGACTGGCGAACMGGATTAGATACCCKG	5	F	5	B5-F5	TAC	B5-65	AATAGCATGTCG	270	MM2010	Timeseries	All	3	3	2	72	Timeseries_MM2010_All_B3T3_TR2_72h	0.4	0.3	72
464	CTATCCAAGTGGTAC	TGGACTGCGACTGGCGAACMGGATTAGATACCCKG	5	G	8	B5-F5	TAC	B5-80	CTATCCAAGTGG	52	MM2010	Timeseries	All	3	1	2	9	Timeseries_MM2010_All_B3T1_TR2_9h	0.5	0.9	9
466	GAGTTAGCATCATAC	TGGACTGCGACTGGCGAACMGGATTAGATACCCKG	5	G	10	B5-F5	TAC	B5-82	GAGTTAGCATCA	336	MM2010	Timeseries	All	1	3	2	96	Timeseries_MM2010_All_B1T3_TR2_96h	0.5	0.3	96

## Sheet: SD7a_metadata_coculture
	Experiment ID	Condition	Type	Community	Biol_inoculum	Biol_Tech_replicate	DNA_Tech_replicate	Time_exp_h	Day	Short_desc	Plate	Coordinate	Concentration
0	1	MM-C	Inoculum	All	1	1	1	0	Monday	Inoculum_MM-C_All_BR1_TR1_0h	2	G01	23.1231
1	2	MM-C	Inoculum	All	1	1	2	0	Monday	Inoculum_MM-C_All_BR1_TR2_0h	1	H08	16.1886
2	3	MM-C	Inoculum	All	1	1	3	0	Monday	Inoculum_MM-C_All_BR1_TR3_0h	4	F05	5.43699
3	4	MM-C	Inoculum	All	1	1	4	0	Monday	Inoculum_MM-C_All_BR1_TR4_0h	5	A12	27.2091
4	5	MM-C	Inoculum	All	1	1	5	0	Monday	Inoculum_MM-C_All_BR1_TR5_0h	1	F02	17.8266
5	6	MM-C	Inoculum	All	1	1	6	0	Monday	Inoculum_MM-C_All_BR1_TR6_0h	2	D06	24.5937
6	7	MM-C	Inoculum	All	2	2	1	0	Monday	Inoculum_MM-C_All_BR2_TR1_0h	2	B09	21.4923
7	8	MM-C	Inoculum	All	2	2	2	0	Monday	Inoculum_MM-C_All_BR2_TR2_0h	4	F01	30.7477
8	9	MM-C	Inoculum	All	2	2	3	0	Monday	Inoculum_MM-C_All_BR2_TR3_0h	1	C12	21.1838
9	10	MM-C	Inoculum	All	2	2	4	0	Monday	Inoculum_MM-C_All_BR2_TR4_0h	1	E07	20.4254
10	11	MM-C	Inoculum	All	2	2	5	0	Monday	Inoculum_MM-C_All_BR2_TR5_0h	1	G12	19.6549
11	12	MM-C	Inoculum	All	2	2	6	0	Monday	Inoculum_MM-C_All_BR2_TR6_0h	4	B07	21.0498
12	13	MM-C	Inoculum	All	3	3	1	0	Monday	Inoculum_MM-C_All_BR3_TR1_0h	3	D10	19.8688
13	14	MM-C	Inoculum	All	3	3	2	0	Monday	Inoculum_MM-C_All_BR3_TR2_0h	3	F11	22.791
14	15	MM-C	Inoculum	All	3	3	3	0	Monday	Inoculum_MM-C_All_BR3_TR3_0h	5	D10	28.6573
15	16	MM-C	Inoculum	All	3	3	4	0	Monday	Inoculum_MM-C_All_BR3_TR4_0h	2	H05	24.5314
16	17	MM-C	Inoculum	All	3	3	5	0	Monday	Inoculum_MM-C_All_BR3_TR5_0h	2	B04	21.5466
17	18	MM-C	Inoculum	All	3	3	6	0	Monday	Inoculum_MM-C_All_BR3_TR6_0h	3	A01	24.9
36	37	MM2010	Timeseries	All	1	1	1	9	Tuesday	Timeseries_MM2010_All_B1T1_TR1_9h	4	F06	167.376
37	38	MM2010	Timeseries	All	1	2	1	9	Tuesday	Timeseries_MM2010_All_B1T2_TR1_9h	1	D02	121.43
38	39	MM2010	Timeseries	All	1	3	1	9	Tuesday	Timeseries_MM2010_All_B1T3_TR1_9h	3	G11	224.725
39	40	MM2010	Timeseries	All	2	1	1	9	Tuesday	Timeseries_MM2010_All_B2T1_TR1_9h	4	B11	165.241
40	41	MM2010	Timeseries	All	2	2	1	9	Tuesday	Timeseries_MM2010_All_B2T2_TR1_9h	1	D11	149.963
41	42	MM2010	Timeseries	All	2	3	1	9	Tuesday	Timeseries_MM2010_All_B2T3_TR1_9h	2	F10	177.438
42	43	MM2010	Timeseries	All	3	1	1	9	Tuesday	Timeseries_MM2010_All_B3T1_TR1_9h	4	E06	239.162
43	44	MM2010	Timeseries	All	3	2	1	9	Tuesday	Timeseries_MM2010_All_B3T2_TR1_9h	1	E12	158.313
44	45	MM2010	Timeseries	All	3	3	1	9	Tuesday	Timeseries_MM2010_All_B3T3_TR1_9h	4	G05	182.885
45	46	MM2010	Timeseries	All	1	1	2	9	Tuesday	Timeseries_MM2010_All_B1T1_TR2_9h	4	B12	173.444
46	47	MM2010	Timeseries	All	1	2	2	9	Tuesday	Timeseries_MM2010_All_B1T2_TR2_9h	3	G08	195.421
47	48	MM2010	Timeseries	All	1	3	2	9	Tuesday	Timeseries_MM2010_All_B1T3_TR2_9h	3	G03	218.895
48	49	MM2010	Timeseries	All	2	1	2	9	Tuesday	Timeseries_MM2010_All_B2T1_TR2_9h	5	C03	170.999
49	50	MM2010	Timeseries	All	2	2	2	9	Tuesday	Timeseries_MM2010_All_B2T2_TR2_9h	2	D11	202.591
50	51	MM2010	Timeseries	All	2	3	2	9	Tuesday	Timeseries_MM2010_All_B2T3_TR2_9h	2	G04	116.837
51	52	MM2010	Timeseries	All	3	1	2	9	Tuesday	Timeseries_MM2010_All_B3T1_TR2_9h	5	G08	200.176
52	53	MM2010	Timeseries	All	3	2	2	9	Tuesday	Timeseries_MM2010_All_B3T2_TR2_9h	5	E09	198.841
53	54	MM2010	Timeseries	All	3	3	2	9	Tuesday	Timeseries_MM2010_All_B3T3_TR2_9h	1	F08	172.082
54	55	MM20	Timeseries	All	1	1	1	9	Tuesday	Timeseries_MM20_All_B1T1_TR1_9h	5	A04	177.074
55	56	MM20	Timeseries	All	1	2	1	9	Tuesday	Timeseries_MM20_All_B1T2_TR1_9h	3	A03	143.257
56	57	MM20	Timeseries	All	1	3	1	9	Tuesday	Timeseries_MM20_All_B1T3_TR1_9h	4	A06	166.278
57	58	MM20	Timeseries	All	2	1	1	9	Tuesday	Timeseries_MM20_All_B2T1_TR1_9h	2	H06	160.524
58	59	MM20	Timeseries	All	2	2	1	9	Tuesday	Timeseries_MM20_All_B2T2_TR1_9h	3	G12	203.157
59	60	MM20	Timeseries	All	2	3	1	9	Tuesday	Timeseries_MM20_All_B2T3_TR1_9h	3	C10	163.682
60	61	MM20	Timeseries	All	3	1	1	9	Tuesday	Timeseries_MM20_All_B3T1_TR1_9h	5	A01	181.833
61	62	MM20	Timeseries	All	3	2	1	9	Tuesday	Timeseries_MM20_All_B3T2_TR1_9h	4	F02	197.248
62	63	MM20	Timeseries	All	3	3	1	9	Tuesday	Timeseries_MM20_All_B3T3_TR1_9h	3	A07	147.824
63	64	MM20	Timeseries	All	1	1	2	9	Tuesday	Timeseries_MM20_All_B1T1_TR2_9h	1	D05	164.878
64	65	MM20	Timeseries	All	1	2	2	9	Tuesday	Timeseries_MM20_All_B1T2_TR2_9h	2	D10	170.202
65	66	MM20	Timeseries	All	1	3	2	9	Tuesday	Timeseries_MM20_All_B1T3_TR2_9h	2	B10	150.776
66	67	MM20	Timeseries	All	2	1	2	9	Tuesday	Timeseries_MM20_All_B2T1_TR2_9h	2	E02	127.873
67	68	MM20	Timeseries	All	2	2	2	9	Tuesday	Timeseries_MM20_All_B2T2_TR2_9h	4	C06	168.917
68	69	MM20	Timeseries	All	2	3	2	9	Tuesday	Timeseries_MM20_All_B2T3_TR2_9h	5	G03	179.867
69	70	MM20	Timeseries	All	3	1	2	9	Tuesday	Timeseries_MM20_All_B3T1_TR2_9h	3	B10	157.082
70	71	MM20	Timeseries	All	3	2	2	9	Tuesday	Timeseries_MM20_All_B3T2_TR2_9h	2	G02	215.255
71	72	MM20	Timeseries	All	3	3	2	9	Tuesday	Timeseries_MM20_All_B3T3_TR2_9h	1	F10	132.264
108	109	MM2010	Timeseries	All	1	1	1	24	Tuesday	Timeseries_MM2010_All_B1T1_TR1_24h	1	G06	260.725
109	110	MM2010	Timeseries	All	1	2	1	24	Tuesday	Timeseries_MM2010_All_B1T2_TR1_24h	1	H07	242.744
110	111	MM2010	Timeseries	All	1	3	1	24	Tuesday	Timeseries_MM2010_All_B1T3_TR1_24h	1	G07	260
111	112	MM2010	Timeseries	All	2	1	1	24	Tuesday	Timeseries_MM2010_All_B2T1_TR1_24h	3	E03	269.346
112	113	MM2010	Timeseries	All	2	2	1	24	Tuesday	Timeseries_MM2010_All_B2T2_TR1_24h	3	B09	221.834
113	114	MM2010	Timeseries	All	2	3	1	24	Tuesday	Timeseries_MM2010_All_B2T3_TR1_24h	1	F01	205.979
114	115	MM2010	Timeseries	All	3	1	1	24	Tuesday	Timeseries_MM2010_All_B3T1_TR1_24h	5	E06	275.29
115	116	MM2010	Timeseries	All	3	2	1	24	Tuesday	Timeseries_MM2010_All_B3T2_TR1_24h	1	C10	261.748
116	117	MM2010	Timeseries	All	3	3	1	24	Tuesday	Timeseries_MM2010_All_B3T3_TR1_24h	4	A07	314.547
117	118	MM2010	Timeseries	All	1	1	2	24	Tuesday	Timeseries_MM2010_All_B1T1_TR2_24h	4	A09	304.979
118	119	MM2010	Timeseries	All	1	2	2	24	Tuesday	Timeseries_MM2010_All_B1T2_TR2_24h	1	D01	222.695
119	120	MM2010	Timeseries	All	1	3	2	24	Tuesday	Timeseries_MM2010_All_B1T3_TR2_24h	2	C03	255.174
120	121	MM2010	Timeseries	All	2	1	2	24	Tuesday	Timeseries_MM2010_All_B2T1_TR2_24h	3	C07	270.924
121	122	MM2010	Timeseries	All	2	2	2	24	Tuesday	Timeseries_MM2010_All_B2T2_TR2_24h	5	E01	241.918
122	123	MM2010	Timeseries	All	2	3	2	24	Tuesday	Timeseries_MM2010_All_B2T3_TR2_24h	4	D07	284.223
123	124	MM2010	Timeseries	All	3	1	2	24	Tuesday	Timeseries_MM2010_All_B3T1_TR2_24h	2	A04	268.921
124	125	MM2010	Timeseries	All	3	2	2	24	Tuesday	Timeseries_MM2010_All_B3T2_TR2_24h	3	B05	227.82
125	126	MM2010	Timeseries	All	3	3	2	24	Tuesday	Timeseries_MM2010_All_B3T3_TR2_24h	5	F02	299.387
126	127	MM20	Timeseries	All	1	1	1	24	Tuesday	Timeseries_MM20_All_B1T1_TR1_24h	2	F06	245.769
127	128	MM20	Timeseries	All	1	2	1	24	Tuesday	Timeseries_MM20_All_B1T2_TR1_24h	3	B08	202.603
128	129	MM20	Timeseries	All	1	3	1	24	Tuesday	Timeseries_MM20_All_B1T3_TR1_24h	5	F09	232.776
129	130	MM20	Timeseries	All	2	1	1	24	Tuesday	Timeseries_MM20_All_B2T1_TR1_24h	4	H07	241.856
130	131	MM20	Timeseries	All	2	2	1	24	Tuesday	Timeseries_MM20_All_B2T2_TR1_24h	5	A11	254.889
131	132	MM20	Timeseries	All	2	3	1	24	Tuesday	Timeseries_MM20_All_B2T3_TR1_24h	4	F08	338.571
132	133	MM20	Timeseries	All	3	1	1	24	Tuesday	Timeseries_MM20_All_B3T1_TR1_24h	3	G04	332.832
133	134	MM20	Timeseries	All	3	2	1	24	Tuesday	Timeseries_MM20_All_B3T2_TR1_24h	4	H09	294.854
134	135	MM20	Timeseries	All	3	3	1	24	Tuesday	Timeseries_MM20_All_B3T3_TR1_24h	3	F06	258.942
135	136	MM20	Timeseries	All	1	1	2	24	Tuesday	Timeseries_MM20_All_B1T1_TR2_24h	4	F11	290.959
136	137	MM20	Timeseries	All	1	2	2	24	Tuesday	Timeseries_MM20_All_B1T2_TR2_24h	3	E08	233.985
137	138	MM20	Timeseries	All	1	3	2	24	Tuesday	Timeseries_MM20_All_B1T3_TR2_24h	4	D12	255.253
138	139	MM20	Timeseries	All	2	1	2	24	Tuesday	Timeseries_MM20_All_B2T1_TR2_24h	1	H10	256.487
139	140	MM20	Timeseries	All	2	2	2	24	Tuesday	Timeseries_MM20_All_B2T2_TR2_24h	2	D12	215.462
140	141	MM20	Timeseries	All	2	3	2	24	Tuesday	Timeseries_MM20_All_B2T3_TR2_24h	5	C04	261.151
141	142	MM20	Timeseries	All	3	1	2	24	Tuesday	Timeseries_MM20_All_B3T1_TR2_24h	3	H10	271.998
142	143	MM20	Timeseries	All	3	2	2	24	Tuesday	Timeseries_MM20_All_B3T2_TR2_24h	4	G02	289.965
143	144	MM20	Timeseries	All	3	3	2	24	Tuesday	Timeseries_MM20_All_B3T3_TR2_24h	3	G02	329.232
180	181	MM2010	Timeseries	All	1	1	1	48	Tuesday	Timeseries_MM2010_All_B1T1_TR1_48h	4	C07	281.176
181	182	MM2010	Timeseries	All	1	2	1	48	Tuesday	Timeseries_MM2010_All_B1T2_TR1_48h	2	C08	267.488
182	183	MM2010	Timeseries	All	1	3	1	48	Tuesday	Timeseries_MM2010_All_B1T3_TR1_48h	5	A03	303.024
183	184	MM2010	Timeseries	All	2	1	1	48	Tuesday	Timeseries_MM2010_All_B2T1_TR1_48h	3	F02	276.617
184	185	MM2010	Timeseries	All	2	2	1	48	Tuesday	Timeseries_MM2010_All_B2T2_TR1_48h	2	F01	225.836
185	186	MM2010	Timeseries	All	2	3	1	48	Tuesday	Timeseries_MM2010_All_B2T3_TR1_48h	1	B03	278.412
186	187	MM2010	Timeseries	All	3	1	1	48	Tuesday	Timeseries_MM2010_All_B3T1_TR1_48h	4	C04	247.543
187	188	MM2010	Timeseries	All	3	2	1	48	Tuesday	Timeseries_MM2010_All_B3T2_TR1_48h	1	C02	188.334
188	189	MM2010	Timeseries	All	3	3	1	48	Tuesday	Timeseries_MM2010_All_B3T3_TR1_48h	4	F04	332.663
189	190	MM2010	Timeseries	All	1	1	2	48	Tuesday	Timeseries_MM2010_All_B1T1_TR2_48h	4	H06	345.06
190	191	MM2010	Timeseries	All	1	2	2	48	Tuesday	Timeseries_MM2010_All_B1T2_TR2_48h	1	F07	264.293
191	192	MM2010	Timeseries	All	1	3	2	48	Tuesday	Timeseries_MM2010_All_B1T3_TR2_48h	1	B02	258.568
192	193	MM2010	Timeseries	All	2	1	2	48	Tuesday	Timeseries_MM2010_All_B2T1_TR2_48h	5	C02	268.074
193	194	MM2010	Timeseries	All	2	2	2	48	Tuesday	Timeseries_MM2010_All_B2T2_TR2_48h	3	B11	260.763
194	195	MM2010	Timeseries	All	2	3	2	48	Tuesday	Timeseries_MM2010_All_B2T3_TR2_48h	4	G03	308.41
195	196	MM2010	Timeseries	All	3	1	2	48	Tuesday	Timeseries_MM2010_All_B3T1_TR2_48h	5	C11	378.887
196	197	MM2010	Timeseries	All	3	2	2	48	Tuesday	Timeseries_MM2010_All_B3T2_TR2_48h	4	A01	286.114
197	198	MM2010	Timeseries	All	3	3	2	48	Tuesday	Timeseries_MM2010_All_B3T3_TR2_48h	5	C07	407.027
198	199	MM20	Timeseries	All	1	1	1	48	Tuesday	Timeseries_MM20_All_B1T1_TR1_48h	3	E09	267.049
199	200	MM20	Timeseries	All	1	2	1	48	Tuesday	Timeseries_MM20_All_B1T2_TR1_48h	5	C10	369.42
200	201	MM20	Timeseries	All	1	3	1	48	Tuesday	Timeseries_MM20_All_B1T3_TR1_48h	3	E07	296.28
201	202	MM20	Timeseries	All	2	1	1	48	Tuesday	Timeseries_MM20_All_B2T1_TR1_48h	2	B02	160.522
202	203	MM20	Timeseries	All	2	2	1	48	Tuesday	Timeseries_MM20_All_B2T2_TR1_48h	2	G11	284.693
203	204	MM20	Timeseries	All	2	3	1	48	Tuesday	Timeseries_MM20_All_B2T3_TR1_48h	5	A02	365.693
204	205	MM20	Timeseries	All	3	1	1	48	Tuesday	Timeseries_MM20_All_B3T1_TR1_48h	3	C11	265.062
205	206	MM20	Timeseries	All	3	2	1	48	Tuesday	Timeseries_MM20_All_B3T2_TR1_48h	2	F12	293.548
206	207	MM20	Timeseries	All	3	3	1	48	Tuesday	Timeseries_MM20_All_B3T3_TR1_48h	1	B07	285.558
207	208	MM20	Timeseries	All	1	1	2	48	Tuesday	Timeseries_MM20_All_B1T1_TR2_48h	5	B03	299.245
208	209	MM20	Timeseries	All	1	2	2	48	Tuesday	Timeseries_MM20_All_B1T2_TR2_48h	1	F12	243.845
209	210	MM20	Timeseries	All	1	3	2	48	Tuesday	Timeseries_MM20_All_B1T3_TR2_48h	2	C04	268.317
210	211	MM20	Timeseries	All	2	1	2	48	Tuesday	Timeseries_MM20_All_B2T1_TR2_48h	2	C10	278.901
211	212	MM20	Timeseries	All	2	2	2	48	Tuesday	Timeseries_MM20_All_B2T2_TR2_48h	5	A07	244.577
212	213	MM20	Timeseries	All	2	3	2	48	Tuesday	Timeseries_MM20_All_B2T3_TR2_48h	1	D10	281.694
213	214	MM20	Timeseries	All	3	1	2	48	Tuesday	Timeseries_MM20_All_B3T1_TR2_48h	3	C09	305.437
214	215	MM20	Timeseries	All	3	2	2	48	Tuesday	Timeseries_MM20_All_B3T2_TR2_48h	1	C07	269.174
215	216	MM20	Timeseries	All	3	3	2	48	Tuesday	Timeseries_MM20_All_B3T3_TR2_48h	3	C01	271.651
252	253	MM2010	Timeseries	All	1	1	1	72	Tuesday	Timeseries_MM2010_All_B1T1_TR1_72h	1	E10	219.592
253	254	MM2010	Timeseries	All	1	2	1	72	Tuesday	Timeseries_MM2010_All_B1T2_TR1_72h	4	H02	430.233
254	255	MM2010	Timeseries	All	1	3	1	72	Tuesday	Timeseries_MM2010_All_B1T3_TR1_72h	4	C08	196.149
255	256	MM2010	Timeseries	All	2	1	1	72	Tuesday	Timeseries_MM2010_All_B2T1_TR1_72h	2	E04	226.637
256	257	MM2010	Timeseries	All	2	2	1	72	Tuesday	Timeseries_MM2010_All_B2T2_TR1_72h	2	C09	247.511
257	258	MM2010	Timeseries	All	2	3	1	72	Tuesday	Timeseries_MM2010_All_B2T3_TR1_72h	5	C05	68.8062
258	259	MM2010	Timeseries	All	3	1	1	72	Tuesday	Timeseries_MM2010_All_B3T1_TR1_72h	2	B03	291.717
259	260	MM2010	Timeseries	All	3	2	1	72	Tuesday	Timeseries_MM2010_All_B3T2_TR1_72h	4	G10	231.387
260	261	MM2010	Timeseries	All	3	3	1	72	Tuesday	Timeseries_MM2010_All_B3T3_TR1_72h	3	H08	247.623
261	262	MM2010	Timeseries	All	1	1	2	72	Tuesday	Timeseries_MM2010_All_B1T1_TR2_72h	3	B12	247.566
262	263	MM2010	Timeseries	All	1	2	2	72	Tuesday	Timeseries_MM2010_All_B1T2_TR2_72h	5	B08	267.126
263	264	MM2010	Timeseries	All	1	3	2	72	Tuesday	Timeseries_MM2010_All_B1T3_TR2_72h	1	B06	252.231
264	265	MM2010	Timeseries	All	2	1	2	72	Tuesday	Timeseries_MM2010_All_B2T1_TR2_72h	1	A06	247.291
265	266	MM2010	Timeseries	All	2	2	2	72	Tuesday	Timeseries_MM2010_All_B2T2_TR2_72h	2	D08	248.495
266	267	MM2010	Timeseries	All	2	3	2	72	Tuesday	Timeseries_MM2010_All_B2T3_TR2_72h	1	C08	261.978
267	268	MM2010	Timeseries	All	3	1	2	72	Tuesday	Timeseries_MM2010_All_B3T1_TR2_72h	3	E11	279.84
268	269	MM2010	Timeseries	All	3	2	2	72	Tuesday	Timeseries_MM2010_All_B3T2_TR2_72h	1	G01	238.722
269	270	MM2010	Timeseries	All	3	3	2	72	Tuesday	Timeseries_MM2010_All_B3T3_TR2_72h	5	F05	336.069
270	271	MM20	Timeseries	All	1	1	1	72	Tuesday	Timeseries_MM20_All_B1T1_TR1_72h	2	A10	261.934
271	272	MM20	Timeseries	All	1	2	1	72	Tuesday	Timeseries_MM20_All_B1T2_TR1_72h	2	A08	242.131
272	273	MM20	Timeseries	All	1	3	1	72	Tuesday	Timeseries_MM20_All_B1T3_TR1_72h	5	E04	302.906
273	274	MM20	Timeseries	All	2	1	1	72	Tuesday	Timeseries_MM20_All_B2T1_TR1_72h	4	D09	226.483
274	275	MM20	Timeseries	All	2	2	1	72	Tuesday	Timeseries_MM20_All_B2T2_TR1_72h	3	F09	250.447
275	276	MM20	Timeseries	All	2	3	1	72	Tuesday	Timeseries_MM20_All_B2T3_TR1_72h	5	E08	295.972
276	277	MM20	Timeseries	All	3	1	1	72	Tuesday	Timeseries_MM20_All_B3T1_TR1_72h	2	B06	258.755
277	278	MM20	Timeseries	All	3	2	1	72	Tuesday	Timeseries_MM20_All_B3T2_TR1_72h	2	G06	293.535
278	279	MM20	Timeseries	All	3	3	1	72	Tuesday	Timeseries_MM20_All_B3T3_TR1_72h	5	F06	326.62
279	280	MM20	Timeseries	All	1	1	2	72	Tuesday	Timeseries_MM20_All_B1T1_TR2_72h	2	C01	199.703
280	281	MM20	Timeseries	All	1	2	2	72	Tuesday	Timeseries_MM20_All_B1T2_TR2_72h	5	C06	263.127
281	282	MM20	Timeseries	All	1	3	2	72	Tuesday	Timeseries_MM20_All_B1T3_TR2_72h	4	E07	278.438
282	283	MM20	Timeseries	All	2	1	2	72	Tuesday	Timeseries_MM20_All_B2T1_TR2_72h	3	C04	295.193
283	284	MM20	Timeseries	All	2	2	2	72	Tuesday	Timeseries_MM20_All_B2T2_TR2_72h	3	G07	390.937
284	285	MM20	Timeseries	All	2	3	2	72	Tuesday	Timeseries_MM20_All_B2T3_TR2_72h	1	D08	198.358
285	286	MM20	Timeseries	All	3	1	2	72	Tuesday	Timeseries_MM20_All_B3T1_TR2_72h	1	E11	230.308
286	287	MM20	Timeseries	All	3	2	2	72	Tuesday	Timeseries_MM20_All_B3T2_TR2_72h	3	A09	266.581
287	288	MM20	Timeseries	All	3	3	2	72	Tuesday	Timeseries_MM20_All_B3T3_TR2_72h	1	E06	234.004
324	325	MM2010	Timeseries	All	1	1	1	96	Tuesday	Timeseries_MM2010_All_B1T1_TR1_96h	2	G07	294.139
325	326	MM2010	Timeseries	All	1	2	1	96	Tuesday	Timeseries_MM2010_All_B1T2_TR1_96h	2	H07	184.055
326	327	MM2010	Timeseries	All	1	3	1	96	Tuesday	Timeseries_MM2010_All_B1T3_TR1_96h	1	D06	256.402
327	328	MM2010	Timeseries	All	2	1	1	96	Tuesday	Timeseries_MM2010_All_B2T1_TR1_96h	2	D03	279.595
328	329	MM2010	Timeseries	All	2	2	1	96	Tuesday	Timeseries_MM2010_All_B2T2_TR1_96h	1	G05	228.757
329	330	MM2010	Timeseries	All	2	3	1	96	Tuesday	Timeseries_MM2010_All_B2T3_TR1_96h	2	H11	232.567
330	331	MM2010	Timeseries	All	3	1	1	96	Tuesday	Timeseries_MM2010_All_B3T1_TR1_96h	4	B06	202.691
331	332	MM2010	Timeseries	All	3	2	1	96	Tuesday	Timeseries_MM2010_All_B3T2_TR1_96h	2	G08	385.17
332	333	MM2010	Timeseries	All	3	3	1	96	Tuesday	Timeseries_MM2010_All_B3T3_TR1_96h	2	A05	325.625
333	334	MM2010	Timeseries	All	1	1	2	96	Tuesday	Timeseries_MM2010_All_B1T1_TR2_96h	2	A09	264.033
334	335	MM2010	Timeseries	All	1	2	2	96	Tuesday	Timeseries_MM2010_All_B1T2_TR2_96h	2	A06	257.681
335	336	MM2010	Timeseries	All	1	3	2	96	Tuesday	Timeseries_MM2010_All_B1T3_TR2_96h	5	G10	289.286
336	337	MM2010	Timeseries	All	2	1	2	96	Tuesday	Timeseries_MM2010_All_B2T1_TR2_96h	4	E04	361.326
337	338	MM2010	Timeseries	All	2	2	2	96	Tuesday	Timeseries_MM2010_All_B2T2_TR2_96h	1	H09	254.276
338	339	MM2010	Timeseries	All	2	3	2	96	Tuesday	Timeseries_MM2010_All_B2T3_TR2_96h	2	C02	218.501
339	340	MM2010	Timeseries	All	3	1	2	96	Tuesday	Timeseries_MM2010_All_B3T1_TR2_96h	4	H10	307.203
340	341	MM2010	Timeseries	All	3	2	2	96	Tuesday	Timeseries_MM2010_All_B3T2_TR2_96h	4	G12	475.799
341	342	MM2010	Timeseries	All	3	3	2	96	Tuesday	Timeseries_MM2010_All_B3T3_TR2_96h	4	H08	342.019
342	343	MM20	Timeseries	All	1	1	1	96	Tuesday	Timeseries_MM20_All_B1T1_TR1_96h	1	C04	225.411
343	344	MM20	Timeseries	All	1	2	1	96	Tuesday	Timeseries_MM20_All_B1T2_TR1_96h	3	F04	280.588
344	345	MM20	Timeseries	All	1	3	1	96	Tuesday	Timeseries_MM20_All_B1T3_TR1_96h	4	F09	389.43
345	346	MM20	Timeseries	All	2	1	1	96	Tuesday	Timeseries_MM20_All_B2T1_TR1_96h	3	C12	287.165
346	347	MM20	Timeseries	All	2	2	1	96	Tuesday	Timeseries_MM20_All_B2T2_TR1_96h	1	F03	245.714
347	348	MM20	Timeseries	All	2	3	1	96	Tuesday	Timeseries_MM20_All_B2T3_TR1_96h	2	H04	255.531
348	349	MM20	Timeseries	All	3	1	1	96	Tuesday	Timeseries_MM20_All_B3T1_TR1_96h	1	D09	187.179
349	350	MM20	Timeseries	All	3	2	1	96	Tuesday	Timeseries_MM20_All_B3T2_TR1_96h	4	D04	308.745
350	351	MM20	Timeseries	All	3	3	1	96	Tuesday	Timeseries_MM20_All_B3T3_TR1_96h	5	B09	311.648
351	352	MM20	Timeseries	All	1	1	2	96	Tuesday	Timeseries_MM20_All_B1T1_TR2_96h	4	E08	321.899
352	353	MM20	Timeseries	All	1	2	2	96	Tuesday	Timeseries_MM20_All_B1T2_TR2_96h	4	G09	369.291
353	354	MM20	Timeseries	All	1	3	2	96	Tuesday	Timeseries_MM20_All_B1T3_TR2_96h	4	A12	270.315
354	355	MM20	Timeseries	All	2	1	2	96	Tuesday	Timeseries_MM20_All_B2T1_TR2_96h	5	B02	382.551
355	356	MM20	Timeseries	All	2	2	2	96	Tuesday	Timeseries_MM20_All_B2T2_TR2_96h	2	A11	283.904
356	357	MM20	Timeseries	All	2	3	2	96	Tuesday	Timeseries_MM20_All_B2T3_TR2_96h	5	C12	438.606
357	358	MM20	Timeseries	All	3	1	2	96	Tuesday	Timeseries_MM20_All_B3T1_TR2_96h	1	H02	260.242
358	359	MM20	Timeseries	All	3	2	2	96	Tuesday	Timeseries_MM20_All_B3T2_TR2_96h	4	F12	409.96
359	360	MM20	Timeseries	All	3	3	2	96	Tuesday	Timeseries_MM20_All_B3T3_TR2_96h	2	A12	299.259
396	397	MM2010	Timeseries	All	1	1	1	120	Tuesday	Timeseries_MM2010_All_B1T1_TR1_120h	5	D07	303.529
397	398	MM2010	Timeseries	All	1	2	1	120	Tuesday	Timeseries_MM2010_All_B1T2_TR1_120h	2	H12	254.258
398	399	MM2010	Timeseries	All	1	3	1	120	Tuesday	Timeseries_MM2010_All_B1T3_TR1_120h	3	B01	248.517
399	400	MM2010	Timeseries	All	2	1	1	120	Tuesday	Timeseries_MM2010_All_B2T1_TR1_120h	4	H05	507.559
400	401	MM2010	Timeseries	All	2	2	1	120	Tuesday	Timeseries_MM2010_All_B2T2_TR1_120h	2	B07	230.529
401	402	MM2010	Timeseries	All	2	3	1	120	Tuesday	Timeseries_MM2010_All_B2T3_TR1_120h	5	F01	283.723
402	403	MM2010	Timeseries	All	3	1	1	120	Tuesday	Timeseries_MM2010_All_B3T1_TR1_120h	1	C03	237.945
403	404	MM2010	Timeseries	All	3	2	1	120	Tuesday	Timeseries_MM2010_All_B3T2_TR1_120h	3	A05	242.664
404	405	MM2010	Timeseries	All	3	3	1	120	Tuesday	Timeseries_MM2010_All_B3T3_TR1_120h	1	B10	279.869
405	406	MM2010	Timeseries	All	1	1	2	120	Tuesday	Timeseries_MM2010_All_B1T1_TR2_120h	1	H01	213.109
406	407	MM2010	Timeseries	All	1	2	2	120	Tuesday	Timeseries_MM2010_All_B1T2_TR2_120h	5	B04	273.239
407	408	MM2010	Timeseries	All	1	3	2	120	Tuesday	Timeseries_MM2010_All_B1T3_TR2_120h	4	G07	270.259
408	409	MM2010	Timeseries	All	2	1	2	120	Tuesday	Timeseries_MM2010_All_B2T1_TR2_120h	1	A03	311.608
409	410	MM2010	Timeseries	All	2	2	2	120	Tuesday	Timeseries_MM2010_All_B2T2_TR2_120h	1	A07	280.839
410	411	MM2010	Timeseries	All	2	3	2	120	Tuesday	Timeseries_MM2010_All_B2T3_TR2_120h	2	A02	301.177
411	412	MM2010	Timeseries	All	3	1	2	120	Tuesday	Timeseries_MM2010_All_B3T1_TR2_120h	2	F05	207.162
412	413	MM2010	Timeseries	All	3	2	2	120	Tuesday	Timeseries_MM2010_All_B3T2_TR2_120h	1	E03	252.851
413	414	MM2010	Timeseries	All	3	3	2	120	Tuesday	Timeseries_MM2010_All_B3T3_TR2_120h	1	B11	299.822
414	415	MM20	Timeseries	All	1	1	1	120	Tuesday	Timeseries_MM20_All_B1T1_TR1_120h	3	H02	303.822
415	416	MM20	Timeseries	All	1	2	1	120	Tuesday	Timeseries_MM20_All_B1T2_TR1_120h	1	D12	271.131
416	417	MM20	Timeseries	All	1	3	1	120	Tuesday	Timeseries_MM20_All_B1T3_TR1_120h	2	F11	254.139
417	418	MM20	Timeseries	All	2	1	1	120	Tuesday	Timeseries_MM20_All_B2T1_TR1_120h	1	E04	237.355
418	419	MM20	Timeseries	All	2	2	1	120	Tuesday	Timeseries_MM20_All_B2T2_TR1_120h	5	G09	279.199
419	420	MM20	Timeseries	All	2	3	1	120	Tuesday	Timeseries_MM20_All_B2T3_TR1_120h	2	F02	253.941
420	421	MM20	Timeseries	All	3	1	1	120	Tuesday	Timeseries_MM20_All_B3T1_TR1_120h	2	E01	261.791
421	422	MM20	Timeseries	All	3	2	1	120	Tuesday	Timeseries_MM20_All_B3T2_TR1_120h	3	F01	301.021
422	423	MM20	Timeseries	All	3	3	1	120	Tuesday	Timeseries_MM20_All_B3T3_TR1_120h	5	A08	307.731
423	424	MM20	Timeseries	All	1	1	2	120	Tuesday	Timeseries_MM20_All_B1T1_TR2_120h	2	B01	295.085
424	425	MM20	Timeseries	All	1	2	2	120	Tuesday	Timeseries_MM20_All_B1T2_TR2_120h	3	D06	266.439
425	426	MM20	Timeseries	All	1	3	2	120	Tuesday	Timeseries_MM20_All_B1T3_TR2_120h	1	G02	232.469
426	427	MM20	Timeseries	All	2	1	2	120	Tuesday	Timeseries_MM20_All_B2T1_TR2_120h	3	H11	260.951
427	428	MM20	Timeseries	All	2	2	2	120	Tuesday	Timeseries_MM20_All_B2T2_TR2_120h	4	B08	255.733
428	429	MM20	Timeseries	All	2	3	2	120	Tuesday	Timeseries_MM20_All_B2T3_TR2_120h	4	E01	367.947
429	430	MM20	Timeseries	All	3	1	2	120	Tuesday	Timeseries_MM20_All_B3T1_TR2_120h	4	A04	193.603
430	431	MM20	Timeseries	All	3	2	2	120	Tuesday	Timeseries_MM20_All_B3T2_TR2_120h	5	D11	345.125
431	432	MM20	Timeseries	All	3	3	2	120	Tuesday	Timeseries_MM20_All_B3T3_TR2_120h	3	D08	302.862
468	469	H2O	None	None	1	1	1	None	None	WaterControl_DNApurification	5	H01	2.91103
469	470	H2O	None	None	2	2	2	None	None	WaterControl_DNApurification	5	H02	2.84774
470	471	H2O	None	None	3	3	3	None	None	WaterControl_DNApurification	5	H03	2.99963
471	472	H2O	None	None	4	4	4	None	None	WaterControl_DNApurification	5	H04	3.01832

## Sheet: SD7b_coculture_growth
Condition	Type	Community	Biol_inoculum	Biol_rep	DNA_rep	Time_h	Day	Short_desc	OD	BioRep	Time
MM2010	Timeseries	All	1	1		0	Tuesday	Timeseries_MM2010_All_B1T1_TRNA_0h	0.022	1	0
MM2010	Timeseries	All	1	2		0	Tuesday	Timeseries_MM2010_All_B1T2_TRNA_0h	0.021	1	0
MM2010	Timeseries	All	1	3		0	Tuesday	Timeseries_MM2010_All_B1T3_TRNA_0h	0.03	1	0
MM2010	Timeseries	All	2	1		0	Tuesday	Timeseries_MM2010_All_B2T1_TRNA_0h	0.029	2	0
MM2010	Timeseries	All	2	2		0	Tuesday	Timeseries_MM2010_All_B2T2_TRNA_0h	0.026	2	0
MM2010	Timeseries	All	2	3		0	Tuesday	Timeseries_MM2010_All_B2T3_TRNA_0h	0.025	2	0
MM2010	Timeseries	All	3	1		0	Tuesday	Timeseries_MM2010_All_B3T1_TRNA_0h	0.034	3	0
MM2010	Timeseries	All	3	2		0	Tuesday	Timeseries_MM2010_All_B3T2_TRNA_0h	0.034	3	0
MM2010	Timeseries	All	3	3		0	Tuesday	Timeseries_MM2010_All_B3T3_TRNA_0h	0.024	3	0
MM20	Timeseries	All	1	1		0	Tuesday	Timeseries_MM20_All_B1T1_TRNA_0h	0.022	1	0
MM20	Timeseries	All	1	2		0	Tuesday	Timeseries_MM20_All_B1T2_TRNA_0h	0.029	1	0
MM20	Timeseries	All	1	3		0	Tuesday	Timeseries_MM20_All_B1T3_TRNA_0h	0.026	1	0
MM20	Timeseries	All	2	1		0	Tuesday	Timeseries_MM20_All_B2T1_TRNA_0h	0.02	2	0
MM20	Timeseries	All	2	2		0	Tuesday	Timeseries_MM20_All_B2T2_TRNA_0h	0.022	2	0
MM20	Timeseries	All	2	3		0	Tuesday	Timeseries_MM20_All_B2T3_TRNA_0h	0.028	2	0
MM20	Timeseries	All	3	1		0	Tuesday	Timeseries_MM20_All_B3T1_TRNA_0h	0.017	3	0
MM20	Timeseries	All	3	2		0	Tuesday	Timeseries_MM20_All_B3T2_TRNA_0h	0.022	3	0
MM20	Timeseries	All	3	3		0	Tuesday	Timeseries_MM20_All_B3T3_TRNA_0h	0.03	3	0
MM2010	Timeseries	All	1	1	1	9	Tuesday	Timeseries_MM2010_All_B1T1_TR1_9h	5.369	1	9
MM2010	Timeseries	All	1	2	1	9	Tuesday	Timeseries_MM2010_All_B1T2_TR1_9h	3.573	1	9
MM2010	Timeseries	All	1	3	1	9	Tuesday	Timeseries_MM2010_All_B1T3_TR1_9h	3.458	1	9
MM2010	Timeseries	All	2	1	1	9	Tuesday	Timeseries_MM2010_All_B2T1_TR1_9h	3.611	2	9
MM2010	Timeseries	All	2	2	1	9	Tuesday	Timeseries_MM2010_All_B2T2_TR1_9h	3.534	2	9
MM2010	Timeseries	All	2	3	1	9	Tuesday	Timeseries_MM2010_All_B2T3_TR1_9h	3.928	2	9
MM2010	Timeseries	All	3	1	1	9	Tuesday	Timeseries_MM2010_All_B3T1_TR1_9h	3.936	3	9
MM2010	Timeseries	All	3	2	1	9	Tuesday	Timeseries_MM2010_All_B3T2_TR1_9h	8.843	3	9
MM2010	Timeseries	All	3	3	1	9	Tuesday	Timeseries_MM2010_All_B3T3_TR1_9h	3.771	3	9
MM20	Timeseries	All	1	1	1	9	Tuesday	Timeseries_MM20_All_B1T1_TR1_9h	3.719	1	9
MM20	Timeseries	All	1	2	1	9	Tuesday	Timeseries_MM20_All_B1T2_TR1_9h	3.599	1	9
MM20	Timeseries	All	1	3	1	9	Tuesday	Timeseries_MM20_All_B1T3_TR1_9h	3.946	1	9
MM20	Timeseries	All	2	1	1	9	Tuesday	Timeseries_MM20_All_B2T1_TR1_9h	4.232	2	9
MM20	Timeseries	All	2	2	1	9	Tuesday	Timeseries_MM20_All_B2T2_TR1_9h	3.8	2	9
MM20	Timeseries	All	2	3	1	9	Tuesday	Timeseries_MM20_All_B2T3_TR1_9h	3.877	2	9
MM20	Timeseries	All	3	1	1	9	Tuesday	Timeseries_MM20_All_B3T1_TR1_9h	3.791	3	9
MM20	Timeseries	All	3	2	1	9	Tuesday	Timeseries_MM20_All_B3T2_TR1_9h	3.829	3	9
MM20	Timeseries	All	3	3	1	9	Tuesday	Timeseries_MM20_All_B3T3_TR1_9h	3.704	3	9
MM2010	Timeseries	All	1	1	1	24	Wednesday	Timeseries_MM2010_All_B1T1_TR1_24h	4.166	1	24
MM2010	Timeseries	All	1	2	1	24	Wednesday	Timeseries_MM2010_All_B1T2_TR1_24h	3.873	1	24
MM2010	Timeseries	All	1	3	1	24	Wednesday	Timeseries_MM2010_All_B1T3_TR1_24h	3.861	1	24
MM2010	Timeseries	All	2	1	1	24	Wednesday	Timeseries_MM2010_All_B2T1_TR1_24h	3.853	2	24
MM2010	Timeseries	All	2	2	1	24	Wednesday	Timeseries_MM2010_All_B2T2_TR1_24h	3.818	2	24
MM2010	Timeseries	All	2	3	1	24	Wednesday	Timeseries_MM2010_All_B2T3_TR1_24h	4.089	2	24
MM2010	Timeseries	All	3	1	1	24	Wednesday	Timeseries_MM2010_All_B3T1_TR1_24h	3.472	3	24
MM2010	Timeseries	All	3	2	1	24	Wednesday	Timeseries_MM2010_All_B3T2_TR1_24h	4.029	3	24
MM2010	Timeseries	All	3	3	1	24	Wednesday	Timeseries_MM2010_All_B3T3_TR1_24h	3.909	3	24
MM20	Timeseries	All	1	1	1	24	Wednesday	Timeseries_MM20_All_B1T1_TR1_24h	4.335	1	24
MM20	Timeseries	All	1	2	1	24	Wednesday	Timeseries_MM20_All_B1T2_TR1_24h	4.427	1	24
MM20	Timeseries	All	1	3	1	24	Wednesday	Timeseries_MM20_All_B1T3_TR1_24h	4.324	1	24
MM20	Timeseries	All	2	1	1	24	Wednesday	Timeseries_MM20_All_B2T1_TR1_24h	4.406	2	24
MM20	Timeseries	All	2	2	1	24	Wednesday	Timeseries_MM20_All_B2T2_TR1_24h	4.124	2	24
MM20	Timeseries	All	2	3	1	24	Wednesday	Timeseries_MM20_All_B2T3_TR1_24h	4.144	2	24
MM20	Timeseries	All	3	1	1	24	Wednesday	Timeseries_MM20_All_B3T1_TR1_24h	4.107	3	24
MM20	Timeseries	All	3	2	1	24	Wednesday	Timeseries_MM20_All_B3T2_TR1_24h	4.225	3	24
MM20	Timeseries	All	3	3	1	24	Wednesday	Timeseries_MM20_All_B3T3_TR1_24h	4.176	3	24
MM2010	Timeseries	All	1	1	1	25	Wednesday	Timeseries_MM2010_All_B1T1_TR1_25h	0.036	1	25
MM2010	Timeseries	All	1	2	1	25	Wednesday	Timeseries_MM2010_All_B1T2_TR1_25h	0.031	1	25
MM2010	Timeseries	All	1	3	1	25	Wednesday	Timeseries_MM2010_All_B1T3_TR1_25h	0.031	1	25
MM2010	Timeseries	All	2	1	1	25	Wednesday	Timeseries_MM2010_All_B2T1_TR1_25h	0.034	2	25
MM2010	Timeseries	All	2	2	1	25	Wednesday	Timeseries_MM2010_All_B2T2_TR1_25h	0.038	2	25
MM2010	Timeseries	All	2	3	1	25	Wednesday	Timeseries_MM2010_All_B2T3_TR1_25h	0.034	2	25
MM2010	Timeseries	All	3	1	1	25	Wednesday	Timeseries_MM2010_All_B3T1_TR1_25h	0.026	3	25
MM2010	Timeseries	All	3	2	1	25	Wednesday	Timeseries_MM2010_All_B3T2_TR1_25h	0.035	3	25
MM2010	Timeseries	All	3	3	1	25	Wednesday	Timeseries_MM2010_All_B3T3_TR1_25h	0.05	3	25
MM20	Timeseries	All	1	1	1	25	Wednesday	Timeseries_MM20_All_B1T1_TR1_25h	0.037	1	25
MM20	Timeseries	All	1	2	1	25	Wednesday	Timeseries_MM20_All_B1T2_TR1_25h	0.042	1	25
MM20	Timeseries	All	1	3	1	25	Wednesday	Timeseries_MM20_All_B1T3_TR1_25h	0.035	1	25
MM20	Timeseries	All	2	1	1	25	Wednesday	Timeseries_MM20_All_B2T1_TR1_25h	0.032	2	25
MM20	Timeseries	All	2	2	1	25	Wednesday	Timeseries_MM20_All_B2T2_TR1_25h	0.036	2	25
MM20	Timeseries	All	2	3	1	25	Wednesday	Timeseries_MM20_All_B2T3_TR1_25h	0.037	2	25
MM20	Timeseries	All	3	1	1	25	Wednesday	Timeseries_MM20_All_B3T1_TR1_25h	0.028	3	25
MM20	Timeseries	All	3	2	1	25	Wednesday	Timeseries_MM20_All_B3T2_TR1_25h	0.026	3	25
MM20	Timeseries	All	3	3	1	25	Wednesday	Timeseries_MM20_All_B3T3_TR1_25h	0.035	3	25
MM2010	Timeseries	All	1	1	1	48	Friday	Timeseries_MM2010_All_B1T1_TR1_48h	3.695	1	48
MM2010	Timeseries	All	1	2	1	48	Friday	Timeseries_MM2010_All_B1T2_TR1_48h	4.381	1	48
MM2010	Timeseries	All	1	3	1	48	Friday	Timeseries_MM2010_All_B1T3_TR1_48h	4.882	1	48
MM2010	Timeseries	All	2	1	1	48	Friday	Timeseries_MM2010_All_B2T1_TR1_48h	4.19	2	48
MM2010	Timeseries	All	2	2	1	48	Friday	Timeseries_MM2010_All_B2T2_TR1_48h	4.314	2	48
MM2010	Timeseries	All	2	3	1	48	Friday	Timeseries_MM2010_All_B2T3_TR1_48h	4.189	2	48
MM2010	Timeseries	All	3	1	1	48	Friday	Timeseries_MM2010_All_B3T1_TR1_48h	4.614	3	48
MM2010	Timeseries	All	3	2	1	48	Friday	Timeseries_MM2010_All_B3T2_TR1_48h	4.188	3	48
MM2010	Timeseries	All	3	3	1	48	Friday	Timeseries_MM2010_All_B3T3_TR1_48h	4.002	3	48
MM20	Timeseries	All	1	1	1	48	Friday	Timeseries_MM20_All_B1T1_TR1_48h	4.026	1	48
MM20	Timeseries	All	1	2	1	48	Friday	Timeseries_MM20_All_B1T2_TR1_48h	4.688	1	48
MM20	Timeseries	All	1	3	1	48	Friday	Timeseries_MM20_All_B1T3_TR1_48h	5.067	1	48
MM20	Timeseries	All	2	1	1	48	Friday	Timeseries_MM20_All_B2T1_TR1_48h	4.28	2	48
MM20	Timeseries	All	2	2	1	48	Friday	Timeseries_MM20_All_B2T2_TR1_48h	4.826	2	48
MM20	Timeseries	All	2	3	1	48	Friday	Timeseries_MM20_All_B2T3_TR1_48h	4.255	2	48
MM20	Timeseries	All	3	1	1	48	Friday	Timeseries_MM20_All_B3T1_TR1_48h	4.346	3	48
MM20	Timeseries	All	3	2	1	48	Friday	Timeseries_MM20_All_B3T2_TR1_48h	4.312	3	48
MM20	Timeseries	All	3	3	1	48	Friday	Timeseries_MM20_All_B3T3_TR1_48h	4.053	3	48
MM2010	Timeseries	All	1	1	1	49	Friday	Timeseries_MM2010_All_B1T1_TR1_49h	0.031	1	49
MM2010	Timeseries	All	1	2	1	49	Friday	Timeseries_MM2010_All_B1T2_TR1_49h	0.036	1	49
MM2010	Timeseries	All	1	3	1	49	Friday	Timeseries_MM2010_All_B1T3_TR1_49h	0.044	1	49
MM2010	Timeseries	All	2	1	1	49	Friday	Timeseries_MM2010_All_B2T1_TR1_49h	0.041	2	49
MM2010	Timeseries	All	2	2	1	49	Friday	Timeseries_MM2010_All_B2T2_TR1_49h	0.039	2	49
MM2010	Timeseries	All	2	3	1	49	Friday	Timeseries_MM2010_All_B2T3_TR1_49h	0.04	2	49
MM2010	Timeseries	All	3	1	1	49	Friday	Timeseries_MM2010_All_B3T1_TR1_49h	0.021	3	49
MM2010	Timeseries	All	3	2	1	49	Friday	Timeseries_MM2010_All_B3T2_TR1_49h	0.038	3	49
MM2010	Timeseries	All	3	3	1	49	Friday	Timeseries_MM2010_All_B3T3_TR1_49h	0.039	3	49
MM20	Timeseries	All	1	1	1	49	Friday	Timeseries_MM20_All_B1T1_TR1_49h	0.029	1	49
MM20	Timeseries	All	1	2	1	49	Friday	Timeseries_MM20_All_B1T2_TR1_49h	0.031	1	49
MM20	Timeseries	All	1	3	1	49	Friday	Timeseries_MM20_All_B1T3_TR1_49h	0.021	1	49
MM20	Timeseries	All	2	1	1	49	Friday	Timeseries_MM20_All_B2T1_TR1_49h	0.034	2	49
MM20	Timeseries	All	2	2	1	49	Friday	Timeseries_MM20_All_B2T2_TR1_49h	0.019	2	49
MM20	Timeseries	All	2	3	1	49	Friday	Timeseries_MM20_All_B2T3_TR1_49h	0.025	2	49
MM20	Timeseries	All	3	1	1	49	Friday	Timeseries_MM20_All_B3T1_TR1_49h	0.023	3	49
MM20	Timeseries	All	3	2	1	49	Friday	Timeseries_MM20_All_B3T2_TR1_49h	0.022	3	49
MM20	Timeseries	All	3	3	1	49	Friday	Timeseries_MM20_All_B3T3_TR1_49h	0.03	3	49
MM2010	Timeseries	All	1	1	1	72	Friday	Timeseries_MM2010_All_B1T1_TR1_72h	3.826	1	72
MM2010	Timeseries	All	1	2	1	72	Friday	Timeseries_MM2010_All_B1T2_TR1_72h	3.997	1	72
MM2010	Timeseries	All	1	3	1	72	Friday	Timeseries_MM2010_All_B1T3_TR1_72h	4.176	1	72
MM2010	Timeseries	All	2	1	1	72	Friday	Timeseries_MM2010_All_B2T1_TR1_72h	3.963	2	72
MM2010	Timeseries	All	2	2	1	72	Friday	Timeseries_MM2010_All_B2T2_TR1_72h	4.345	2	72
MM2010	Timeseries	All	2	3	1	72	Friday	Timeseries_MM2010_All_B2T3_TR1_72h	3.426	2	72
MM2010	Timeseries	All	3	1	1	72	Friday	Timeseries_MM2010_All_B3T1_TR1_72h	4.587	3	72
MM2010	Timeseries	All	3	2	1	72	Friday	Timeseries_MM2010_All_B3T2_TR1_72h	3.954	3	72
MM2010	Timeseries	All	3	3	1	72	Friday	Timeseries_MM2010_All_B3T3_TR1_72h	4.167	3	72
MM20	Timeseries	All	1	1	1	72	Friday	Timeseries_MM20_All_B1T1_TR1_72h	4.075	1	72
MM20	Timeseries	All	1	2	1	72	Friday	Timeseries_MM20_All_B1T2_TR1_72h	4.019	1	72
MM20	Timeseries	All	1	3	1	72	Friday	Timeseries_MM20_All_B1T3_TR1_72h	4.179	1	72
MM20	Timeseries	All	2	1	1	72	Friday	Timeseries_MM20_All_B2T1_TR1_72h	4.373	2	72
MM20	Timeseries	All	2	2	1	72	Friday	Timeseries_MM20_All_B2T2_TR1_72h	3.811	2	72
MM20	Timeseries	All	2	3	1	72	Friday	Timeseries_MM20_All_B2T3_TR1_72h	4.058	2	72
MM20	Timeseries	All	3	1	1	72	Friday	Timeseries_MM20_All_B3T1_TR1_72h	4.131	3	72
MM20	Timeseries	All	3	2	1	72	Friday	Timeseries_MM20_All_B3T2_TR1_72h	3.585	3	72
MM20	Timeseries	All	3	3	1	72	Friday	Timeseries_MM20_All_B3T3_TR1_72h	4.182	3	72
MM2010	Timeseries	All	1	1	1	73	Friday	Timeseries_MM2010_All_B1T1_TR1_73h	0.023	1	73
MM2010	Timeseries	All	1	2	1	73	Friday	Timeseries_MM2010_All_B1T2_TR1_73h	0.021	1	73
MM2010	Timeseries	All	1	3	1	73	Friday	Timeseries_MM2010_All_B1T3_TR1_73h	0.023	1	73
MM2010	Timeseries	All	2	1	1	73	Friday	Timeseries_MM2010_All_B2T1_TR1_73h	0.024	2	73
MM2010	Timeseries	All	2	2	1	73	Friday	Timeseries_MM2010_All_B2T2_TR1_73h	0.025	2	73
MM2010	Timeseries	All	2	3	1	73	Friday	Timeseries_MM2010_All_B2T3_TR1_73h	0.021	2	73
MM2010	Timeseries	All	3	1	1	73	Friday	Timeseries_MM2010_All_B3T1_TR1_73h	0.029	3	73
MM2010	Timeseries	All	3	2	1	73	Friday	Timeseries_MM2010_All_B3T2_TR1_73h	0.025	3	73
MM2010	Timeseries	All	3	3	1	73	Friday	Timeseries_MM2010_All_B3T3_TR1_73h	0.028	3	73
MM20	Timeseries	All	1	1	1	73	Friday	Timeseries_MM20_All_B1T1_TR1_73h	0.025	1	73
MM20	Timeseries	All	1	2	1	73	Friday	Timeseries_MM20_All_B1T2_TR1_73h	0.021885	1	73
MM20	Timeseries	All	1	3	1	73	Friday	Timeseries_MM20_All_B1T3_TR1_73h	0.025	1	73
MM20	Timeseries	All	2	1	1	73	Friday	Timeseries_MM20_All_B2T1_TR1_73h	0.026	2	73
MM20	Timeseries	All	2	2	1	73	Friday	Timeseries_MM20_All_B2T2_TR1_73h	0.027	2	73
MM20	Timeseries	All	2	3	1	73	Friday	Timeseries_MM20_All_B2T3_TR1_73h	0.042	2	73
MM20	Timeseries	All	3	1	1	73	Friday	Timeseries_MM20_All_B3T1_TR1_73h	0.024	3	73
MM20	Timeseries	All	3	2	1	73	Friday	Timeseries_MM20_All_B3T2_TR1_73h	0.021	3	73
MM20	Timeseries	All	3	3	1	73	Friday	Timeseries_MM20_All_B3T3_TR1_73h	0.024	3	73
MM2010	Timeseries	All	1	1	1	96	Saturday	Timeseries_MM2010_All_B1T1_TR1_96h	4.063	1	96
MM2010	Timeseries	All	1	2	1	96	Saturday	Timeseries_MM2010_All_B1T2_TR1_96h	4.216	1	96
MM2010	Timeseries	All	1	3	1	96	Saturday	Timeseries_MM2010_All_B1T3_TR1_96h	4.451	1	96
MM2010	Timeseries	All	2	1	1	96	Saturday	Timeseries_MM2010_All_B2T1_TR1_96h	4.062	2	96
MM2010	Timeseries	All	2	2	1	96	Saturday	Timeseries_MM2010_All_B2T2_TR1_96h	3.988	2	96
MM2010	Timeseries	All	2	3	1	96	Saturday	Timeseries_MM2010_All_B2T3_TR1_96h	5.353	2	96
MM2010	Timeseries	All	3	1	1	96	Saturday	Timeseries_MM2010_All_B3T1_TR1_96h	4.144	3	96
MM2010	Timeseries	All	3	2	1	96	Saturday	Timeseries_MM2010_All_B3T2_TR1_96h	4.199	3	96
MM2010	Timeseries	All	3	3	1	96	Saturday	Timeseries_MM2010_All_B3T3_TR1_96h	4.226	3	96
MM20	Timeseries	All	1	1	1	96	Saturday	Timeseries_MM20_All_B1T1_TR1_96h	4.458	1	96
MM20	Timeseries	All	1	2	1	96	Saturday	Timeseries_MM20_All_B1T2_TR1_96h	4.385	1	96
MM20	Timeseries	All	1	3	1	96	Saturday	Timeseries_MM20_All_B1T3_TR1_96h	4.445	1	96
MM20	Timeseries	All	2	1	1	96	Saturday	Timeseries_MM20_All_B2T1_TR1_96h	3.094	2	96
MM20	Timeseries	All	2	2	1	96	Saturday	Timeseries_MM20_All_B2T2_TR1_96h	4.579	2	96
MM20	Timeseries	All	2	3	1	96	Saturday	Timeseries_MM20_All_B2T3_TR1_96h	4.761	2	96
MM20	Timeseries	All	3	1	1	96	Saturday	Timeseries_MM20_All_B3T1_TR1_96h	4.177	3	96
MM20	Timeseries	All	3	2	1	96	Saturday	Timeseries_MM20_All_B3T2_TR1_96h	4.203	3	96
MM20	Timeseries	All	3	3	1	96	Saturday	Timeseries_MM20_All_B3T3_TR1_96h	4.58	3	96
MM2010	Timeseries	All	1	1	1	120	Sunday	Timeseries_MM2010_All_B1T1_TR1_120h	3.621	1	120
MM2010	Timeseries	All	1	2	1	120	Sunday	Timeseries_MM2010_All_B1T2_TR1_120h	4.049	1	120
MM2010	Timeseries	All	1	3	1	120	Sunday	Timeseries_MM2010_All_B1T3_TR1_120h	3.841	1	120
MM2010	Timeseries	All	2	1	1	120	Sunday	Timeseries_MM2010_All_B2T1_TR1_120h	3.989	2	120
MM2010	Timeseries	All	2	2	1	120	Sunday	Timeseries_MM2010_All_B2T2_TR1_120h	3.875	2	120
MM2010	Timeseries	All	2	3	1	120	Sunday	Timeseries_MM2010_All_B2T3_TR1_120h	3.92	2	120
MM2010	Timeseries	All	3	1	1	120	Sunday	Timeseries_MM2010_All_B3T1_TR1_120h	3.932	3	120
MM2010	Timeseries	All	3	2	1	120	Sunday	Timeseries_MM2010_All_B3T2_TR1_120h	3.898	3	120
MM2010	Timeseries	All	3	3	1	120	Sunday	Timeseries_MM2010_All_B3T3_TR1_120h	3.829	3	120
MM20	Timeseries	All	1	1	1	120	Sunday	Timeseries_MM20_All_B1T1_TR1_120h	4.264	1	120
MM20	Timeseries	All	1	2	1	120	Sunday	Timeseries_MM20_All_B1T2_TR1_120h	4.301	1	120
MM20	Timeseries	All	1	3	1	120	Sunday	Timeseries_MM20_All_B1T3_TR1_120h	4.277	1	120
MM20	Timeseries	All	2	1	1	120	Sunday	Timeseries_MM20_All_B2T1_TR1_120h	4.548	2	120
MM20	Timeseries	All	2	2	1	120	Sunday	Timeseries_MM20_All_B2T2_TR1_120h	4.461	2	120
MM20	Timeseries	All	2	3	1	120	Sunday	Timeseries_MM20_All_B2T3_TR1_120h	4.413	2	120
MM20	Timeseries	All	3	1	1	120	Sunday	Timeseries_MM20_All_B3T1_TR1_120h	4.279	3	120
MM20	Timeseries	All	3	2	1	120	Sunday	Timeseries_MM20_All_B3T2_TR1_120h	3.835	3	120
MM20	Timeseries	All	3	3	1	120	Sunday	Timeseries_MM20_All_B3T3_TR1_120h	4.123	3	120

## Sheet: SD8_exometabolomic_supernatants
compound	mz0	mztol	mzmin	mzmax	rt	rtmin	rtmax	method	area	baseline	rmse	peakmap	file	tic_area	ticNormalized_area	Timepoint (h)
Phenylalanine	166.086	0.005	166.081	166.091	144	129	159	trapez	576000000	-	0	<emzed.core.data_types.ms_types.PeakMap object at 0x00000003DC41A390>	20201116_0295_BL_20cc_24h_HILIC_AA_pos_MM20.mzML	75000000000	0.00768	0
Leucine	132.102	0.005	132.097	132.107	144	129	159	trapez	490000000	-	0	<emzed.core.data_types.ms_types.PeakMap object at 0x00000003DC41A390>	20201116_0295_BL_20cc_24h_HILIC_AA_pos_MM20.mzML	75000000000	0.00654	0
Tryptophane	205.097	0.005	205.092	205.102	151.8	136.8	166.8	trapez	156000000	-	0	<emzed.core.data_types.ms_types.PeakMap object at 0x00000003DC41A390>	20201116_0295_BL_20cc_24h_HILIC_AA_pos_MM20.mzML	75000000000	0.00208	0
Isoleucine	132.102	0.005	132.097	132.107	162.6	152.6	172.6	trapez	538000000	-	0	<emzed.core.data_types.ms_types.PeakMap object at 0x00000003DC41A390>	20201116_0295_BL_20cc_24h_HILIC_AA_pos_MM20.mzML	75000000000	0.00718	0
Proline	116.071	0.005	116.066	116.076	216.6	201.6	231.6	trapez	2290000000	-	0	<emzed.core.data_types.ms_types.PeakMap object at 0x00000003DC41A390>	20201116_0295_BL_20cc_24h_HILIC_AA_pos_MM20.mzML	75000000000	0.0305	0
Tyrosine	182.081	0.005	182.076	182.086	238.2	223.2	253.2	trapez	304000000	-	0	<emzed.core.data_types.ms_types.PeakMap object at 0x00000003DC41A390>	20201116_0295_BL_20cc_24h_HILIC_AA_pos_MM20.mzML	75000000000	0.00406	0
Threonine	120.066	0.005	120.061	120.07	292.8	277.8	307.8	trapez	49100000	-	0	<emzed.core.data_types.ms_types.PeakMap object at 0x00000003DC41A390>	20201116_0295_BL_20cc_24h_HILIC_AA_pos_MM20.mzML	75000000000	0.000655	0
Glutamine	147.076	0.005	147.071	147.081	310.2	295.2	325.2	trapez	101000000	-	0	<emzed.core.data_types.ms_types.PeakMap object at 0x00000003DC41A390>	20201116_0295_BL_20cc_24h_HILIC_AA_pos_MM20.mzML	75000000000	0.00135	0
Glutamate	148.06	0.005	148.055	148.065	313.2	298.2	328.2	trapez	110000000	-	0	<emzed.core.data_types.ms_types.PeakMap object at 0x00000003DC41A390>	20201116_0295_BL_20cc_24h_HILIC_AA_pos_MM20.mzML	75000000000	0.00146	0
Asparagine	133.061	0.005	133.056	133.066	317.4	302.4	332.4	trapez	69800000	-	0	<emzed.core.data_types.ms_types.PeakMap object at 0x00000003DC41A390>	20201116_0295_BL_20cc_24h_HILIC_AA_pos_MM20.mzML	75000000000	0.000931	0
Histidine	156.077	0.005	156.072	156.082	349.8	334.8	364.8	trapez	1320000000	-	0	<emzed.core.data_types.ms_types.PeakMap object at 0x00000003DC41A390>	20201116_0295_BL_20cc_24h_HILIC_AA_pos_MM20.mzML	75000000000	0.0176	0
Arginine	175.119	0.005	175.114	175.124	352.2	337.2	367.2	trapez	1060000000	-	0	<emzed.core.data_types.ms_types.PeakMap object at 0x00000003DC41A390>	20201116_0295_BL_20cc_24h_HILIC_AA_pos_MM20.mzML	75000000000	0.0141	0
Lysine	147.113	0.005	147.108	147.118	357	342	372	trapez	200000000	-	0	<emzed.core.data_types.ms_types.PeakMap object at 0x00000003DC41A390>	20201116_0295_BL_20cc_24h_HILIC_AA_pos_MM20.mzML	75000000000	0.00266	0
Thiamine	265.112	0.005	265.107	265.117	210	190	230	trapez	2730	-	0	<emzed.core.data_types.ms_types.PeakMap object at 0x00000003DC41A390>	20201116_0295_BL_20cc_24h_HILIC_AA_pos_MM20.mzML	75000000000	3.64e-08	0
Biotin	245.095	0.005	245.09	245.101	42	27	57	trapez	12100	-	0	<emzed.core.data_types.ms_types.PeakMap object at 0x00000003DC41A390>	20201116_0295_BL_20cc_24h_HILIC_AA_pos_MM20.mzML	75000000000	1.62e-07	0
Pantothenate	220.118	0.005	220.113	220.123	48.6	33.6	63.6	trapez	9790	-	0	<emzed.core.data_types.ms_types.PeakMap object at 0x00000003DC41A390>	20201116_0295_BL_20cc_24h_HILIC_AA_pos_MM20.mzML	75000000000	1.31e-07	0
Nicotinate	124.039	0.005	124.034	124.044	54	50	58	trapez	254000	-	0	<emzed.core.data_types.ms_types.PeakMap object at 0x00000003DC41A390>	20201116_0295_BL_20cc_24h_HILIC_AA_pos_MM20.mzML	75000000000	3.39e-06	0
Pyridoxal	168.065	0.005	168.06	168.071	54.6	39.6	69.6	trapez	119000	-	0	<emzed.core.data_types.ms_types.PeakMap object at 0x00000003DC41A390>	20201116_0295_BL_20cc_24h_HILIC_AA_pos_MM20.mzML	75000000000	1.59e-06	0
Riboflavin	377.146	0.005	377.141	377.151	109.8	94.8	124.8	trapez	0	-	0	<emzed.core.data_types.ms_types.PeakMap object at 0x00000003DC41A390>	20201116_0295_BL_20cc_24h_HILIC_AA_pos_MM20.mzML	75000000000	0	0
Phenylalanine	166.086	0.005	166.081	166.091	144	129	159	trapez	540000000	-	0	<emzed.core.data_types.ms_types.PeakMap object at 0x00000003E2351400>	20201116_0297_BL_20cc_24h_HILIC_AA_pos_MM2010.mzML	68000000000	0.00796	0
Leucine	132.102	0.005	132.097	132.107	144	129	159	trapez	484000000	-	0	<emzed.core.data_types.ms_types.PeakMap object at 0x00000003E2351400>	20201116_0297_BL_20cc_24h_HILIC_AA_pos_MM2010.mzML	68000000000	0.00714	0
Tryptophane	205.097	0.005	205.092	205.102	151.8	136.8	166.8	trapez	68300000	-	0	<emzed.core.data_types.ms_types.PeakMap object at 0x00000003E2351400>	20201116_0297_BL_20cc_24h_HILIC_AA_pos_MM2010.mzML	68000000000	0.00101	0
Isoleucine	132.102	0.005	132.097	132.107	162.6	152.6	172.6	trapez	515000000	-	0	<emzed.core.data_types.ms_types.PeakMap object at 0x00000003E2351400>	20201116_0297_BL_20cc_24h_HILIC_AA_pos_MM2010.mzML	68000000000	0.0076	0
Proline	116.071	0.005	116.066	116.076	216.6	201.6	231.6	trapez	2170000000	-	0	<emzed.core.data_types.ms_types.PeakMap object at 0x00000003E2351400>	20201116_0297_BL_20cc_24h_HILIC_AA_pos_MM2010.mzML	68000000000	0.032	0
Tyrosine	182.081	0.005	182.076	182.086	238.2	223.2	253.2	trapez	260000000	-	0	<emzed.core.data_types.ms_types.PeakMap object at 0x00000003E2351400>	20201116_0297_BL_20cc_24h_HILIC_AA_pos_MM2010.mzML	68000000000	0.00384	0
Threonine	120.066	0.005	120.061	120.07	292.8	277.8	307.8	trapez	35100000	-	0	<emzed.core.data_types.ms_types.PeakMap object at 0x00000003E2351400>	20201116_0297_BL_20cc_24h_HILIC_AA_pos_MM2010.mzML	68000000000	0.000518	0
Glutamine	147.076	0.005	147.071	147.081	310.2	295.2	325.2	trapez	68100000	-	0	<emzed.core.data_types.ms_types.PeakMap object at 0x00000003E2351400>	20201116_0297_BL_20cc_24h_HILIC_AA_pos_MM2010.mzML	68000000000	0.001	0
Glutamate	148.06	0.005	148.055	148.065	313.2	298.2	328.2	trapez	48000000	-	0	<emzed.core.data_types.ms_types.PeakMap object at 0x00000003E2351400>	20201116_0297_BL_20cc_24h_HILIC_AA_pos_MM2010.mzML	68000000000	0.000709	0
Asparagine	133.061	0.005	133.056	133.066	317.4	302.4	332.4	trapez	43600000	-	0	<emzed.core.data_types.ms_types.PeakMap object at 0x00000003E2351400>	20201116_0297_BL_20cc_24h_HILIC_AA_pos_MM2010.mzML	68000000000	0.000643	0
Histidine	156.077	0.005	156.072	156.082	349.8	334.8	364.8	trapez	590000000	-	0	<emzed.core.data_types.ms_types.PeakMap object at 0x00000003E2351400>	20201116_0297_BL_20cc_24h_HILIC_AA_pos_MM2010.mzML	68000000000	0.00871	0
Arginine	175.119	0.005	175.114	175.124	352.2	337.2	367.2	trapez	388000000	-	0	<emzed.core.data_types.ms_types.PeakMap object at 0x00000003E2351400>	20201116_0297_BL_20cc_24h_HILIC_AA_pos_MM2010.mzML	68000000000	0.00572	0
Lysine	147.113	0.005	147.108	147.118	357	342	372	trapez	52800000	-	0	<emzed.core.data_types.ms_types.PeakMap object at 0x00000003E2351400>	20201116_0297_BL_20cc_24h_HILIC_AA_pos_MM2010.mzML	68000000000	0.00078	0
Thiamine	265.112	0.005	265.107	265.117	210	190	230	trapez	218000000	-	0	<emzed.core.data_types.ms_types.PeakMap object at 0x00000003E2351400>	20201116_0297_BL_20cc_24h_HILIC_AA_pos_MM2010.mzML	68000000000	0.00322	0
Biotin	245.095	0.005	245.09	245.101	42	27	57	trapez	4410000	-	0	<emzed.core.data_types.ms_types.PeakMap object at 0x00000003E2351400>	20201116_0297_BL_20cc_24h_HILIC_AA_pos_MM2010.mzML	68000000000	6.51e-05	0
Pantothenate	220.118	0.005	220.113	220.123	48.6	33.6	63.6	trapez	33300000	-	0	<emzed.core.data_types.ms_types.PeakMap object at 0x00000003E2351400>	20201116_0297_BL_20cc_24h_HILIC_AA_pos_MM2010.mzML	68000000000	0.000491	0
Nicotinate	124.039	0.005	124.034	124.044	54	50	58	trapez	8630000	-	0	<emzed.core.data_types.ms_types.PeakMap object at 0x00000003E2351400>	20201116_0297_BL_20cc_24h_HILIC_AA_pos_MM2010.mzML	68000000000	0.000127	0
Pyridoxal	168.065	0.005	168.06	168.071	54.6	39.6	69.6	trapez	24800000	-	0	<emzed.core.data_types.ms_types.PeakMap object at 0x00000003E2351400>	20201116_0297_BL_20cc_24h_HILIC_AA_pos_MM2010.mzML	68000000000	0.000366	0
Riboflavin	377.146	0.005	377.141	377.151	109.8	94.8	124.8	trapez	24600	-	0	<emzed.core.data_types.ms_types.PeakMap object at 0x00000003E2351400>	20201116_0297_BL_20cc_24h_HILIC_AA_pos_MM2010.mzML	68000000000	3.63e-07	0
Phenylalanine	166.086	0.005	166.081	166.091	144	129	159	trapez	378000000	-	0	<emzed.core.data_types.ms_types.PeakMap object at 0x0000000366A22588>	20201116_0347_BL_20cc_9h_HILIC_AA_pos_Trunc_MM20_8.mzML	60000000000	0.00631	9
Leucine	132.102	0.005	132.097	132.107	144	129	159	trapez	286000000	-	0	<emzed.core.data_types.ms_types.PeakMap object at 0x0000000366A22588>	20201116_0347_BL_20cc_9h_HILIC_AA_pos_Trunc_MM20_8.mzML	60000000000	0.00477	9
Tryptophane	205.097	0.005	205.092	205.102	151.8	136.8	166.8	trapez	153000000	-	0	<emzed.core.data_types.ms_types.PeakMap object at 0x0000000366A22588>	20201116_0347_BL_20cc_9h_HILIC_AA_pos_Trunc_MM20_8.mzML	60000000000	0.00256	9
Isoleucine	132.102	0.005	132.097	132.107	162.6	152.6	172.6	trapez	341000000	-	0	<emzed.core.data_types.ms_types.PeakMap object at 0x0000000366A22588>	20201116_0347_BL_20cc_9h_HILIC_AA_pos_Trunc_MM20_8.mzML	60000000000	0.00569	9
Proline	116.071	0.005	116.066	116.076	216.6	201.6	231.6	trapez	1680000000	-	0	<emzed.core.data_types.ms_types.PeakMap object at 0x0000000366A22588>	20201116_0347_BL_20cc_9h_HILIC_AA_pos_Trunc_MM20_8.mzML	60000000000	0.028	9
Tyrosine	182.081	0.005	182.076	182.086	238.2	223.2	253.2	trapez	201000000	-	0	<emzed.core.data_types.ms_types.PeakMap object at 0x0000000366A22588>	20201116_0347_BL_20cc_9h_HILIC_AA_pos_Trunc_MM20_8.mzML	60000000000	0.00335	9
Threonine	120.066	0.005	120.061	120.07	292.8	277.8	307.8	trapez	5790000	-	0	<emzed.core.data_types.ms_types.PeakMap object at 0x0000000366A22588>	20201116_0347_BL_20cc_9h_HILIC_AA_pos_Trunc_MM20_8.mzML	60000000000	9.67e-05	9
Glutamine	147.076	0.005	147.071	147.081	310.2	295.2	325.2	trapez	2070000	-	0	<emzed.core.data_types.ms_types.PeakMap object at 0x0000000366A22588>	20201116_0347_BL_20cc_9h_HILIC_AA_pos_Trunc_MM20_8.mzML	60000000000	3.46e-05	9
Glutamate	148.06	0.005	148.055	148.065	313.2	298.2	328.2	trapez	49200000	-	0	<emzed.core.data_types.ms_types.PeakMap object at 0x0000000366A22588>	20201116_0347_BL_20cc_9h_HILIC_AA_pos_Trunc_MM20_8.mzML	60000000000	0.000823	9
Asparagine	133.061	0.005	133.056	133.066	317.4	302.4	332.4	trapez	459000	-	0	<emzed.core.data_types.ms_types.PeakMap object at 0x0000000366A22588>	20201116_0347_BL_20cc_9h_HILIC_AA_pos_Trunc_MM20_8.mzML	60000000000	7.66e-06	9
Histidine	156.077	0.005	156.072	156.082	349.8	334.8	364.8	trapez	18900000	-	0	<emzed.core.data_types.ms_types.PeakMap object at 0x0000000366A22588>	20201116_0347_BL_20cc_9h_HILIC_AA_pos_Trunc_MM20_8.mzML	60000000000	0.000316	9
Arginine	175.119	0.005	175.114	175.124	352.2	337.2	367.2	trapez	24800	-	0	<emzed.core.data_types.ms_types.PeakMap object at 0x0000000366A22588>	20201116_0347_BL_20cc_9h_HILIC_AA_pos_Trunc_MM20_8.mzML	60000000000	4.15e-07	9
Lysine	147.113	0.005	147.108	147.118	357	342	372	trapez	870000	-	0	<emzed.core.data_types.ms_types.PeakMap object at 0x0000000366A22588>	20201116_0347_BL_20cc_9h_HILIC_AA_pos_Trunc_MM20_8.mzML	60000000000	1.45e-05	9
Thiamine	265.112	0.005	265.107	265.117	210	190	230	trapez	1430	-	0	<emzed.core.data_types.ms_types.PeakMap object at 0x0000000366A22588>	20201116_0347_BL_20cc_9h_HILIC_AA_pos_Trunc_MM20_8.mzML	60000000000	2.39e-08	9
Biotin	245.095	0.005	245.09	245.101	42	27	57	trapez	0	-	0	<emzed.core.data_types.ms_types.PeakMap object at 0x0000000366A22588>	20201116_0347_BL_20cc_9h_HILIC_AA_pos_Trunc_MM20_8.mzML	60000000000	0	9
Pantothenate	220.118	0.005	220.113	220.123	48.6	33.6	63.6	trapez	125000	-	0	<emzed.core.data_types.ms_types.PeakMap object at 0x0000000366A22588>	20201116_0347_BL_20cc_9h_HILIC_AA_pos_Trunc_MM20_8.mzML	60000000000	2.09e-06	9
Nicotinate	124.039	0.005	124.034	124.044	54	50	58	trapez	217000	-	0	<emzed.core.data_types.ms_types.PeakMap object at 0x0000000366A22588>	20201116_0347_BL_20cc_9h_HILIC_AA_pos_Trunc_MM20_8.mzML	60000000000	3.63e-06	9
Pyridoxal	168.065	0.005	168.06	168.071	54.6	39.6	69.6	trapez	582000	-	0	<emzed.core.data_types.ms_types.PeakMap object at 0x0000000366A22588>	20201116_0347_BL_20cc_9h_HILIC_AA_pos_Trunc_MM20_8.mzML	60000000000	9.72e-06	9
Riboflavin	377.146	0.005	377.141	377.151	109.8	94.8	124.8	trapez	56200	-	0	<emzed.core.data_types.ms_types.PeakMap object at 0x0000000366A22588>	20201116_0347_BL_20cc_9h_HILIC_AA_pos_Trunc_MM20_8.mzML	60000000000	9.39e-07	9
Phenylalanine	166.086	0.005	166.081	166.091	144	129	159	trapez	1390000	-	0	<emzed.core.data_types.ms_types.PeakMap object at 0x0000000372733978>	20201116_0317_BL_20cc_9h_HILIC_AA_pos_All_MM2010_2.mzML	54000000000	2.54e-05	9
Leucine	132.102	0.005	132.097	132.107	144	129	159	trapez	2360000	-	0	<emzed.core.data_types.ms_types.PeakMap object at 0x0000000372733978>	20201116_0317_BL_20cc_9h_HILIC_AA_pos_All_MM2010_2.mzML	54000000000	4.33e-05	9
Tryptophane	205.097	0.005	205.092	205.102	151.8	136.8	166.8	trapez	116000	-	0	<emzed.core.data_types.ms_types.PeakMap object at 0x0000000372733978>	20201116_0317_BL_20cc_9h_HILIC_AA_pos_All_MM2010_2.mzML	54000000000	2.13e-06	9
Isoleucine	132.102	0.005	132.097	132.107	162.6	152.6	172.6	trapez	1860000	-	0	<emzed.core.data_types.ms_types.PeakMap object at 0x0000000372733978>	20201116_0317_BL_20cc_9h_HILIC_AA_pos_All_MM2010_2.mzML	54000000000	3.41e-05	9
Proline	116.071	0.005	116.066	116.076	216.6	201.6	231.6	trapez	3400000	-	0	<emzed.core.data_types.ms_types.PeakMap object at 0x0000000372733978>	20201116_0317_BL_20cc_9h_HILIC_AA_pos_All_MM2010_2.mzML	54000000000	6.24e-05	9
Tyrosine	182.081	0.005	182.076	182.086	238.2	223.2	253.2	trapez	479000	-	0	<emzed.core.data_types.ms_types.PeakMap object at 0x0000000372733978>	20201116_0317_BL_20cc_9h_HILIC_AA_pos_All_MM2010_2.mzML	54000000000	8.79e-06	9
Threonine	120.066	0.005	120.061	120.07	292.8	277.8	307.8	trapez	726000	-	0	<emzed.core.data_types.ms_types.PeakMap object at 0x0000000372733978>	20201116_0317_BL_20cc_9h_HILIC_AA_pos_All_MM2010_2.mzML	54000000000	1.33e-05	9
Glutamine	147.076	0.005	147.071	147.081	310.2	295.2	325.2	trapez	253000	-	0	<emzed.core.data_types.ms_types.PeakMap object at 0x0000000372733978>	20201116_0317_BL_20cc_9h_HILIC_AA_pos_All_MM2010_2.mzML	54000000000	4.64e-06	9
Glutamate	148.06	0.005	148.055	148.065	313.2	298.2	328.2	trapez	8650000	-	0	<emzed.core.data_types.ms_types.PeakMap object at 0x0000000372733978>	20201116_0317_BL_20cc_9h_HILIC_AA_pos_All_MM2010_2.mzML	54000000000	0.000159	9
Asparagine	133.061	0.005	133.056	133.066	317.4	302.4	332.4	trapez	506000	-	0	<emzed.core.data_types.ms_types.PeakMap object at 0x0000000372733978>	20201116_0317_BL_20cc_9h_HILIC_AA_pos_All_MM2010_2.mzML	54000000000	9.29e-06	9
Histidine	156.077	0.005	156.072	156.082	349.8	334.8	364.8	trapez	573000	-	0	<emzed.core.data_types.ms_types.PeakMap object at 0x0000000372733978>	20201116_0317_BL_20cc_9h_HILIC_AA_pos_All_MM2010_2.mzML	54000000000	1.05e-05	9
Arginine	175.119	0.005	175.114	175.124	352.2	337.2	367.2	trapez	42000	-	0	<emzed.core.data_types.ms_types.PeakMap object at 0x0000000372733978>	20201116_0317_BL_20cc_9h_HILIC_AA_pos_All_MM2010_2.mzML	54000000000	7.72e-07	9
Lysine	147.113	0.005	147.108	147.118	357	342	372	trapez	172000	-	0	<emzed.core.data_types.ms_types.PeakMap object at 0x0000000372733978>	20201116_0317_BL_20cc_9h_HILIC_AA_pos_All_MM2010_2.mzML	54000000000	3.17e-06	9
Thiamine	265.112	0.005	265.107	265.117	210	190	230	trapez	23500000	-	0	<emzed.core.data_types.ms_types.PeakMap object at 0x0000000372733978>	20201116_0317_BL_20cc_9h_HILIC_AA_pos_All_MM2010_2.mzML	54000000000	0.000431	9
Biotin	245.095	0.005	245.09	245.101	42	27	57	trapez	3110000	-	0	<emzed.core.data_types.ms_types.PeakMap object at 0x0000000372733978>	20201116_0317_BL_20cc_9h_HILIC_AA_pos_All_MM2010_2.mzML	54000000000	5.71e-05	9
Pantothenate	220.118	0.005	220.113	220.123	48.6	33.6	63.6	trapez	58000000	-	0	<emzed.core.data_types.ms_types.PeakMap object at 0x0000000372733978>	20201116_0317_BL_20cc_9h_HILIC_AA_pos_All_MM2010_2.mzML	54000000000	0.00107	9
Nicotinate	124.039	0.005	124.034	124.044	54	50	58	trapez	809000	-	0	<emzed.core.data_types.ms_types.PeakMap object at 0x0000000372733978>	20201116_0317_BL_20cc_9h_HILIC_AA_pos_All_MM2010_2.mzML	54000000000	1.48e-05	9
Pyridoxal	168.065	0.005	168.06	168.071	54.6	39.6	69.6	trapez	6060000	-	0	<emzed.core.data_types.ms_types.PeakMap object at 0x0000000372733978>	20201116_0317_BL_20cc_9h_HILIC_AA_pos_All_MM2010_2.mzML	54000000000	0.000111	9
Riboflavin	377.146	0.005	377.141	377.151	109.8	94.8	124.8	trapez	4300000	-	0	<emzed.core.data_types.ms_types.PeakMap object at 0x0000000372733978>	20201116_0317_BL_20cc_9h_HILIC_AA_pos_All_MM2010_2.mzML	54000000000	7.89e-05	9
Phenylalanine	166.086	0.005	166.081	166.091	144	129	159	trapez	77200000	-	0	<emzed.core.data_types.ms_types.PeakMap object at 0x00000003760BAB70>	20201116_0321_BL_20cc_9h_HILIC_AA_pos_Trunc_MM2010_2.mzML	57000000000	0.00136	9
Leucine	132.102	0.005	132.097	132.107	144	129	159	trapez	20700000	-	0	<emzed.core.data_types.ms_types.PeakMap object at 0x00000003760BAB70>	20201116_0321_BL_20cc_9h_HILIC_AA_pos_Trunc_MM2010_2.mzML	57000000000	0.000366	9
Tryptophane	205.097	0.005	205.092	205.102	151.8	136.8	166.8	trapez	41900000	-	0	<emzed.core.data_types.ms_types.PeakMap object at 0x00000003760BAB70>	20201116_0321_BL_20cc_9h_HILIC_AA_pos_Trunc_MM2010_2.mzML	57000000000	0.000741	9
Isoleucine	132.102	0.005	132.097	132.107	162.6	152.6	172.6	trapez	29800000	-	0	<emzed.core.data_types.ms_types.PeakMap object at 0x00000003760BAB70>	20201116_0321_BL_20cc_9h_HILIC_AA_pos_Trunc_MM2010_2.mzML	57000000000	0.000528	9
Proline	116.071	0.005	116.066	116.076	216.6	201.6	231.6	trapez	43400000	-	0	<emzed.core.data_types.ms_types.PeakMap object at 0x00000003760BAB70>	20201116_0321_BL_20cc_9h_HILIC_AA_pos_Trunc_MM2010_2.mzML	57000000000	0.000768	9
Tyrosine	182.081	0.005	182.076	182.086	238.2	223.2	253.2	trapez	110000000	-	0	<emzed.core.data_types.ms_types.PeakMap object at 0x00000003760BAB70>	20201116_0321_BL_20cc_9h_HILIC_AA_pos_Trunc_MM2010_2.mzML	57000000000	0.00195	9
Threonine	120.066	0.005	120.061	120.07	292.8	277.8	307.8	trapez	747000	-	0	<emzed.core.data_types.ms_types.PeakMap object at 0x00000003760BAB70>	20201116_0321_BL_20cc_9h_HILIC_AA_pos_Trunc_MM2010_2.mzML	57000000000	1.32e-05	9
Glutamine	147.076	0.005	147.071	147.081	310.2	295.2	325.2	trapez	1660000	-	0	<emzed.core.data_types.ms_types.PeakMap object at 0x00000003760BAB70>	20201116_0321_BL_20cc_9h_HILIC_AA_pos_Trunc_MM2010_2.mzML	57000000000	2.94e-05	9
Glutamate	148.06	0.005	148.055	148.065	313.2	298.2	328.2	trapez	865000	-	0	<emzed.core.data_types.ms_types.PeakMap object at 0x00000003760BAB70>	20201116_0321_BL_20cc_9h_HILIC_AA_pos_Trunc_MM2010_2.mzML	57000000000	1.53e-05	9
Asparagine	133.061	0.005	133.056	133.066	317.4	302.4	332.4	trapez	487000	-	0	<emzed.core.data_types.ms_types.PeakMap object at 0x00000003760BAB70>	20201116_0321_BL_20cc_9h_HILIC_AA_pos_Trunc_MM2010_2.mzML	57000000000	8.62e-06	9
Histidine	156.077	0.005	156.072	156.082	349.8	334.8	364.8	trapez	425000	-	0	<emzed.core.data_types.ms_types.PeakMap object at 0x00000003760BAB70>	20201116_0321_BL_20cc_9h_HILIC_AA_pos_Trunc_MM2010_2.mzML	57000000000	7.52e-06	9
Arginine	175.119	0.005	175.114	175.124	352.2	337.2	367.2	trapez	33200	-	0	<emzed.core.data_types.ms_types.PeakMap object at 0x00000003760BAB70>	20201116_0321_BL_20cc_9h_HILIC_AA_pos_Trunc_MM2010_2.mzML	57000000000	5.87e-07	9
Lysine	147.113	0.005	147.108	147.118	357	342	372	trapez	107000	-	0	<emzed.core.data_types.ms_types.PeakMap object at 0x00000003760BAB70>	20201116_0321_BL_20cc_9h_HILIC_AA_pos_Trunc_MM2010_2.mzML	57000000000	1.89e-06	9
Thiamine	265.112	0.005	265.107	265.117	210	190	230	trapez	240000000	-	0	<emzed.core.data_types.ms_types.PeakMap object at 0x00000003760BAB70>	20201116_0321_BL_20cc_9h_HILIC_AA_pos_Trunc_MM2010_2.mzML	57000000000	0.00425	9
Biotin	245.095	0.005	245.09	245.101	42	27	57	trapez	4790000	-	0	<emzed.core.data_types.ms_types.PeakMap object at 0x00000003760BAB70>	20201116_0321_BL_20cc_9h_HILIC_AA_pos_Trunc_MM2010_2.mzML	57000000000	8.48e-05	9
Pantothenate	220.118	0.005	220.113	220.123	48.6	33.6	63.6	trapez	26600000	-	0	<emzed.core.data_types.ms_types.PeakMap object at 0x00000003760BAB70>	20201116_0321_BL_20cc_9h_HILIC_AA_pos_Trunc_MM2010_2.mzML	57000000000	0.000471	9
Nicotinate	124.039	0.005	124.034	124.044	54	50	58	trapez	561000	-	0	<emzed.core.data_types.ms_types.PeakMap object at 0x00000003760BAB70>	20201116_0321_BL_20cc_9h_HILIC_AA_pos_Trunc_MM2010_2.mzML	57000000000	9.92e-06	9
Pyridoxal	168.065	0.005	168.06	168.071	54.6	39.6	69.6	trapez	15900000	-	0	<emzed.core.data_types.ms_types.PeakMap object at 0x00000003760BAB70>	20201116_0321_BL_20cc_9h_HILIC_AA_pos_Trunc_MM2010_2.mzML	57000000000	0.000282	9
Riboflavin	377.146	0.005	377.141	377.151	109.8	94.8	124.8	trapez	369000	-	0	<emzed.core.data_types.ms_types.PeakMap object at 0x00000003760BAB70>	20201116_0321_BL_20cc_9h_HILIC_AA_pos_Trunc_MM2010_2.mzML	57000000000	6.52e-06	9
Phenylalanine	166.086	0.005	166.081	166.091	144	129	159	trapez	1070000	-	0	<emzed.core.data_types.ms_types.PeakMap object at 0x0000000378D6BD68>	20201116_0345_BL_20cc_9h_HILIC_AA_pos_All_MM20_6.mzML	55000000000	1.95e-05	9
Leucine	132.102	0.005	132.097	132.107	144	129	159	trapez	1470000	-	0	<emzed.core.data_types.ms_types.PeakMap object at 0x0000000378D6BD68>	20201116_0345_BL_20cc_9h_HILIC_AA_pos_All_MM20_6.mzML	55000000000	2.68e-05	9
Tryptophane	205.097	0.005	205.092	205.102	151.8	136.8	166.8	trapez	85300	-	0	<emzed.core.data_types.ms_types.PeakMap object at 0x0000000378D6BD68>	20201116_0345_BL_20cc_9h_HILIC_AA_pos_All_MM20_6.mzML	55000000000	1.55e-06	9
Isoleucine	132.102	0.005	132.097	132.107	162.6	152.6	172.6	trapez	991000	-	0	<emzed.core.data_types.ms_types.PeakMap object at 0x0000000378D6BD68>	20201116_0345_BL_20cc_9h_HILIC_AA_pos_All_MM20_6.mzML	55000000000	1.8e-05	9
Proline	116.071	0.005	116.066	116.076	216.6	201.6	231.6	trapez	2190000	-	0	<emzed.core.data_types.ms_types.PeakMap object at 0x0000000378D6BD68>	20201116_0345_BL_20cc_9h_HILIC_AA_pos_All_MM20_6.mzML	55000000000	3.98e-05	9
Tyrosine	182.081	0.005	182.076	182.086	238.2	223.2	253.2	trapez	137000	-	0	<emzed.core.data_types.ms_types.PeakMap object at 0x0000000378D6BD68>	20201116_0345_BL_20cc_9h_HILIC_AA_pos_All_MM20_6.mzML	55000000000	2.49e-06	9
Threonine	120.066	0.005	120.061	120.07	292.8	277.8	307.8	trapez	642000	-	0	<emzed.core.data_types.ms_types.PeakMap object at 0x0000000378D6BD68>	20201116_0345_BL_20cc_9h_HILIC_AA_pos_All_MM20_6.mzML	55000000000	1.17e-05	9
Glutamine	147.076	0.005	147.071	147.081	310.2	295.2	325.2	trapez	575000	-	0	<emzed.core.data_types.ms_types.PeakMap object at 0x0000000378D6BD68>	20201116_0345_BL_20cc_9h_HILIC_AA_pos_All_MM20_6.mzML	55000000000	1.05e-05	9
Glutamate	148.06	0.005	148.055	148.065	313.2	298.2	328.2	trapez	14500000	-	0	<emzed.core.data_types.ms_types.PeakMap object at 0x0000000378D6BD68>	20201116_0345_BL_20cc_9h_HILIC_AA_pos_All_MM20_6.mzML	55000000000	0.000264	9
Asparagine	133.061	0.005	133.056	133.066	317.4	302.4	332.4	trapez	463000	-	0	<emzed.core.data_types.ms_types.PeakMap object at 0x0000000378D6BD68>	20201116_0345_BL_20cc_9h_HILIC_AA_pos_All_MM20_6.mzML	55000000000	8.43e-06	9
Histidine	156.077	0.005	156.072	156.082	349.8	334.8	364.8	trapez	889000	-	0	<emzed.core.data_types.ms_types.PeakMap object at 0x0000000378D6BD68>	20201116_0345_BL_20cc_9h_HILIC_AA_pos_All_MM20_6.mzML	55000000000	1.62e-05	9
Arginine	175.119	0.005	175.114	175.124	352.2	337.2	367.2	trapez	11800	-	0	<emzed.core.data_types.ms_types.PeakMap object at 0x0000000378D6BD68>	20201116_0345_BL_20cc_9h_HILIC_AA_pos_All_MM20_6.mzML	55000000000	2.14e-07	9
Lysine	147.113	0.005	147.108	147.118	357	342	372	trapez	68100	-	0	<emzed.core.data_types.ms_types.PeakMap object at 0x0000000378D6BD68>	20201116_0345_BL_20cc_9h_HILIC_AA_pos_All_MM20_6.mzML	55000000000	1.24e-06	9
Thiamine	265.112	0.005	265.107	265.117	210	190	230	trapez	1470	-	0	<emzed.core.data_types.ms_types.PeakMap object at 0x0000000378D6BD68>	20201116_0345_BL_20cc_9h_HILIC_AA_pos_All_MM20_6.mzML	55000000000	2.68e-08	9
[truncated: 1,297 more rows]

[truncated: 8 more sheets: SD9_coculture_GrowthRates, SD10_coculture_yields, SupSD1_auxotrophy_screen, SupSD2_Leaf68_metabolomics, SupSD3_prototrophs, SupSD4_Leaf13, SupSD4_growthRate_diffVitamins, SupSD5_yield_diffVitamins]
