# Supplementary material for: Metabolic adaptation to vitamin auxotrophy by leaf-associated bacteria
Source: ISME J. 2022 Aug 20;16(12):2712–24. doi: 10.1038/s41396-022-01303-x (PMC9666465; doi:10.1038/s41396-022-01303-x)
Supplement: Supplementary file 3 — Supplementary Tables [file 41396_2022_1303_MOESM3_ESM.xlsx]

## Sheet: Navigation
Supplementary tables
S1	Conversion between (stationary phase) OD and CFU counts
S2	Summary of confirmed auxotrophic and prototrophic strains throughout the study
S3	Predicted auxotrophy for 139 strains
S4	All COG terms found significantly different between auxotrophs and prototrophs
S5	OD to CFU conversion in the pre-experiment of co-cultures
S6	Parameter declaration for Consumer-Resource models.
S7	Starting CFU numbers of co-culture members

## Sheet: S1_CFUcounts
Leaf_id	OD	Grown for	Sample_rep	Final	Date	Plate	Time	Best dilution_1	CFU_1	Best_dilution_2	CFU_1	CFU/ml	CFU/OD
Leaf154	4.948	24	1	1	20201012	2	12:45:00	1000000	16	1000000	15	1615000000	3.26395e+08
Leaf154	4.611	24	1	1	20201012	2	12:45:00	1000000	13	1000000	17	1317000000	2.85621e+08
Leaf154	4.455	24	1	1	20201012	2	12:45:00	1000000	18	1000000	19	1819000000	408305275
Leaf285	1.865	24	1	0	20201012	2	12:45:00	100000	8	100000	7	80700000	4.32708e+07
Leaf285	2.474	24	1	0	20201012	2	12:45:00	100000	18	100000	10	181000000	7.31609e+07
Leaf285	1.006	24	1	0	20201012	2	12:45:00	100000	3	100000	8	30800000	3.06163e+07
Leaf202	1.372	24	1	1	20201012	3	14:00:00	100000	13	1000000	15	145000000	1.05685e+08
Leaf202	2.262	24	1	1	20201012	3	14:00:00	1000000	9	1000000	10	910000000	4.02299e+08
Leaf202	1.884	24	1	1	20201012	3	14:00:00	1000000	13	1000000	18	1318000000	6.99575e+08
Leaf222	6.563	24	1	1	20201012	3	14:00:00	1000000	5	1000000	5	505000000	7.69465e+07
Leaf222	6.504	24	1	1	20201012	3	14:00:00	1000000	7	1000000	10	710000000	1.09164e+08
Leaf222	6.853	24	1	1	20201012	3	14:00:00	1000000	13	1000000	11	1311000000	1.91303e+08
Leaf262	4.146	24	1	1	20201012	4	14:00:00	1000000	6	100000	6	600600000	1.44863e+08
Leaf262	5.918	24	1	1	20201012	4	14:00:00	1000000	10	1000000	4	1004000000	1.69652e+08
Leaf262	8.463	24	1	1	20201012	4	14:00:00	1000000	4	1000000	4	404000000	4.77372e+07
Leaf311	7.445	24	1	1	20201012	4	14:00:00	10000000	6	10000000	6	6060000000	8.13969e+08
Leaf311	10.522	24	1	1	20201012	4	14:00:00	10000000	4	10000000	10	4100000000	3.8966e+08
Leaf311	10.869	24	1	1	20201012	4	14:00:00	10000000	4	10000000	4	4040000000	3.71699e+08
Leaf285	2.749	24	2	1	20201012	5	16:30:00	1000000	14	1000000	12	1412000000	5.13641e+08
Leaf285	3.521	24	2	1	20201012	5	16:30:00	1000000	21	1000000	21	2121000000	6.02386e+08
Leaf285	1.621	24	2	1	20201012	5	16:30:00	1000000	7	1000000	9	709000000	4.37384e+08
Leaf306	2.749	24	1	0	20201012	5	16:30:00	1000000	141	1000000	12	14112000000	5133503092
Leaf306	3.521	24	1	0	20201012	5	16:30:00	1000000	17	1000000	14	1714000000	4.86794e+08
Leaf306	1.621	24	1	0	20201012	5	16:30:00	1000000	14	1000000	13	1413000000	8.71684e+08
Leaf324	1.674	24	1	0	20201012	6	16:30:00	1000000	4	1000000	5	405000000	2.41935e+08
Leaf324	1.52	24	1	0	20201012	6	16:30:00	1000000	7	100000	20	702000000	4.61842e+08
Leaf324	0.416	24	1	0	20201012	6	16:30:00	10000	23	10000	18	23180000	5.57212e+07
Leaf371	0.851	24	1	0	20201012	6	16:30:00	10000	7	10000	6	7060000	8.29612e+06
Leaf371	0.748	24	1	0	20201012	6	16:30:00	10000	3	10000	6	3060000	4.09091e+06
Leaf371	0.755	24	1	0	20201012	6	16:30:00	10000	5	10000	6	5060000	6.70199e+06
Leaf13	4.084	24	1	1	20201013	1	13:10:00	1000	15	10000	5	1550000	379530
Leaf13	5.41	24	1	1	20201013	1	13:10:00	100000	2	100000	2	20200000	3.73383e+06
Leaf13	4.577	24	1	1	20201013	1	13:10:00	1000	1	1000	7	107000	23377.8
Leaf50	4.02	24	1	1	20201013	1	13:10:00	1000000	16	1000000	16	1616000000	4.0199e+08
Leaf50	4.015	24	1	1	20201013	1	13:10:00	1000000	14	1000000	14	1414000000	3.52179e+08
Leaf50	4.063	24	1	1	20201013	1	13:10:00	1000000	22	1000000	5	2205000000	5.42702e+08
Leaf69	8.603	24	1	1	20201013	2	13:10:00	1000000	17	1000000	16	1716000000	1.99465e+08
Leaf69	8.67	24	1	1	20201013	2	13:10:00	1000000	7	1000000	16	716000000	8.25836e+07
Leaf69	8.596	24	1	1	20201013	2	13:10:00	1000000	15	1000000	11	1511000000	1.75779e+08
Leaf75	7.385	24	1	1	20201013	2	13:10:00	10000	31	10000	31	31310000	4.23968e+06
Leaf75	7.594	24	1	1	20201013	2	13:10:00	10000	26	10000	20	26200000	3.45009e+06
Leaf75	7.8	24	1	1	20201013	2	13:10:00	10000	9	10000	5	9050000	1.16026e+06
Leaf48	4.043	24	1	1	20201013	3	13:50:00	10000000	4	NA	NA	8000000000	1978728667
Leaf48	3.795	24	1	1	20201013	3	13:50:00	10000000	3	10000000	2	3020000000	7.95784e+08
Leaf48	3.981	24	1	1	20201013	3	13:50:00	10000000	5	10000000	5	5050000000	1268525496
Leaf51	3.331	24	1	1	20201013	3	13:50:00	1000000	8	1000000	12	812000000	2.43771e+08
Leaf51	3.618	24	1	1	20201013	3	13:50:00	1000000	10	1000000	6	1006000000	2.78054e+08
Leaf51	3.538	24	1	1	20201013	3	13:50:00	1000000	8	1000000	6	806000000	2.27812e+08
Leaf58	4.724	24	1	1	20201013	4	13:50:00	1000000	4	NA	NA	800000000	1.69348e+08
Leaf58	4.711	24	1	1	20201013	4	13:50:00	1000000	10	1000000	12	1012000000	2.14816e+08
Leaf58	5.166	24	1	1	20201013	4	13:50:00	1000000	4	1000000	6	406000000	7.85908e+07
Leaf306	1.486	24	2	1	20201013	4	13:50:00	10	9	10	5	9050	6090.17
Leaf306	1.576	24	2	1	20201013	4	13:50:00	10	5	10	2	5020	3185.28
Leaf306	1.459	24	2	1	20201013	4	13:50:00	10	18	10	11	18110	12412.6
Leaf168	1.527	24	1	1	20201013	5	16:20:00	1000000	13	1000000	11	1311000000	858546169
Leaf168	1.65	24	1	1	20201013	5	16:20:00	1000000	14	1000000	26	1426000000	8.64242e+08
Leaf168	1.425	24	1	1	20201013	5	16:20:00	1000000	13	1000000	13	1313000000	9.21404e+08
Leaf201	0.881	24	1	1	20201013	5	16:20:00	100000	13	100000	16	131600000	1.49376e+08
Leaf201	0.865	24	1	1	20201013	5	16:20:00	100000	19	100000	17	191700000	2.21618e+08
Leaf201	0.841	24	1	1	20201013	5	16:20:00	100000	15	100000	15	151500000	1.80143e+08
Leaf280	1.06	24	1	0	20201013	6	16:20:00	NA	NA	NA	NA	NA	NA
Leaf280	1.351	24	1	0	20201013	6	16:20:00	NA	NA	1000000	43	8600000000	6365655070
Leaf280	1.134	24	1	0	20201013	6	16:20:00	1000000	16	NA	NA	3200000000	2821869489
Leaf371	5.883	48	2	1	20201013	6	16:20:00	100000	12	100000	3	120300000	2.04488e+07
Leaf371	6.056	48	2	1	20201013	6	16:20:00	10000	26	10000	37	26370000	4.35436e+06
Leaf371	6.006	48	2	1	20201013	6	16:20:00	100000	11	100000	6	110600000	1.84149e+07
Leaf132	1.757	24	1	1	20201013	7	17:10:00	1000000	10	1000000	10	1010000000	5.74843e+08
Leaf132	1.608	24	1	1	20201013	7	17:10:00	1000000	16	1000000	16	1616000000	1004975124
Leaf132	0.204	24	1	1	20201013	7	17:10:00	1000000	3	1000000	2	302000000	1480392157
Leaf250	0.552	24	1	1	20201013	7	17:10:00	100000	36	100000	30	363000000	6.57609e+08
Leaf250	0.69	24	1	1	20201013	7	17:10:00	100000	33	100000	43	334300000	4.84493e+08
Leaf250	0.523	24	1	1	20201013	7	17:10:00	100000	28	100000	22	282200000	5.39579e+08
Leaf278	0.672	48	1	0	20201013	8	17:10:00	10000	40	10000	28	40280000	5.99405e+07
Leaf278	0.451	48	1	0	20201013	8	17:10:00	10000	52	10000	66	52660000	1.16763e+08
Leaf278	0.307	48	1	0	20201013	8	17:10:00	10000	36	10000	40	36400000	1.18567e+08
Leaf324	4.792	48	2	0	20201013	8	17:10:00	1000000	11	1000000	18	1118000000	2.33306e+08
Leaf324	5.174	48	2	0	20201013	8	17:10:00	1000000	22	1000000	23	2223000000	4.29648e+08
Leaf324	1.041	48	2	0	20201013	8	17:10:00	100000	18	100000	14	181400000	1.74256e+08
Leaf26	4.756	48	1		20201014	1	13:20:00	1000000	16	1000000	17	1617000000	3.39992e+08
Leaf26	4.713	48	1		20201014	1	13:20:00	1000000	18	1000000	12	1812000000	3.84468e+08
Leaf26	5.512	48	1		20201014	1	13:20:00	1000000	20	1000000	18	2018000000	3.6611e+08
Leaf132	2.304	48	2		20201014	1	13:20:00	1000000	34	1000000	27	3427000000	1487413194
Leaf132	2.303	48	2		20201014	1	13:20:00	1000000	21	1000000	25	2125000000	9.2271e+08
Leaf132	2.572	48	2		20201014	1	13:20:00	1000000	31	1000000	29	3129000000	1216562986
Leaf250	2.778	48	2		20201014	2	13:20:00	1000000	26	1000000	24	2624000000	9.44564e+08
Leaf250	2.718	48	2		20201014	2	13:20:00	1000000	22	1000000	24	2224000000	8.18249e+08
Leaf250	2.674	48	2		20201014	2	13:20:00	1000000	18	1000000	24	1824000000	6.82124e+08
Leaf257	5.884	24	1		20201014	2	13:20:00	1000000	14	1000000	26	1426000000	2.42352e+08
Leaf257	5.87	24	1		20201014	2	13:20:00	1000000	22	1000000	31	2231000000	3.80068e+08
Leaf257	5.747	24	1		20201014	2	13:20:00	1000000	17	1000000	20	1720000000	2.99287e+08
Leaf137	6.424	24	1		20201014	3	14:10:00	10000000	2	10000000	4	2040000000	3.17559e+08
Leaf137	5.855	24	1		20201014	3	14:10:00	10000000	5	10000000	3	5030000000	8.59095e+08
Leaf137	6.327	24	1		20201014	3	14:10:00	10000000	3	10000000	4	3040000000	4.8048e+08
Leaf141	1.414	24	1		20201014	3	14:10:00	100000	3	100000	4	30400000	2.14993e+07
Leaf141	3.212	24	1		20201014	3	14:10:00	100000	6	100000	18	61800000	1.92403e+07
Leaf141	4.916	24	1		20201014	3	14:10:00	100000	19	100000	19	191900000	3.90358e+07
Leaf145	6.961	24	1		20201014	4	14:10:00	1000000	13	1000000	13	1313000000	1.88622e+08
Leaf145	6.288	24	1		20201014	4	14:10:00	1000000	9	1000000	12	912000000	1.45038e+08
Leaf145	6.155	24	1		20201014	4	14:10:00	1000000	11	1000000	12	1112000000	1.80666e+08
Leaf151	3.101	24	1		20201014	4	14:10:00	100000	2	100000	4	20400000	6.57852e+06
Leaf151	4.277	24	1		20201014	4	14:10:00	100000	9	100000	5	90500000	2.11597e+07
Leaf151	6.763	24	1		20201014	4	14:10:00	100000	12	100000	3	120300000	1.7788e+07
Leaf15	3.177	24	1		20201014	5	14:50:00	NA	NA	10000000	3	6000000000	1888574127
Leaf15	2.764	24	1		20201014	5	14:50:00	1000000	8	10000000	1	810000000	2.93054e+08
Leaf15	2.275	24	1		20201014	5	14:50:00	10000000	3	10000000	2	3020000000	1327472527
Leaf288	4.884	24	1		20201014	5	14:50:00	NA	NA	1000000	19	3800000000	7.78051e+08
Leaf288	4.246	24	1		20201014	5	14:50:00	1000000	24	1000000	19	2419000000	5.69713e+08
Leaf288	4.149	24	1		20201014	5	14:50:00	1000000	24	1000000	33	2433000000	586406363
Leaf337	7.12	24	1		20201014	6	14:50:00	1000000	17	10000000	2	1720000000	2.41573e+08
Leaf337	7.17	24	1		20201014	6	14:50:00	10000000	5	10000000	7	5070000000	7.07113e+08
Leaf337	7.11	24	1		20201014	6	14:50:00	10000000	3	10000000	3	3030000000	4.2616e+08
Leaf453	0.564	24	1		20201014	6	14:50:00	10000	83	100000	2	83200000	1.47518e+08
Leaf453	2.854	24	1		20201014	6	14:50:00	100000	33	100000	61	336100000	117764541
Leaf453	0.776	24	1		20201014	6	14:50:00	100000	8	100000	10	81000000	1.04381e+08
Escherichia coli	2.319	24	1		20201015	1	15:25:00	1000000	3	1000000	4	700000000	3.01854e+08
Escherichia coli	2.481	24	1		20201015	1	15:25:00	1000000	4	1000000	9	1300000000	5.23982e+08
Escherichia coli	2.428	24	1		20201015	1	15:25:00	1000000	4	1000000	9	1300000000	5.3542e+08
Leaf7	3.83	72	1		20201015	1	15:25:00	100000	27	100000	23	500000000	1.30548e+08
Leaf7	3.264	72	1		20201015	1	15:25:00	100000	40	100000	41	810000000	2.48162e+08
Leaf7	3.024	72	1		20201015	1	15:25:00	100000	44	1000000	10	1440000000	4.7619e+08
Leaf247	3.282	72	1		20201015	2	15:25:00	1000000	13	1000000	14	2700000000	8.22669e+08
Leaf247	2.942	72	1		20201015	2	15:25:00	1000000	10	1000000	14	2400000000	815771584
Leaf247	3.425	72	1		20201015	2	15:25:00	1000000	5	1000000	10	1500000000	4.37956e+08
Leaf280	1.174	48	2		20201015	2	15:25:00	1000000	22	1000000	16	3800000000	3236797274
Leaf280	1.057	48	2		20201015	2	15:25:00	1000000	15	1000000	15	3000000000	2838221381
Leaf280	1.533	48	2		20201015	2	15:25:00	1000000	25	1000000	17	4200000000	2739726027
Leaf191	1.469	24	1		20201015	3	18:35:00	1000000	2	1000000	7	900000000	6.12662e+08
Leaf191	1.133	24	1		20201015	3	18:35:00	1000000	3	1000000	5	800000000	7.0609e+08
Leaf191	1.412	24	1		20201015	3	18:35:00	1000000	1	1000000	2	300000000	2.12465e+08
Leaf210	0.775	72	1		20201015	3	18:35:00	100000	39	100000	32	710000000	9.16129e+08
Leaf210	1.572	72	1		20201015	3	18:35:00	100000	93	1000000	9	1830000000	1164122137
Leaf210	0.565	72	1		20201015	3	18:35:00	100000	30	100000	35	650000000	1150442478
Leaf280	1.602	52	3		20201015	4	18:35:00	100000	28	100000	37	650000000	4.05743e+08
Leaf280	1.367	52	3		20201015	4	18:35:00	100000	22	100000	15	370000000	2.70666e+08
Leaf280	1.97	52	3		20201015	4	18:35:00	100000	26	100000	38	640000000	3.24873e+08
Leaf453	4.639	48	2		20201015	4	18:35:00	100000	6	100000	16	220000000	4.7424e+07
Leaf453	4.993	48	2		20201015	4	18:35:00	100000	14	100000	12	260000000	5.20729e+07
Leaf453	4.676	48	2		20201015	4	18:35:00	100000	13	100000	6	190000000	4.0633e+07
Leaf1	4.9	24	2		20201016	1	10:55:00	1000000	25	1000000	20	4500000000	9.18367e+08
Leaf1	4.365	24	2		20201016	1	10:55:00	1000000	24	1000000	26	5000000000	1145475372
Leaf1	4.959	24	2		20201016	1	10:55:00	1000000	20	1000000	22	4200000000	8.46945e+08
Leaf49	2.723	24	2		20201016	1	10:55:00	1000000	4	1000000	3	700000000	2.57069e+08
Leaf49	3.159	24	2		20201016	1	10:55:00	1000000	2	1000000	8	1000000000	3.16556e+08
Leaf49	3.154	24	2		20201016	1	10:55:00	1000000	4	1000000	5	900000000	2.85352e+08

## Sheet: S2_Confirmed_auxotrophy
Strain	Biotin	Niacin	Pantothenate	Thiamine
Leaf1	1	0	1	1
Leaf132	1	0	0	1
Leaf145	1	0	0	0
Leaf154	1	0	1	1
Leaf155	0	1	1	0
Leaf170	1	0	0	1
Leaf171	1	0	1	1
Leaf183	1	0	1	1
Leaf201	1	0	0	0
Leaf202	1	1	1	0
Leaf222	1	0	0	1
Leaf250	1	1	0	1
Leaf262	1	1	1	0
Leaf278	0	0	0	1
Leaf283	1	0	0	1
Leaf285	1	0	0	0
Leaf306	0	0	0	1
Leaf324	1	1	1	1
Leaf371	0	0	0	1
Leaf383	1	0	1	1
Leaf49	1	0	0	0
Leaf68	1	1	1	0
Leaf15	0	0	0	0
Leaf23	0	0	0	0
Leaf26	0	0	0	0
Leaf48	0	0	0	0
Leaf50	0	0	0	0
Leaf354	0	0	0	0
Leaf75	0	0	0	0
Leaf13	0	0	0	0
Leaf58	0	0	0	0
Leaf337	0	0	0	0
Leaf191	0	0	0	0
Leaf453	0	0	0	0
Leaf257	0	0	0	0

## Sheet: S3_Predicted_auxotrophy_x0009_
Strain	Biotin	Niacin	Pantothenate	Thiamine
Leaf1	1	0	1	1
Leaf104	0	0	0	0
Leaf11	0	0	0	0
Leaf119	0	0	0	0
Leaf121	0	0	0	0
Leaf122	0	0	0	0
Leaf123	0	0	0	0
Leaf125	0	0	0	0
Leaf127	0	0	0	0
Leaf129	0	0	0	0
Leaf13	0	0	0	0
Leaf130	0	0	0	0
Leaf131	0	0	0	0
Leaf137	1	0	0	0
Leaf141	1	0	0	0
Leaf145	1	0	0	0
Leaf148	0	0	0	0
Leaf15	0	0	0	0
Leaf151	1	0	0	1
Leaf154	1	0	1	1
Leaf155	1	1	1	0
Leaf159	1	0	0	1
Leaf16	0	0	0	0
Leaf160	0	0	0	0
Leaf161	1	0	0	1
Leaf168	1	0	0	0
Leaf171	1	0	1	1
Leaf172	1	1	1	1
Leaf179	1	0	1	1
Leaf183	1	0	1	1
Leaf185	1	0	0	1
Leaf186	1	1	1	1
Leaf187	1	0	0	0
Leaf189	1	0	0	0
Leaf191	0	0	0	0
Leaf194	1	0	0	1
Leaf196	1	0	0	0
Leaf2	0	0	0	0
Leaf201	1	0	0	0
Leaf202	1	1	1	0
Leaf203	1	0	1	1
Leaf210	1	0	0	1
Leaf22	0	0	0	0
Leaf222	1	0	0	1
Leaf225	1	0	0	0
Leaf226	0	0	0	0
Leaf23	0	0	0	0
Leaf231	0	0	0	0
Leaf233	0	0	0	0
Leaf234	1	1	0	1
Leaf24	0	0	0	0
Leaf244	1	0	0	1
Leaf245	1	0	0	1
Leaf247	0	0	0	0
Leaf254	1	1	1	1
Leaf257	0	0	0	0
Leaf258	1	0	0	0
Leaf26	0	0	0	0
Leaf262	1	1	1	0
Leaf263	1	1	1	1
Leaf264	1	1	0	1
Leaf267	1	0	0	0
Leaf272	1	0	0	1
Leaf274	1	0	1	0
Leaf278	0	0	0	0
Leaf280	1	0	0	0
Leaf283	1	0	0	1
Leaf285	1	0	0	0
Leaf288	1	0	0	0
Leaf289	1	0	0	1
Leaf29	0	0	0	0
Leaf291	1	0	0	1
Leaf294	1	0	0	1
Leaf296	1	0	0	1
Leaf299	1	0	0	1
Leaf306	1	1	1	1
Leaf307	1	0	0	0
Leaf311	1	1	1	0
Leaf314	1	0	1	1
Leaf32	0	0	0	0
Leaf320	1	0	0	1
Leaf321	1	1	1	1
Leaf324	1	1	1	0
Leaf325	1	0	0	1
Leaf33	1	0	0	0
Leaf334	1	0	0	1
Leaf335	1	0	0	1
Leaf336	1	0	0	1
Leaf337	0	0	0	0
Leaf341	1	0	0	1
Leaf343	0	0	0	0
Leaf347	1	0	0	1
Leaf351	1	0	0	1
Leaf354	0	0	0	0
Leaf359	0	0	0	1
Leaf369	1	0	0	1
Leaf371	1	0	0	1
Leaf38	0	0	0	0
Leaf380	1	0	0	1
Leaf383	1	0	0	1
Leaf384	1	0	0	1
Leaf391	0	0	0	0
Leaf394	1	0	0	1
Leaf400	1	0	1	1
Leaf406	1	0	0	0
Leaf407	0	0	0	0
Leaf41	1	0	0	1
Leaf415	1	1	1	1
Leaf42	0	0	0	0
Leaf420	1	1	1	1
Leaf434	0	0	0	0
Leaf436	1	0	1	1
Leaf44	1	1	1	1
Leaf453	0	0	0	0
Leaf465	0	0	0	0
Leaf48	0	0	0	0
Leaf49	1	0	0	0
Leaf50	0	0	0	0
Leaf51	0	0	0	0
Leaf53	0	0	0	0
Leaf58	0	0	0	0
Leaf62	0	0	0	0
Leaf64	1	1	1	1
Leaf67	0	0	0	0
Leaf68	1	1	1	0
Leaf69	1	0	0	0
Leaf7	0	0	0	0
Leaf70	0	0	0	0
Leaf75	0	0	0	0
Leaf76	0	0	0	0
Leaf8	1	1	1	1
Leaf82	0	0	0	0
Leaf83	0	0	0	0
Leaf84	0	0	0	0
Leaf89	0	0	0	0
Leaf9	0	0	0	0
Leaf90	0	0	0	0
Leaf92	0	0	0	0
Leaf94	0	0	0	0

## Sheet: S4_SigDifferentCOGs
COG	Auxotrophy	p_values	qvalues	pathway_desc	n_COGS_pway	Enrichment
COG0116	Thiamine	0.0207283	0.125052	23S rRNA modification	12	-1
COG0293	Thiamine	7.34413e-10	2.60598e-08	23S rRNA modification	12	-1
COG0564	Thiamine	1	1	23S rRNA modification	12	-1
COG0820	Thiamine	4.58886e-07	7.97013e-06	23S rRNA modification	12	-1
COG0826	Thiamine	7.80802e-05	0.000965097	23S rRNA modification	12	-1
COG1092	Thiamine	1.85909e-08	3.93269e-07	23S rRNA modification	12	-1
COG1576	Thiamine	3.0587e-10	1.28094e-08	23S rRNA modification	12	-1
COG1939	Thiamine	0.116931	0.522153	23S rRNA modification	12	-1
COG2933	Thiamine	0.00429332	0.0331812	23S rRNA modification	12	-1
COG2961	Thiamine	2.40954e-05	0.000334096	23S rRNA modification	12	-1
COG3129	Thiamine	0.138652	0.594994	23S rRNA modification	12	-1
COG3481	Thiamine	0.331865	1	23S rRNA modification	12	-1
COG1155	Thiamine	1	1	A/V-type ATP synthase	8	1
COG1156	Thiamine	1	1	A/V-type ATP synthase	8	1
COG1269	Thiamine	1	1	A/V-type ATP synthase	8	1
COG1390	Thiamine	1	1	A/V-type ATP synthase	8	1
COG1394	Thiamine	1	1	A/V-type ATP synthase	8	1
COG1436	Thiamine	1	1	A/V-type ATP synthase	8	1
COG1527	Thiamine	1	1	A/V-type ATP synthase	8	1
COG2811	Thiamine	1	1	A/V-type ATP synthase	8	1
COG0013	Thiamine	1	1	Aminoacyl-tRNA synthetases	26	-1
COG0016	Thiamine	1	1	Aminoacyl-tRNA synthetases	26	-1
COG0017	Thiamine	9.88404e-05	0.00121707	Aminoacyl-tRNA synthetases	26	1
COG0018	Thiamine	1	1	Aminoacyl-tRNA synthetases	26	-1
COG0060	Thiamine	0.324742	1	Aminoacyl-tRNA synthetases	26	-1
COG0064	Thiamine	0.618097	1	Aminoacyl-tRNA synthetases	26	1
COG0072	Thiamine	1	1	Aminoacyl-tRNA synthetases	26	1
COG0124	Thiamine	0.229585	0.88166	Aminoacyl-tRNA synthetases	26	1
COG0143	Thiamine	1	1	Aminoacyl-tRNA synthetases	26	-1
COG0154	Thiamine	1	1	Aminoacyl-tRNA synthetases	26	-1
COG0162	Thiamine	1	1	Aminoacyl-tRNA synthetases	26	-1
COG0172	Thiamine	1	1	Aminoacyl-tRNA synthetases	26	-1
COG0173	Thiamine	4.03447e-11	2.18258e-09	Aminoacyl-tRNA synthetases	26	-1
COG0180	Thiamine	0.688706	1	Aminoacyl-tRNA synthetases	26	-1
COG0215	Thiamine	1	1	Aminoacyl-tRNA synthetases	26	-1
COG0423	Thiamine	7.67947e-11	3.89881e-09	Aminoacyl-tRNA synthetases	26	1
COG0441	Thiamine	1	1	Aminoacyl-tRNA synthetases	26	-1
COG0442	Thiamine	1	1	Aminoacyl-tRNA synthetases	26	-1
COG0495	Thiamine	0.290715	1	Aminoacyl-tRNA synthetases	26	-1
COG0525	Thiamine	0.0427973	0.229644	Aminoacyl-tRNA synthetases	26	-1
COG0721	Thiamine	0.35098	1	Aminoacyl-tRNA synthetases	26	1
COG0751	Thiamine	1.25179e-10	6.16071e-09	Aminoacyl-tRNA synthetases	26	-1
COG0752	Thiamine	1.90323e-11	1.20782e-09	Aminoacyl-tRNA synthetases	26	-1
COG1190	Thiamine	1.68531e-06	2.67381e-05	Aminoacyl-tRNA synthetases	26	1
COG1384	Thiamine	5.38013e-07	9.10483e-06	Aminoacyl-tRNA synthetases	26	-1
COG2024	Thiamine	1	1	Aminoacyl-tRNA synthetases	26	1
COG2058	Thiamine	1	1	Archaeal ribosomal proteins	32	1
COG4352	Thiamine	1	1	Archaeal ribosomal proteins	32	1
COG1632	Thiamine	1	1	Archaeal ribosomal proteins	32	1
COG1727	Thiamine	1	1	Archaeal ribosomal proteins	32	1
COG2147	Thiamine	1	1	Archaeal ribosomal proteins	32	1
COG2157	Thiamine	1	1	Archaeal ribosomal proteins	32	1
COG2139	Thiamine	1	1	Archaeal ribosomal proteins	32	1
COG2075	Thiamine	1	1	Archaeal ribosomal proteins	32	1
COG1911	Thiamine	1	1	Archaeal ribosomal proteins	32	1
COG2097	Thiamine	1	1	Archaeal ribosomal proteins	32	1
COG1717	Thiamine	1	1	Archaeal ribosomal proteins	32	1
COG2174	Thiamine	1	1	Archaeal ribosomal proteins	32	1
COG2451	Thiamine	1	1	Archaeal ribosomal proteins	32	1
COG1997	Thiamine	1	1	Archaeal ribosomal proteins	32	1
COG2126	Thiamine	1	1	Archaeal ribosomal proteins	32	1
COG2167	Thiamine	1	1	Archaeal ribosomal proteins	32	1
COG1552	Thiamine	1	1	Archaeal ribosomal proteins	32	1
COG1631	Thiamine	1	1	Archaeal ribosomal proteins	32	1
COG5459	Thiamine	1	1	Archaeal ribosomal proteins	32	-1
COG1383	Thiamine	1	1	Archaeal ribosomal proteins	32	1
COG2238	Thiamine	1	1	Archaeal ribosomal proteins	32	1
COG2004	Thiamine	1	1	Archaeal ribosomal proteins	32	1
COG4901	Thiamine	1	1	Archaeal ribosomal proteins	32	1
COG4830	Thiamine	1	1	Archaeal ribosomal proteins	32	1
COG1998	Thiamine	1	1	Archaeal ribosomal proteins	32	1
COG2051	Thiamine	1	1	Archaeal ribosomal proteins	32	1
COG2053	Thiamine	1	1	Archaeal ribosomal proteins	32	1
COG4919	Thiamine	1	1	Archaeal ribosomal proteins	32	1
COG1890	Thiamine	1	1	Archaeal ribosomal proteins	32	1
COG1471	Thiamine	1	1	Archaeal ribosomal proteins	32	1
COG2125	Thiamine	1	1	Archaeal ribosomal proteins	32	1
COG2007	Thiamine	1	1	Archaeal ribosomal proteins	32	1
COG1246	Thiamine	0.00740663	0.0532503	Arginine biosynthesis	12	1
COG1364	Thiamine	1	1	Arginine biosynthesis	12	1
COG0548	Thiamine	0.00463711	0.0351781	Arginine biosynthesis	12	-1
COG0002	Thiamine	1	1	Arginine biosynthesis	12	-1
COG0160	Thiamine	0.00286434	0.0235133	Arginine biosynthesis	12	1
COG4992	Thiamine	0.685662	1	Arginine biosynthesis	12	1
COG0624	Thiamine	1	1	Arginine biosynthesis	12	-1
COG0505	Thiamine	0.290715	1	Arginine biosynthesis	12	-1
COG0458	Thiamine	1	1	Arginine biosynthesis	12	-1
COG0078	Thiamine	1	1	Arginine biosynthesis	12	-1
COG0137	Thiamine	1	1	Arginine biosynthesis	12	1
COG0165	Thiamine	1	1	Arginine biosynthesis	12	1
COG2876	Thiamine	0.456599	1	Aromatic amino acid biosynthesis	23	-1
COG0722	Thiamine	0.000475606	0.00484414	Aromatic amino acid biosynthesis	23	-1
COG3200	Thiamine	0.193557	0.775095	Aromatic amino acid biosynthesis	23	1
COG0337	Thiamine	1	1	Aromatic amino acid biosynthesis	23	-1
COG0710	Thiamine	0.143175	0.611227	Aromatic amino acid biosynthesis	23	1
COG0757	Thiamine	0.00103163	0.00935273	Aromatic amino acid biosynthesis	23	-1
COG0169	Thiamine	1	1	Aromatic amino acid biosynthesis	23	-1
COG0703	Thiamine	0.678684	1	Aromatic amino acid biosynthesis	23	-1
COG1685	Thiamine	1	1	Aromatic amino acid biosynthesis	23	1
COG0128	Thiamine	0.818394	1	Aromatic amino acid biosynthesis	23	-1
COG0082	Thiamine	0.818394	1	Aromatic amino acid biosynthesis	23	-1
COG1605	Thiamine	1	1	Aromatic amino acid biosynthesis	23	-1
COG4401	Thiamine	0.861387	1	Aromatic amino acid biosynthesis	23	-1
COG0077	Thiamine	1	1	Aromatic amino acid biosynthesis	23	1
COG0287	Thiamine	1	1	Aromatic amino acid biosynthesis	23	1
COG0147	Thiamine	0.818394	1	Aromatic amino acid biosynthesis	23	-1
COG0512	Thiamine	1	1	Aromatic amino acid biosynthesis	23	-1
COG0547	Thiamine	0.290715	1	Aromatic amino acid biosynthesis	23	-1
COG0135	Thiamine	6.58233e-07	1.10262e-05	Aromatic amino acid biosynthesis	23	-1
COG0134	Thiamine	0.818394	1	Aromatic amino acid biosynthesis	23	-1
COG0159	Thiamine	0.818394	1	Aromatic amino acid biosynthesis	23	-1
COG0133	Thiamine	1	1	Aromatic amino acid biosynthesis	23	1
COG1350	Thiamine	0.818394	1	Aromatic amino acid biosynthesis	23	1
COG2502	Thiamine	0.685662	1	Asparagine biosynthesis	2	-1
COG0367	Thiamine	1.8765e-06	2.94879e-05	Asparagine biosynthesis	2	-1
COG2226	Thiamine	1	1	Biotin biosynthesis	8	-1
COG2124	Thiamine	0.0538658	0.281261	Biotin biosynthesis	8	-1
COG1424	Thiamine	1	1	Biotin biosynthesis	8	1
COG0156	Thiamine	1.54898e-11	1.02233e-09	Biotin biosynthesis	8	-1
COG0161	Thiamine	0.166066	0.682766	Biotin biosynthesis	8	-1
COG0132	Thiamine	1.82374e-14	3.34352e-12	Biotin biosynthesis	8	-1
COG0502	Thiamine	1.31279e-17	4.33221e-15	Biotin biosynthesis	8	-1
COG0340	Thiamine	0.818394	1	Biotin biosynthesis	8	-1
COG1203	Thiamine	0.00187907	0.0161063	CRISPR-Cas system	46	-1
COG1332	Thiamine	1	1	CRISPR-Cas system	46	1
COG1336	Thiamine	1	1	CRISPR-Cas system	46	1
COG1337	Thiamine	1	1	CRISPR-Cas system	46	1
COG1343	Thiamine	0.4255	1	CRISPR-Cas system	46	-1
COG1353	Thiamine	1	1	CRISPR-Cas system	46	1
COG1367	Thiamine	1	1	CRISPR-Cas system	46	1
COG1421	Thiamine	1	1	CRISPR-Cas system	46	1
COG1468	Thiamine	0.685662	1	CRISPR-Cas system	46	-1
COG1517	Thiamine	1	1	CRISPR-Cas system	46	1
COG1518	Thiamine	0.00596916	0.0443262	CRISPR-Cas system	46	-1
COG1567	Thiamine	1	1	CRISPR-Cas system	46	1
COG1583	Thiamine	1	1	CRISPR-Cas system	46	1
COG1604	Thiamine	1	1	CRISPR-Cas system	46	1
COG1688	Thiamine	1	1	CRISPR-Cas system	46	1
COG1769	Thiamine	1	1	CRISPR-Cas system	46	1
COG1857	Thiamine	1	1	CRISPR-Cas system	46	1
COG2254	Thiamine	1	1	CRISPR-Cas system	46	1
COG3337	Thiamine	1	1	CRISPR-Cas system	46	1
COG3415	Thiamine	0.00182944	0.0157217	CRISPR-Cas system	46	-1
COG3513	Thiamine	1	1	CRISPR-Cas system	46	-1
COG3649	Thiamine	0.685662	1	CRISPR-Cas system	46	-1
COG4006	Thiamine	1	1	CRISPR-Cas system	46	1
COG4343	Thiamine	1	1	CRISPR-Cas system	46	1
COG5551	Thiamine	1	1	CRISPR-Cas system	46	1
COG5930	Thiamine	1	1	CRISPR-Cas system	46	1
COG5931	Thiamine	1	1	CRISPR-Cas system	46	1
COG5932	Thiamine	1	1	CRISPR-Cas system	46	1
COG5933	Thiamine	1	1	CRISPR-Cas system	46	1
COG5934	Thiamine	1	1	CRISPR-Cas system	46	1
COG5935	Thiamine	1	1	CRISPR-Cas system	46	1
COG5936	Thiamine	1	1	CRISPR-Cas system	46	1
COG5937	Thiamine	1	1	CRISPR-Cas system	46	1
COG5938	Thiamine	1	1	CRISPR-Cas system	46	1
COG5939	Thiamine	1	1	CRISPR-Cas system	46	1
COG5940	Thiamine	1	1	CRISPR-Cas system	46	1
COG5941	Thiamine	1	1	CRISPR-Cas system	46	1
COG5942	Thiamine	1	1	CRISPR-Cas system	46	1
COG5943	Thiamine	1	1	CRISPR-Cas system	46	1
COG5944	Thiamine	1	1	CRISPR-Cas system	46	1
COG5945	Thiamine	1	1	CRISPR-Cas system	46	1
COG5946	Thiamine	1	1	CRISPR-Cas system	46	1
COG5947	Thiamine	1	1	CRISPR-Cas system	46	1
COG5948	Thiamine	1	1	CRISPR-Cas system	46	1
COG5949	Thiamine	1	1	CRISPR-Cas system	46	1
COG5950	Thiamine	1	1	CRISPR-Cas system	46	1
COG0007	Thiamine	2.66301e-07	4.77605e-06	Cobalamine/B12 biosynthesis	26	-1
COG2243	Thiamine	0.000644612	0.00625653	Cobalamine/B12 biosynthesis	26	-1
COG1010	Thiamine	0.00102415	0.00931042	Cobalamine/B12 biosynthesis	26	-1
COG2875	Thiamine	0.000644612	0.00625653	Cobalamine/B12 biosynthesis	26	-1
COG2099	Thiamine	0.00102415	0.00931042	Cobalamine/B12 biosynthesis	26	-1
COG2241	Thiamine	0.000445813	0.00455475	Cobalamine/B12 biosynthesis	26	-1
COG2242	Thiamine	0.000445813	0.00455475	Cobalamine/B12 biosynthesis	26	-1
COG2082	Thiamine	0.000644612	0.00625653	Cobalamine/B12 biosynthesis	26	-1
COG1797	Thiamine	3.33801e-05	0.00045331	Cobalamine/B12 biosynthesis	26	-1
COG1429	Thiamine	0.000274116	0.00294653	Cobalamine/B12 biosynthesis	26	-1
COG0714	Thiamine	1	1	Cobalamine/B12 biosynthesis	26	-1
COG4547	Thiamine	0.000124192	0.0014849	Cobalamine/B12 biosynthesis	26	-1
COG2109	Thiamine	1.08565e-09	3.73192e-08	Cobalamine/B12 biosynthesis	26	-1
COG2096	Thiamine	7.39781e-11	3.8145e-09	Cobalamine/B12 biosynthesis	26	-1
COG1492	Thiamine	6.30442e-09	1.5761e-07	Cobalamine/B12 biosynthesis	26	-1
COG0079	Thiamine	0.818394	1	Cobalamine/B12 biosynthesis	26	-1
COG1270	Thiamine	2.11915e-08	4.34359e-07	Cobalamine/B12 biosynthesis	26	-1
COG2266	Thiamine	1	1	Cobalamine/B12 biosynthesis	26	1
COG2087	Thiamine	4.13126e-08	8.21276e-07	Cobalamine/B12 biosynthesis	26	-1
COG0368	Thiamine	4.65902e-07	8.00768e-06	Cobalamine/B12 biosynthesis	26	-1
COG4822	Thiamine	1	1	Cobalamine/B12 biosynthesis	26	1
COG2138	Thiamine	0.0757338	0.374134	Cobalamine/B12 biosynthesis	26	1
COG2073	Thiamine	0.00010775	0.00131209	Cobalamine/B12 biosynthesis	26	-1
COG1903	Thiamine	0.196344	0.780644	Cobalamine/B12 biosynthesis	26	-1
COG2038	Thiamine	1.74982e-08	3.74962e-07	Cobalamine/B12 biosynthesis	26	-1
COG1965	Thiamine	0.022754	0.13505	Cobalamine/B12 biosynthesis	26	-1
COG2895	Thiamine	1.8198e-11	1.17752e-09	Cysteine biosynthesis	8	-1
COG2046	Thiamine	0.17767	0.725633	Cysteine biosynthesis	8	-1
COG0529	Thiamine	8.59194e-10	3.01632e-08	Cysteine biosynthesis	8	-1
COG0175	Thiamine	3.49111e-14	6.0635e-12	Cysteine biosynthesis	8	-1
COG0369	Thiamine	1.02999e-09	3.57784e-08	Cysteine biosynthesis	8	-1
COG0155	Thiamine	5.04595e-14	7.56892e-12	Cysteine biosynthesis	8	-1
COG1045	Thiamine	0.127443	0.559256	Cysteine biosynthesis	8	1
COG0031	Thiamine	1	1	Cysteine biosynthesis	8	-1
COG0800	Thiamine	0.000310717	0.00331821	Entner-Doudoroff pathway	1	-1
COG0825	Thiamine	9.06196e-15	2.13603e-12	Fatty acid biosynthesis	15	-1
COG0511	Thiamine	3.14272e-13	3.2777e-11	Fatty acid biosynthesis	15	-1
COG0439	Thiamine	2.04748e-11	1.27081e-09	Fatty acid biosynthesis	15	-1
COG0777	Thiamine	9.06196e-15	2.13603e-12	Fatty acid biosynthesis	15	-1
COG0331	Thiamine	1	1	Fatty acid biosynthesis	15	-1
COG0332	Thiamine	0.0427973	0.229644	Fatty acid biosynthesis	15	-1
COG1028	Thiamine	1	1	Fatty acid biosynthesis	15	-1
COG0764	Thiamine	1.39067e-10	6.65103e-09	Fatty acid biosynthesis	15	-1
COG0623	Thiamine	5.92399e-13	5.58547e-11	Fatty acid biosynthesis	15	-1
COG0304	Thiamine	1	1	Fatty acid biosynthesis	15	-1
COG0183	Thiamine	1	1	Fatty acid biosynthesis	15	-1
COG1250	Thiamine	1	1	Fatty acid biosynthesis	15	-1
COG1024	Thiamine	1	1	Fatty acid biosynthesis	15	-1
COG1960	Thiamine	1	1	Fatty acid biosynthesis	15	-1
COG0236	Thiamine	0.0427973	0.229644	Fatty acid biosynthesis	15	-1
COG0056	Thiamine	1	1	FoF1-type ATP synthase	12	-1
COG0055	Thiamine	0.818394	1	FoF1-type ATP synthase	12	-1
COG0224	Thiamine	1	1	FoF1-type ATP synthase	12	-1
COG0712	Thiamine	1	1	FoF1-type ATP synthase	12	-1
COG0355	Thiamine	0.534503	1	FoF1-type ATP synthase	12	-1
COG0356	Thiamine	1	1	FoF1-type ATP synthase	12	-1
COG0711	Thiamine	0.116931	0.522153	FoF1-type ATP synthase	12	1
COG0636	Thiamine	0.0297485	0.169259	FoF1-type ATP synthase	12	1
COG3312	Thiamine	0.0338435	0.189294	FoF1-type ATP synthase	12	-1
COG5336	Thiamine	0.182062	0.740819	FoF1-type ATP synthase	12	-1
COG5756	Thiamine	1	1	FoF1-type ATP synthase	12	1
COG5757	Thiamine	1	1	FoF1-type ATP synthase	12	1
COG0302	Thiamine	1	1	Folate biosynthesis	9	1
COG1469	Thiamine	0.0149968	0.0949891	Folate biosynthesis	9	-1
COG0327	Thiamine	0.0211228	0.126968	Folate biosynthesis	9	1
COG1785	Thiamine	0.0565564	0.291619	Folate biosynthesis	9	1
COG1539	Thiamine	0.000312716	0.00331821	Folate biosynthesis	9	1
COG0801	Thiamine	4.44707e-05	0.000587013	Folate biosynthesis	9	-1
COG0294	Thiamine	0.818394	1	Folate biosynthesis	9	-1
COG0285	Thiamine	0.818394	1	Folate biosynthesis	9	-1
COG0262	Thiamine	0.145522	0.615671	Folate biosynthesis	9	-1
COG0574	Thiamine	5.20327e-12	3.73278e-10	Gluconeogenesis	6	-1
COG1866	Thiamine	6.36758e-08	1.21463e-06	Gluconeogenesis	6	-1
COG1274	Thiamine	0.000108593	0.00131266	Gluconeogenesis	6	1
COG0158	Thiamine	2.73304e-06	4.1949e-05	Gluconeogenesis	6	-1
COG3855	Thiamine	1	1	Gluconeogenesis	6	-1
COG0483	Thiamine	0.688706	1	Gluconeogenesis	6	-1
COG0334	Thiamine	0.0415318	0.225049	Glutamine biosynthesis	6	-1
COG0174	Thiamine	0.145522	0.615671	Glutamine biosynthesis	6	-1
COG0067	Thiamine	0.688706	1	Glutamine biosynthesis	6	-1
COG0069	Thiamine	1	1	Glutamine biosynthesis	6	-1
COG0070	Thiamine	0.688706	1	Glutamine biosynthesis	6	-1
COG0493	Thiamine	1	1	Glutamine biosynthesis	6	-1
COG0403	Thiamine	0.685662	1	Glycine cleavage	5	1
COG1003	Thiamine	0.685662	1	Glycine cleavage	5	1
COG0404	Thiamine	1	1	Glycine cleavage	5	1
COG0509	Thiamine	1	1	Glycine cleavage	5	1
COG1249	Thiamine	1	1	Glycine cleavage	5	-1
COG0837	Thiamine	2.58878e-10	1.12408e-08	Glycolysis	18	-1
COG5026	Thiamine	1	1	Glycolysis	18	1
COG0166	Thiamine	1	1	Glycolysis	18	-1
COG2140	Thiamine	0.0091616	0.0641896	Glycolysis	18	1
COG0205	Thiamine	1.52312e-08	3.30462e-07	Glycolysis	18	1
COG0524	Thiamine	1	1	Glycolysis	18	-1
COG4809	Thiamine	1	1	Glycolysis	18	-1
COG0191	Thiamine	0.00565414	0.0422142	Glycolysis	18	1
COG3588	Thiamine	0.0549651	0.286096	Glycolysis	18	-1
COG1830	Thiamine	0.649485	1	Glycolysis	18	1
COG0149	Thiamine	1	1	Glycolysis	18	-1
COG0057	Thiamine	1	1	Glycolysis	18	-1
COG0126	Thiamine	1	1	Glycolysis	18	1
COG0588	Thiamine	0.0702423	0.352279	Glycolysis	18	1
COG0696	Thiamine	0.0536829	0.28075	Glycolysis	18	-1
COG3635	Thiamine	1	1	Glycolysis	18	1
COG0148	Thiamine	1	1	Glycolysis	18	-1
COG0469	Thiamine	1	1	Glycolysis	18	1
COG0008	Thiamine	1	1	Heme biosynthesis	13	-1
COG0373	Thiamine	0.00077209	0.00732154	Heme biosynthesis	13	1
COG0001	Thiamine	0.225556	0.871586	Heme biosynthesis	13	1
COG0113	Thiamine	1	1	Heme biosynthesis	13	-1
COG0181	Thiamine	1	1	Heme biosynthesis	13	-1
COG1587	Thiamine	0.920108	1	Heme biosynthesis	13	1
COG0407	Thiamine	1	1	Heme biosynthesis	13	-1
COG0408	Thiamine	6.30442e-09	1.5761e-07	Heme biosynthesis	13	-1
COG0635	Thiamine	1	1	Heme biosynthesis	13	-1
COG0716	Thiamine	0.00247452	0.020466	Heme biosynthesis	13	-1
COG1232	Thiamine	0.00350103	0.0279067	Heme biosynthesis	13	1
COG0276	Thiamine	1	1	Heme biosynthesis	13	-1
COG1648	Thiamine	2.35534e-13	2.77594e-11	Heme biosynthesis	13	-1
COG0462	Thiamine	1	1	Histidine biosynthesis	11	-1
COG0040	Thiamine	0.818394	1	Histidine biosynthesis	11	-1
COG0140	Thiamine	0.818394	1	Histidine biosynthesis	11	-1
COG0139	Thiamine	0.818394	1	Histidine biosynthesis	11	-1
COG0106	Thiamine	0.818394	1	Histidine biosynthesis	11	-1
COG0107	Thiamine	0.818394	1	Histidine biosynthesis	11	-1
COG0118	Thiamine	0.818394	1	Histidine biosynthesis	11	-1
COG0131	Thiamine	0.290715	1	Histidine biosynthesis	11	-1
COG0241	Thiamine	0.00458884	0.0348921	Histidine biosynthesis	11	-1
COG1387	Thiamine	0.0657059	0.331037	Histidine biosynthesis	11	1
COG0141	Thiamine	0.818394	1	Histidine biosynthesis	11	-1
COG1171	Thiamine	0.884895	1	Isoleucine, leucine, valine biosynthesis	11	-1
COG0028	Thiamine	0.818394	1	Isoleucine, leucine, valine biosynthesis	11	-1
COG0440	Thiamine	0.252962	0.944314	Isoleucine, leucine, valine biosynthesis	11	1
COG0059	Thiamine	1	1	Isoleucine, leucine, valine biosynthesis	11	-1
COG0129	Thiamine	1	1	Isoleucine, leucine, valine biosynthesis	11	-1
COG0119	Thiamine	0.685662	1	Isoleucine, leucine, valine biosynthesis	11	1
COG0065	Thiamine	0.884895	1	Isoleucine, leucine, valine biosynthesis	11	-1
COG0066	Thiamine	0.884895	1	Isoleucine, leucine, valine biosynthesis	11	-1
COG0115	Thiamine	1	1	Isoleucine, leucine, valine biosynthesis	11	-1
COG0436	Thiamine	1	1	Isoleucine, leucine, valine biosynthesis	11	-1
COG1448	Thiamine	0.000185362	0.00212167	Isoleucine, leucine, valine biosynthesis	11	-1
COG0578	Thiamine	0.0702423	0.352279	Isoprenoid biosynthesis	18	1
COG0240	Thiamine	1	1	Isoprenoid biosynthesis	18	-1
COG2376	Thiamine	2.0689e-07	3.77203e-06	Isoprenoid biosynthesis	18	1
COG0371	Thiamine	1	1	Isoprenoid biosynthesis	18	1
COG3425	Thiamine	0.156518	0.652982	Isoprenoid biosynthesis	18	1
COG1257	Thiamine	0.193774	0.775095	Isoprenoid biosynthesis	18	1
COG1577	Thiamine	0.016847	0.104502	Isoprenoid biosynthesis	18	1
COG3890	Thiamine	1	1	Isoprenoid biosynthesis	18	1
COG3407	Thiamine	0.033666	0.188621	Isoprenoid biosynthesis	18	1
COG1443	Thiamine	4.30653e-13	4.17987e-11	Isoprenoid biosynthesis	18	1
COG1304	Thiamine	0.923392	1	Isoprenoid biosynthesis	18	1
COG0743	Thiamine	0.534503	1	Isoprenoid biosynthesis	18	-1
COG0142	Thiamine	1	1	Isoprenoid biosynthesis	18	-1
COG1211	Thiamine	0.00342817	0.0275255	Isoprenoid biosynthesis	18	-1
COG1947	Thiamine	1	1	Isoprenoid biosynthesis	18	-1
COG0245	Thiamine	0.602344	1	Isoprenoid biosynthesis	18	-1
COG0821	Thiamine	1	1	Isoprenoid biosynthesis	18	-1
COG0761	Thiamine	1	1	Isoprenoid biosynthesis	18	-1
COG1043	Thiamine	0.00458723	0.0348921	Lipid A biosynthesis	9	-1
COG0774	Thiamine	0.00222595	0.0185965	Lipid A biosynthesis	9	-1
COG1044	Thiamine	0.00222595	0.0185965	Lipid A biosynthesis	9	-1
COG0763	Thiamine	0.00102415	0.00931042	Lipid A biosynthesis	9	-1
COG1663	Thiamine	0.00340045	0.0273694	Lipid A biosynthesis	9	-1
COG2877	Thiamine	3.33801e-05	0.00045331	Lipid A biosynthesis	9	-1
COG1212	Thiamine	5.79295e-05	0.000749675	Lipid A biosynthesis	9	-1
COG1519	Thiamine	0.000445813	0.00455475	Lipid A biosynthesis	9	-1
COG1560	Thiamine	0.00384235	0.0303343	Lipid A biosynthesis	9	-1
COG0320	Thiamine	0.0632655	0.320701	Lipoate biosynthesis	3	-1
COG0321	Thiamine	0.971793	1	Lipoate biosynthesis	3	-1
COG0095	Thiamine	6.13226e-06	9.03413e-05	Lipoate biosynthesis	3	1
COG0527	Thiamine	1	1	Lysine biosynthesis	12	-1
COG0136	Thiamine	1	1	Lysine biosynthesis	12	-1
COG0329	Thiamine	0.818394	1	Lysine biosynthesis	12	-1
COG0289	Thiamine	1	1	Lysine biosynthesis	12	-1
COG2171	Thiamine	1	1	Lysine biosynthesis	12	-1
COG1473	Thiamine	0.00449473	0.0343347	Lysine biosynthesis	12	-1
COG0253	Thiamine	0.685662	1	Lysine biosynthesis	12	1
COG0019	Thiamine	1	1	Lysine biosynthesis	12	-1
COG1167	Thiamine	0.0991812	0.464912	Lysine biosynthesis	12	1
COG0189	Thiamine	2.97014e-05	0.000410103	Lysine biosynthesis	12	-1
COG3320	Thiamine	0.00258151	0.0212975	Lysine biosynthesis	12	-1
COG1748	Thiamine	0.0139356	0.0905016	Lysine biosynthesis	12	1
COG1169	Thiamine	4.19494e-07	7.32449e-06	Menaquinone biosynthesis	12	1
COG1165	Thiamine	4.69766e-08	9.17295e-07	Menaquinone biosynthesis	12	1
COG0596	Thiamine	1	1	Menaquinone biosynthesis	12	-1
COG1441	Thiamine	0.685662	1	Menaquinone biosynthesis	12	-1
COG0318	Thiamine	0.290715	1	Menaquinone biosynthesis	12	-1
COG0447	Thiamine	2.0689e-07	3.77203e-06	Menaquinone biosynthesis	12	1
COG0824	Thiamine	1	1	Menaquinone biosynthesis	12	-1
COG1575	Thiamine	4.69766e-08	9.17295e-07	Menaquinone biosynthesis	12	1
COG1427	Thiamine	0.290715	1	Menaquinone biosynthesis	12	1
COG1816	Thiamine	0.000805665	0.00760647	Menaquinone biosynthesis	12	1
COG0775	Thiamine	0.0920895	0.439155	Menaquinone biosynthesis	12	-1
COG2107	Thiamine	0.290715	1	Menaquinone biosynthesis	12	1
COG0460	Thiamine	0.685662	1	Methionine biosynthesis	10	1
COG1897	Thiamine	0.381577	1	Methionine biosynthesis	10	-1
COG0626	Thiamine	1	1	Methionine biosynthesis	10	-1
COG2021	Thiamine	1	1	Methionine biosynthesis	10	1
COG2873	Thiamine	1.09526e-05	0.000156466	Methionine biosynthesis	10	1
COG0620	Thiamine	0.0437515	0.233845	Methionine biosynthesis	10	1
COG0646	Thiamine	8.0993e-14	1.16207e-11	Methionine biosynthesis	10	-1
COG1410	Thiamine	2.00146e-10	8.80644e-09	Methionine biosynthesis	10	-1
COG0192	Thiamine	1	1	Methionine biosynthesis	10	-1
COG1812	Thiamine	1	1	Methionine biosynthesis	10	1
COG0725	Thiamine	0.35098	1	Molybdopterin biosynthesis	12	1
COG4149	Thiamine	0.35098	1	Molybdopterin biosynthesis	12	1
COG4148	Thiamine	2.9573e-09	8.13257e-08	Molybdopterin biosynthesis	12	-1
COG2896	Thiamine	0.331865	1	Molybdopterin biosynthesis	12	1
COG0315	Thiamine	0.180398	0.735862	Molybdopterin biosynthesis	12	1
COG0314	Thiamine	0.331865	1	Molybdopterin biosynthesis	12	1
COG1977	Thiamine	0.00170908	0.0148812	Molybdopterin biosynthesis	12	-1
COG0746	Thiamine	1	1	Molybdopterin biosynthesis	12	1
COG1763	Thiamine	0.0145053	0.093309	Molybdopterin biosynthesis	12	-1
COG0476	Thiamine	0.290715	1	Molybdopterin biosynthesis	12	-1
COG0303	Thiamine	0.649662	1	Molybdopterin biosynthesis	12	1
COG0521	Thiamine	0.481044	1	Molybdopterin biosynthesis	12	1
COG0766	Thiamine	0.818394	1	Mureine biosynthesis	11	-1
COG0812	Thiamine	1	1	Mureine biosynthesis	11	-1
COG0773	Thiamine	1	1	Mureine biosynthesis	11	-1
COG0771	Thiamine	0.145522	0.615671	Mureine biosynthesis	11	-1
COG0769	Thiamine	0.818394	1	Mureine biosynthesis	11	-1
COG0770	Thiamine	0.818394	1	Mureine biosynthesis	11	-1
COG0472	Thiamine	1	1	Mureine biosynthesis	11	-1
COG0707	Thiamine	1	1	Mureine biosynthesis	11	-1
COG0796	Thiamine	0.884895	1	Mureine biosynthesis	11	-1
COG1181	Thiamine	0.818394	1	Mureine biosynthesis	11	-1
COG0787	Thiamine	1	1	Mureine biosynthesis	11	-1
COG0029	Thiamine	0.0823324	0.39606	NAD biosynthesis	9	-1
COG0379	Thiamine	0.316339	1	NAD biosynthesis	9	-1
COG0157	Thiamine	0.00951328	0.0662317	NAD biosynthesis	9	-1
COG1488	Thiamine	0.884895	1	NAD biosynthesis	9	-1
COG1057	Thiamine	0.476768	1	NAD biosynthesis	9	1
COG0171	Thiamine	1	1	NAD biosynthesis	9	-1
COG1056	Thiamine	0.996213	1	NAD biosynthesis	9	1
COG1546	Thiamine	0.685662	1	NAD biosynthesis	9	1
COG3172	Thiamine	0.0084267	0.0592924	NAD biosynthesis	9	-1
COG0377	Thiamine	7.46261e-09	1.74657e-07	NADH dehydrogenase	15	-1
COG0649	Thiamine	7.46261e-09	1.74657e-07	NADH dehydrogenase	15	-1
COG0713	Thiamine	7.46261e-09	1.74657e-07	NADH dehydrogenase	15	-1
COG0838	Thiamine	7.46261e-09	1.74657e-07	NADH dehydrogenase	15	-1
COG0839	Thiamine	2.31101e-09	7.06141e-08	NADH dehydrogenase	15	-1
COG0852	Thiamine	2.06538e-08	4.25985e-07	NADH dehydrogenase	15	-1
COG1005	Thiamine	7.46261e-09	1.74657e-07	NADH dehydrogenase	15	-1
COG1007	Thiamine	2.31101e-09	7.06141e-08	NADH dehydrogenase	15	-1
COG1008	Thiamine	7.46261e-09	1.74657e-07	NADH dehydrogenase	15	-1
COG1009	Thiamine	1.47204e-07	2.72906e-06	NADH dehydrogenase	15	-1
COG1034	Thiamine	5.45084e-08	1.05192e-06	NADH dehydrogenase	15	-1
COG1143	Thiamine	7.46261e-09	1.74657e-07	NADH dehydrogenase	15	-1
COG1894	Thiamine	2.56351e-09	7.3272e-08	NADH dehydrogenase	15	-1
COG1905	Thiamine	1.37553e-07	2.56456e-06	NADH dehydrogenase	15	-1
COG3761	Thiamine	0.000124192	0.0014849	NADH dehydrogenase	15	-1
COG4657	Thiamine	0.116931	0.522153	Na+-translocating Fd:NADH oxidoreductase	6	-1
COG2878	Thiamine	0.00441391	0.0338742	Na+-translocating Fd:NADH oxidoreductase	6	-1
COG4656	Thiamine	0.0773757	0.380536	Na+-translocating Fd:NADH oxidoreductase	6	-1
COG4658	Thiamine	0.0773757	0.380536	Na+-translocating Fd:NADH oxidoreductase	6	-1
COG4660	Thiamine	0.116931	0.522153	Na+-translocating Fd:NADH oxidoreductase	6	-1
COG4659	Thiamine	0.0773757	0.380536	Na+-translocating Fd:NADH oxidoreductase	6	-1
COG1726	Thiamine	1	1	Na+-translocating NADH dehydrogenase	7	-1
COG1805	Thiamine	0.133872	0.580523	Na+-translocating NADH dehydrogenase	7	1
COG2869	Thiamine	1	1	Na+-translocating NADH dehydrogenase	7	-1
COG1347	Thiamine	1	1	Na+-translocating NADH dehydrogenase	7	-1
COG2209	Thiamine	1	1	Na+-translocating NADH dehydrogenase	7	-1
COG2871	Thiamine	1	1	Na+-translocating NADH dehydrogenase	7	-1
COG2991	Thiamine	1	1	Na+-translocating NADH dehydrogenase	7	-1
COG1063	Thiamine	1	1	Non-phosphorylated Entner-Doudoroff pathway	11	-1
COG2303	Thiamine	0.143621	0.612339	Non-phosphorylated Entner-Doudoroff pathway	11	-1
COG3386	Thiamine	0.53949	1	Non-phosphorylated Entner-Doudoroff pathway	11	-1
COG3265	Thiamine	0.0084267	0.0592924	Non-phosphorylated Entner-Doudoroff pathway	11	1
COG1070	Thiamine	1.45584e-05	0.00020531	Non-phosphorylated Entner-Doudoroff pathway	11	1
COG4948	Thiamine	1	1	Non-phosphorylated Entner-Doudoroff pathway	11	1
COG1529	Thiamine	0.00429345	0.0331812	Non-phosphorylated Entner-Doudoroff pathway	11	-1
COG1319	Thiamine	2.32125e-08	4.69947e-07	Non-phosphorylated Entner-Doudoroff pathway	11	-1
COG2080	Thiamine	0.0147102	0.0942594	Non-phosphorylated Entner-Doudoroff pathway	11	-1
COG2379	Thiamine	0.00978688	0.0678502	Non-phosphorylated Entner-Doudoroff pathway	11	-1
COG1929	Thiamine	7.26775e-05	0.000915403	Non-phosphorylated Entner-Doudoroff pathway	11	1
COG0413	Thiamine	7.38333e-05	0.000922917	Pantothenate/CoA biosynthesis	13	-1
COG1893	Thiamine	0.0732441	0.365578	Pantothenate/CoA biosynthesis	13	-1
COG0853	Thiamine	0.0187391	0.114729	Pantothenate/CoA biosynthesis	13	-1
COG0076	Thiamine	0.447787	1	Pantothenate/CoA biosynthesis	13	1
COG0414	Thiamine	6.84147e-05	0.000865013	Pantothenate/CoA biosynthesis	13	-1
COG1701	Thiamine	1	1	Pantothenate/CoA biosynthesis	13	1
COG1072	Thiamine	8.20431e-07	1.36051e-05	Pantothenate/CoA biosynthesis	13	1
COG5146	Thiamine	1	1	Pantothenate/CoA biosynthesis	13	-1
COG1829	Thiamine	1	1	Pantothenate/CoA biosynthesis	13	1
COG0452	Thiamine	0.110012	0.505625	Pantothenate/CoA biosynthesis	13	-1
COG0669	Thiamine	1	1	Pantothenate/CoA biosynthesis	13	-1
COG1019	Thiamine	1	1	Pantothenate/CoA biosynthesis	13	1
COG0237	Thiamine	1	1	Pantothenate/CoA biosynthesis	13	-1
COG0364	Thiamine	0.476768	1	Pentose phosphate pathway	8	1
COG0363	Thiamine	0.35098	1	Pentose phosphate pathway	8	1
COG0362	Thiamine	7.40356e-09	1.74657e-07	Pentose phosphate pathway	8	1
COG0036	Thiamine	1	1	Pentose phosphate pathway	8	-1
COG0120	Thiamine	5.74246e-06	8.49782e-05	Pentose phosphate pathway	8	-1
COG0698	Thiamine	6.62201e-05	0.000840486	Pentose phosphate pathway	8	1
COG0021	Thiamine	0.298264	1	Pentose phosphate pathway	8	-1
COG0176	Thiamine	1	1	Pentose phosphate pathway	8	1
COG2937	Thiamine	0.000312716	0.00331821	Phospholipid biosynthesis	8	-1
COG0204	Thiamine	1	1	Phospholipid biosynthesis	8	-1
COG0575	Thiamine	1	1	Phospholipid biosynthesis	8	-1
COG1502	Thiamine	0.769548	1	Phospholipid biosynthesis	8	-1
COG0688	Thiamine	4.61572e-12	3.38486e-10	Phospholipid biosynthesis	8	-1
COG0558	Thiamine	0.534503	1	Phospholipid biosynthesis	8	-1
COG1267	Thiamine	0.00121476	0.0108051	Phospholipid biosynthesis	8	-1
COG0671	Thiamine	0.037526	0.205708	Phospholipid biosynthesis	8	-1
COG5701	Thiamine	1	1	Photosystem I	17	1
COG5702	Thiamine	1	1	Photosystem I	17	1
COG5703	Thiamine	1	1	Photosystem I	17	1
COG5704	Thiamine	1	1	Photosystem I	17	1
COG5705	Thiamine	1	1	Photosystem I	17	1
COG5706	Thiamine	1	1	Photosystem I	17	1
COG5707	Thiamine	1	1	Photosystem I	17	1
COG5708	Thiamine	1	1	Photosystem I	17	1
COG5709	Thiamine	1	1	Photosystem I	17	1
COG5710	Thiamine	1	1	Photosystem I	17	1
COG5711	Thiamine	1	1	Photosystem I	17	1
COG5712	Thiamine	1	1	Photosystem I	17	1
COG5713	Thiamine	1	1	Photosystem I	17	1
COG5714	Thiamine	1	1	Photosystem I	17	1
COG5715	Thiamine	1	1	Photosystem I	17	1
COG5743	Thiamine	1	1	Photosystem I	17	1
COG5745	Thiamine	1	1	Photosystem I	17	1
COG5716	Thiamine	1	1	Photosystem II	26	1
COG5717	Thiamine	1	1	Photosystem II	26	1
COG5718	Thiamine	1	1	Photosystem II	26	1
COG5719	Thiamine	1	1	Photosystem II	26	1
COG5720	Thiamine	1	1	Photosystem II	26	1
COG5721	Thiamine	1	1	Photosystem II	26	1
COG5722	Thiamine	1	1	Photosystem II	26	1
COG5723	Thiamine	1	1	Photosystem II	26	1
COG5724	Thiamine	1	1	Photosystem II	26	1
COG5725	Thiamine	1	1	Photosystem II	26	1
COG5726	Thiamine	1	1	Photosystem II	26	1
COG5727	Thiamine	1	1	Photosystem II	26	1
COG5728	Thiamine	1	1	Photosystem II	26	1
COG5729	Thiamine	1	1	Photosystem II	26	1
COG5730	Thiamine	1	1	Photosystem II	26	1
COG5731	Thiamine	1	1	Photosystem II	26	1
COG5732	Thiamine	1	1	Photosystem II	26	1
COG5733	Thiamine	1	1	Photosystem II	26	1
COG5734	Thiamine	1	1	Photosystem II	26	1
COG5735	Thiamine	1	1	Photosystem II	26	1
COG5736	Thiamine	1	1	Photosystem II	26	1
COG5737	Thiamine	1	1	Photosystem II	26	1
COG5738	Thiamine	1	1	Photosystem II	26	1
COG5739	Thiamine	1	1	Photosystem II	26	1
COG5740	Thiamine	1	1	Photosystem II	26	1
COG5741	Thiamine	1	1	Photosystem II	26	1
COG0263	Thiamine	0.884895	1	Proline biosynthesis	4	-1
COG0014	Thiamine	1	1	Proline biosynthesis	4	-1
COG0345	Thiamine	0.818394	1	Proline biosynthesis	4	-1
COG2423	Thiamine	0.824087	1	Proline biosynthesis	4	-1
COG1012	Thiamine	1	1	Proline degradation	2	-1
COG0506	Thiamine	1	1	Proline degradation	2	-1
COG0034	Thiamine	0.818394	1	Purine biosynthesis	20	-1
COG0151	Thiamine	1	1	Purine biosynthesis	20	-1
COG0299	Thiamine	1	1	Purine biosynthesis	20	-1
COG0027	Thiamine	0.000137966	0.00163186	Purine biosynthesis	20	-1
COG0788	Thiamine	0.000880871	0.00823477	Purine biosynthesis	20	1
COG0046	Thiamine	0.818394	1	Purine biosynthesis	20	-1
COG0047	Thiamine	1	1	Purine biosynthesis	20	-1
COG1828	Thiamine	0.0196321	0.119531	Purine biosynthesis	20	1
COG0150	Thiamine	1	1	Purine biosynthesis	20	-1
COG0026	Thiamine	0.818394	1	Purine biosynthesis	20	-1
COG0041	Thiamine	1	1	Purine biosynthesis	20	-1
COG0152	Thiamine	0.290715	1	Purine biosynthesis	20	-1
COG0015	Thiamine	1	1	Purine biosynthesis	20	-1
COG0138	Thiamine	0.818394	1	Purine biosynthesis	20	-1
COG1759	Thiamine	1	1	Purine biosynthesis	20	1
COG3363	Thiamine	1	1	Purine biosynthesis	20	1
COG0104	Thiamine	1	1	Purine biosynthesis	20	-1
COG0516	Thiamine	1	1	Purine biosynthesis	20	-1
COG0518	Thiamine	1	1	Purine biosynthesis	20	-1
COG0519	Thiamine	1	1	Purine biosynthesis	20	-1
COG0813	Thiamine	0.792641	1	Purine salvage	5	1
COG0005	Thiamine	0.00304153	0.0248442	Purine salvage	5	1
COG0503	Thiamine	0.742207	1	Purine salvage	5	1
COG0634	Thiamine	7.68269e-05	0.000956712	Purine salvage	5	1
COG2236	Thiamine	0.000204286	0.00230871	Purine salvage	5	1
COG1052	Thiamine	5.59334e-12	3.92724e-10	Pyridoxal phosphate biosynthesis	8	-1
COG1154	Thiamine	0.481044	1	Pyridoxal phosphate biosynthesis	8	1
COG1995	Thiamine	2.54651e-08	5.09301e-07	Pyridoxal phosphate biosynthesis	8	-1
COG0854	Thiamine	9.12743e-09	2.07728e-07	Pyridoxal phosphate biosynthesis	8	-1
COG2240	Thiamine	1	1	Pyridoxal phosphate biosynthesis	8	1
COG0259	Thiamine	0.35098	1	Pyridoxal phosphate biosynthesis	8	1
COG0214	Thiamine	1.54354e-09	5.04324e-08	Pyridoxal phosphate biosynthesis	8	1
COG0311	Thiamine	9.12743e-09	2.07728e-07	Pyridoxal phosphate biosynthesis	8	1
COG0540	Thiamine	1	1	Pyrimidine biosynthesis	10	1
COG0418	Thiamine	0.00998631	0.0686559	Pyrimidine biosynthesis	10	-1
COG0044	Thiamine	0.95521	1	Pyrimidine biosynthesis	10	1
COG0167	Thiamine	1	1	Pyrimidine biosynthesis	10	-1
COG0461	Thiamine	1	1	Pyrimidine biosynthesis	10	-1
COG0284	Thiamine	1	1	Pyrimidine biosynthesis	10	-1
COG0563	Thiamine	1	1	Pyrimidine biosynthesis	10	-1
COG0528	Thiamine	0.818394	1	Pyrimidine biosynthesis	10	-1
COG0105	Thiamine	1	1	Pyrimidine biosynthesis	10	-1
COG0504	Thiamine	1	1	Pyrimidine biosynthesis	10	-1
COG2141	Thiamine	1	1	Pyrimidine degradation	7	-1
COG1335	Thiamine	0.649662	1	Pyrimidine degradation	7	1
COG0251	Thiamine	1	1	Pyrimidine degradation	7	-1
COG0778	Thiamine	0.818394	1	Pyrimidine degradation	7	-1
COG4221	Thiamine	0.00670559	0.0484211	Pyrimidine degradation	7	1
COG1853	Thiamine	0.534503	1	Pyrimidine degradation	7	-1
COG2233	Thiamine	0.406448	1	Pyrimidine degradation	7	1
COG0295	Thiamine	0.00441391	0.0338742	Pyrimidine salvage	11	1
COG0402	Thiamine	0.0300572	0.170135	Pyrimidine salvage	11	-1
COG0035	Thiamine	0.000497835	0.00505494	Pyrimidine salvage	11	1
COG2065	Thiamine	3.33801e-05	0.00045331	Pyrimidine salvage	11	1
COG0572	Thiamine	0.196344	0.780644	Pyrimidine salvage	11	-1
COG0213	Thiamine	4.41919e-05	0.000585676	Pyrimidine salvage	11	1
COG0208	Thiamine	1	1	Pyrimidine salvage	11	1
COG0209	Thiamine	1	1	Pyrimidine salvage	11	1
COG1435	Thiamine	2.93429e-06	4.48295e-05	Pyrimidine salvage	11	1
COG2820	Thiamine	0.0733372	0.365578	Pyrimidine salvage	11	1
COG1957	Thiamine	0.0226429	0.134634	Pyrimidine salvage	11	1
COG0022	Thiamine	0.108238	0.50026	Pyruvate oxidation	10	1
COG0508	Thiamine	1	1	Pyruvate oxidation	10	-1
COG0674	Thiamine	0.471577	1	Pyruvate oxidation	10	-1
COG1013	Thiamine	0.471577	1	Pyruvate oxidation	10	-1
COG1014	Thiamine	0.000222355	0.00246328	Pyruvate oxidation	10	-1
COG1071	Thiamine	0.0340937	0.18974	Pyruvate oxidation	10	1
COG1144	Thiamine	1	1	Pyruvate oxidation	10	1
COG1882	Thiamine	0.476768	1	Pyruvate oxidation	10	-1
COG2609	Thiamine	0.000243494	0.00265192	Pyruvate oxidation	10	1
COG3961	Thiamine	0.276713	1	Pyruvate oxidation	10	1
COG0085	Thiamine	1	1	RNA polymerase	17	1
COG0086	Thiamine	0.818394	1	RNA polymerase	17	-1
COG0202	Thiamine	1	1	RNA polymerase	17	-1
COG0568	Thiamine	1	1	RNA polymerase	17	-1
COG1095	Thiamine	1	1	RNA polymerase	17	1
COG1191	Thiamine	0.0923011	0.439529	RNA polymerase	17	-1
COG1460	Thiamine	1	1	RNA polymerase	17	1
COG1508	Thiamine	9.83145e-12	6.62118e-10	RNA polymerase	17	-1
COG1594	Thiamine	1	1	RNA polymerase	17	1
COG1595	Thiamine	1	1	RNA polymerase	17	-1
COG1758	Thiamine	0.534503	1	RNA polymerase	17	-1
COG1761	Thiamine	1	1	RNA polymerase	17	1
COG1996	Thiamine	1	1	RNA polymerase	17	1
COG2012	Thiamine	1	1	RNA polymerase	17	1
COG2093	Thiamine	1	1	RNA polymerase	17	1
COG3343	Thiamine	0.116931	0.522153	RNA polymerase	17	-1
COG5503	Thiamine	0.116931	0.522153	RNA polymerase	17	-1
COG0807	Thiamine	0.156511	0.652982	Riboflavin/FAD biosynthesis	12	-1
COG2429	Thiamine	1	1	Riboflavin/FAD biosynthesis	12	1
COG1402	Thiamine	0.567709	1	Riboflavin/FAD biosynthesis	12	1
COG0117	Thiamine	0.0269211	0.156961	Riboflavin/FAD biosynthesis	12	-1
COG1985	Thiamine	0.324742	1	Riboflavin/FAD biosynthesis	12	-1
COG0108	Thiamine	1	1	Riboflavin/FAD biosynthesis	12	-1
COG0054	Thiamine	1	1	Riboflavin/FAD biosynthesis	12	-1
COG0307	Thiamine	0.0427973	0.229644	Riboflavin/FAD biosynthesis	12	-1
COG1731	Thiamine	1	1	Riboflavin/FAD biosynthesis	12	1
COG0196	Thiamine	1	1	Riboflavin/FAD biosynthesis	12	1
COG1339	Thiamine	1	1	Riboflavin/FAD biosynthesis	12	1
COG0615	Thiamine	0.000157185	0.00182644	Riboflavin/FAD biosynthesis	12	1
COG0539	Thiamine	1	1	Ribosome 30S subunit	21	-1
COG0052	Thiamine	1	1	Ribosome 30S subunit	21	-1
COG0092	Thiamine	1	1	Ribosome 30S subunit	21	-1
COG0522	Thiamine	0.818394	1	Ribosome 30S subunit	21	-1
COG0098	Thiamine	1	1	Ribosome 30S subunit	21	1
COG0360	Thiamine	0.00665569	0.0481661	Ribosome 30S subunit	21	-1
COG0049	Thiamine	1	1	Ribosome 30S subunit	21	-1
COG0096	Thiamine	1	1	Ribosome 30S subunit	21	-1
COG0103	Thiamine	1	1	Ribosome 30S subunit	21	1
COG0051	Thiamine	1	1	Ribosome 30S subunit	21	-1
COG0100	Thiamine	0.290715	1	Ribosome 30S subunit	21	-1
COG0048	Thiamine	1	1	Ribosome 30S subunit	21	-1
COG0099	Thiamine	1	1	Ribosome 30S subunit	21	-1
COG0199	Thiamine	1	1	Ribosome 30S subunit	21	1
COG0184	Thiamine	1	1	Ribosome 30S subunit	21	-1
COG0228	Thiamine	1	1	Ribosome 30S subunit	21	1
COG0186	Thiamine	1	1	Ribosome 30S subunit	21	-1
COG0238	Thiamine	1	1	Ribosome 30S subunit	21	-1
COG0185	Thiamine	1	1	Ribosome 30S subunit	21	1
COG0268	Thiamine	0.298264	1	Ribosome 30S subunit	21	-1
COG0828	Thiamine	4.95432e-11	2.61717e-09	Ribosome 30S subunit	21	-1
COG0081	Thiamine	1	1	Ribosome 50S subunit	35	-1
COG1358	Thiamine	0.116931	0.522153	Ribosome 50S subunit	35	-1
COG2163	Thiamine	1	1	Ribosome 50S subunit	35	1
COG0090	Thiamine	1	1	Ribosome 50S subunit	35	-1
COG0087	Thiamine	1	1	Ribosome 50S subunit	35	-1
COG0088	Thiamine	1	1	Ribosome 50S subunit	35	-1
COG0094	Thiamine	1	1	Ribosome 50S subunit	35	-1
COG0097	Thiamine	0.818394	1	Ribosome 50S subunit	35	-1
COG0359	Thiamine	1	1	Ribosome 50S subunit	35	-1
COG0244	Thiamine	1	1	Ribosome 50S subunit	35	1
COG0080	Thiamine	1	1	Ribosome 50S subunit	35	-1
COG0222	Thiamine	1	1	Ribosome 50S subunit	35	-1
COG0102	Thiamine	1	1	Ribosome 50S subunit	35	-1
COG0093	Thiamine	1	1	Ribosome 50S subunit	35	-1
COG0200	Thiamine	0.016847	0.104502	Ribosome 50S subunit	35	-1
COG0197	Thiamine	1	1	Ribosome 50S subunit	35	-1
COG0203	Thiamine	1	1	Ribosome 50S subunit	35	-1
COG0256	Thiamine	1	1	Ribosome 50S subunit	35	-1
COG0335	Thiamine	1	1	Ribosome 50S subunit	35	1
COG0292	Thiamine	1	1	Ribosome 50S subunit	35	-1
COG0261	Thiamine	0.818394	1	Ribosome 50S subunit	35	-1
COG0091	Thiamine	1	1	Ribosome 50S subunit	35	-1
COG0089	Thiamine	1	1	Ribosome 50S subunit	35	-1
COG0198	Thiamine	1	1	Ribosome 50S subunit	35	-1
COG1825	Thiamine	1	1	Ribosome 50S subunit	35	-1
COG0211	Thiamine	0.316806	1	Ribosome 50S subunit	35	-1
COG0227	Thiamine	1	1	Ribosome 50S subunit	35	1
COG0255	Thiamine	0.534503	1	Ribosome 50S subunit	35	-1
COG1841	Thiamine	0.534503	1	Ribosome 50S subunit	35	-1
COG0254	Thiamine	1	1	Ribosome 50S subunit	35	-1
COG0333	Thiamine	3.07383e-10	1.28094e-08	Ribosome 50S subunit	35	-1
COG0267	Thiamine	0.99797	1	Ribosome 50S subunit	35	-1
COG0230	Thiamine	0.528963	1	Ribosome 50S subunit	35	1
COG0291	Thiamine	1	1	Ribosome 50S subunit	35	-1
COG0257	Thiamine	0.587222	1	Ribosome 50S subunit	35	1
COG0111	Thiamine	1	1	Serine biosynthesis	5	-1
COG1932	Thiamine	1	1	Serine biosynthesis	5	1
COG0560	Thiamine	0.795469	1	Serine biosynthesis	5	1
COG0112	Thiamine	0.818394	1	Serine biosynthesis	5	-1
COG0075	Thiamine	0.70623	1	Serine biosynthesis	5	-1
COG0372	Thiamine	1	1	TCA cycle	16	-1
COG1048	Thiamine	0.818394	1	TCA cycle	16	-1
COG1049	Thiamine	0.00108365	0.00974401	TCA cycle	16	-1
COG0538	Thiamine	0.0321943	0.180683	TCA cycle	16	-1
COG2838	Thiamine	0.57822	1	TCA cycle	16	1
COG0473	Thiamine	1	1	TCA cycle	16	-1
COG0567	Thiamine	0.818394	1	TCA cycle	16	-1
COG0074	Thiamine	1	1	TCA cycle	16	-1
COG0045	Thiamine	0.290715	1	TCA cycle	16	-1
COG1053	Thiamine	0.818394	1	TCA cycle	16	-1
COG0479	Thiamine	1	1	TCA cycle	16	-1
COG1951	Thiamine	1.53214e-08	3.30462e-07	TCA cycle	16	-1
COG1838	Thiamine	1.53214e-08	3.30462e-07	TCA cycle	16	-1
COG0114	Thiamine	1	1	TCA cycle	16	-1
COG0039	Thiamine	0.129274	0.565508	TCA cycle	16	-1
COG2055	Thiamine	0.00222595	0.0185965	TCA cycle	16	-1
COG2224	Thiamine	5.91779e-05	0.000759872	TCA cycle, glyoxylate bypass	2	-1
COG2225	Thiamine	4.27734e-06	6.44531e-05	TCA cycle, glyoxylate bypass	2	-1
COG0422	Thiamine	5.51776e-21	2.60123e-18	Thiamine biosynthesis	10	-1
COG0351	Thiamine	1.88581e-12	1.51785e-10	Thiamine biosynthesis	10	-1
COG2104	Thiamine	7.4254e-09	1.74657e-07	Thiamine biosynthesis	10	-1
COG0352	Thiamine	1.20236e-14	2.64519e-12	Thiamine biosynthesis	10	-1
COG0301	Thiamine	0.00429332	0.0331812	Thiamine biosynthesis	10	-1
COG2022	Thiamine	3.61045e-31	5.95724e-28	Thiamine biosynthesis	10	-1
COG1060	Thiamine	0.787154	1	Thiamine biosynthesis	10	1
COG0611	Thiamine	1	1	Thiamine biosynthesis	10	1
COG2145	Thiamine	0.0157576	0.0988594	Thiamine biosynthesis	10	1
COG1564	Thiamine	1	1	Thiamine biosynthesis	10	-1
COG0083	Thiamine	9.97514e-08	1.87034e-06	Threonine biosynthesis	3	1
COG2334	Thiamine	0.0121462	0.0798456	Threonine biosynthesis	3	-1
COG0498	Thiamine	1	1	Threonine biosynthesis	3	-1
COG1328	Thiamine	0.476768	1	Thymidylate biosynthesis	7	-1
COG0717	Thiamine	0.471577	1	Thymidylate biosynthesis	7	1
COG0756	Thiamine	0.229585	0.88166	Thymidylate biosynthesis	7	1
COG4508	Thiamine	0.17767	0.725633	Thymidylate biosynthesis	7	-1
COG0207	Thiamine	1.14918e-06	1.85897e-05	Thymidylate biosynthesis	7	-1
COG1351	Thiamine	0.0091616	0.0641896	Thymidylate biosynthesis	7	1
COG0125	Thiamine	1	1	Thymidylate biosynthesis	7	-1
COG0023	Thiamine	0.0783136	0.381172	Translation factors	21	-1
COG0050	Thiamine	0.138652	0.594994	Translation factors	21	1
COG0193	Thiamine	1	1	Translation factors	21	-1
COG0216	Thiamine	0.290715	1	Translation factors	21	-1
COG0231	Thiamine	0.818394	1	Translation factors	21	-1
COG0264	Thiamine	1	1	Translation factors	21	-1
COG0290	Thiamine	1	1	Translation factors	21	-1
COG0361	Thiamine	1	1	Translation factors	21	-1
COG0480	Thiamine	0.818394	1	Translation factors	21	-1
COG0532	Thiamine	0.818394	1	Translation factors	21	-1
COG1093	Thiamine	1	1	Translation factors	21	1
COG1184	Thiamine	1	1	Translation factors	21	1
COG1186	Thiamine	0.818394	1	Translation factors	21	-1
COG1503	Thiamine	1	1	Translation factors	21	1
COG1601	Thiamine	1	1	Translation factors	21	1
COG1976	Thiamine	1	1	Translation factors	21	1
COG2092	Thiamine	1	1	Translation factors	21	1
COG3276	Thiamine	1	1	Translation factors	21	1
COG4108	Thiamine	5.04595e-14	7.56892e-12	Translation factors	21	-1
COG5256	Thiamine	0.688706	1	Translation factors	21	1
COG5257	Thiamine	1	1	Translation factors	21	1
COG3161	Thiamine	0.0149968	0.0949891	Ubiquinone biosynthesis	9	-1
COG0382	Thiamine	0.00991539	0.0684535	Ubiquinone biosynthesis	9	1
COG0043	Thiamine	0.0754646	0.373363	Ubiquinone biosynthesis	9	-1
COG0163	Thiamine	0.144398	0.614856	Ubiquinone biosynthesis	9	-1
COG0654	Thiamine	1	1	Ubiquinone biosynthesis	9	-1
COG0661	Thiamine	1	1	Ubiquinone biosynthesis	9	1
COG2227	Thiamine	0.255213	0.950566	Ubiquinone biosynthesis	9	-1
COG2941	Thiamine	1.96524e-08	4.13077e-07	Ubiquinone biosynthesis	9	-1
COG5031	Thiamine	1	1	Ubiquinone biosynthesis	9	1
COG0009	Thiamine	0.00665569	0.0481661	tRNA modification	59	-1
COG0037	Thiamine	1	1	tRNA modification	59	1
COG0042	Thiamine	1	1	tRNA modification	59	-1
COG0101	Thiamine	1	1	tRNA modification	59	-1
COG0130	Thiamine	0.685662	1	tRNA modification	59	1
COG0219	Thiamine	1.29381e-14	2.66848e-12	tRNA modification	59	-1
COG0220	Thiamine	2.07951e-11	1.27081e-09	tRNA modification	59	-1
COG0324	Thiamine	1	1	tRNA modification	59	-1
COG0336	Thiamine	1	1	tRNA modification	59	-1
COG0343	Thiamine	3.2272e-15	8.87481e-13	tRNA modification	59	-1
COG0445	Thiamine	2.91954e-11	1.66112e-09	tRNA modification	59	-1
COG0482	Thiamine	1	1	tRNA modification	59	-1
COG0486	Thiamine	2.91954e-11	1.66112e-09	tRNA modification	59	-1
COG0533	Thiamine	1	1	tRNA modification	59	-1
COG0565	Thiamine	1.7092e-09	5.47609e-08	tRNA modification	59	-1
COG0566	Thiamine	1	1	tRNA modification	59	-1
COG0585	Thiamine	0.00653614	0.0476143	tRNA modification	59	-1
COG0602	Thiamine	2.14592e-13	2.72366e-11	tRNA modification	59	-1
COG0603	Thiamine	4.32948e-14	7.14364e-12	tRNA modification	59	-1
COG0617	Thiamine	0.290715	1	tRNA modification	59	-1
COG0621	Thiamine	1	1	tRNA modification	59	-1
COG0720	Thiamine	2.36671e-07	4.26785e-06	tRNA modification	59	-1
COG0731	Thiamine	1	1	tRNA modification	59	1
COG0780	Thiamine	2.55457e-12	2.00716e-10	tRNA modification	59	-1
COG0802	Thiamine	0.290715	1	tRNA modification	59	-1
COG0809	Thiamine	2.91954e-11	1.66112e-09	tRNA modification	59	-1
COG1041	Thiamine	1	1	tRNA modification	59	-1
COG1179	Thiamine	0.00275509	0.0226728	tRNA modification	59	-1
COG1206	Thiamine	8.38078e-06	0.000121301	tRNA modification	59	-1
COG1214	Thiamine	1	1	tRNA modification	59	1
COG1258	Thiamine	1	1	tRNA modification	59	1
COG1323	Thiamine	0.116931	0.522153	tRNA modification	59	-1
COG0590	Thiamine	1	1	tRNA modification	59	-1
COG1444	Thiamine	0.4255	1	tRNA modification	59	-1
COG1571	Thiamine	1	1	tRNA modification	59	1
COG1590	Thiamine	1	1	tRNA modification	59	1
COG1600	Thiamine	1.3051e-12	1.0767e-10	tRNA modification	59	-1
COG1617	Thiamine	1	1	tRNA modification	59	1
COG1676	Thiamine	1	1	tRNA modification	59	1
COG1720	Thiamine	0.00027802	0.00297879	tRNA modification	59	-1
COG1746	Thiamine	1	1	tRNA modification	59	1
COG1818	Thiamine	1	1	tRNA modification	59	1
COG1867	Thiamine	1	1	tRNA modification	59	1
COG1901	Thiamine	1	1	tRNA modification	59	1
COG2117	Thiamine	1	1	tRNA modification	59	1
COG2265	Thiamine	0.818394	1	tRNA modification	59	-1
COG2384	Thiamine	0.00991539	0.0684535	tRNA modification	59	-1
COG2419	Thiamine	1	1	tRNA modification	59	1
COG2519	Thiamine	2.91954e-11	1.66112e-09	tRNA modification	59	1
COG2520	Thiamine	1	1	tRNA modification	59	1
COG2603	Thiamine	0.0738048	0.36625	tRNA modification	59	-1
COG2892	Thiamine	1	1	tRNA modification	59	1
COG3642	Thiamine	1	1	tRNA modification	59	1
COG4021	Thiamine	1	1	tRNA modification	59	1
COG4121	Thiamine	0.120481	0.535113	tRNA modification	59	-1
COG4122	Thiamine	3.28234e-07	5.79237e-06	tRNA modification	59	1
COG4123	Thiamine	0.0638975	0.322419	tRNA modification	59	-1
COG4445	Thiamine	0.349494	1	tRNA modification	59	-1
COG5324	Thiamine	1	1	tRNA modification	59	-1
COG0030	Thiamine	0.00665569	0.0481661	16S rRNA modification	14	-1
COG0144	Thiamine	1	1	16S rRNA modification	14	-1
COG0275	Thiamine	0.818394	1	16S rRNA modification	14	-1
COG0313	Thiamine	1	1	16S rRNA modification	14	-1
COG0319	Thiamine	1	1	16S rRNA modification	14	-1
COG0357	Thiamine	1	1	16S rRNA modification	14	-1
COG0742	Thiamine	0.685662	1	16S rRNA modification	14	1
COG0806	Thiamine	0.0394107	0.214613	16S rRNA modification	14	-1
COG1187	Thiamine	5.15295e-08	1.00028e-06	16S rRNA modification	14	-1
COG1385	Thiamine	0.0427973	0.229644	16S rRNA modification	14	-1
COG2136	Thiamine	1	1	16S rRNA modification	14	1
COG2260	Thiamine	1	1	16S rRNA modification	14	1
COG2813	Thiamine	0.00679675	0.0489722	16S rRNA modification	14	1
COG3277	Thiamine	1	1	16S rRNA modification	14	1
COG0116	Biotin	0.0321769	0.180683	23S rRNA modification	12	-1
COG0293	Biotin	3.98021e-11	2.18258e-09	23S rRNA modification	12	-1
COG0564	Biotin	1	1	23S rRNA modification	12	-1
COG0820	Biotin	6.1841e-06	9.07001e-05	23S rRNA modification	12	-1
COG0826	Biotin	1.02879e-05	0.000147609	23S rRNA modification	12	-1
COG1092	Biotin	3.80842e-05	0.00051066	23S rRNA modification	12	-1
COG1576	Biotin	6.81871e-10	2.44584e-08	23S rRNA modification	12	-1
COG1939	Biotin	0.939598	1	23S rRNA modification	12	1
COG2933	Biotin	2.20595e-05	0.000307157	23S rRNA modification	12	-1
COG2961	Biotin	0.000164716	0.00190724	23S rRNA modification	12	-1
COG3129	Biotin	0.0137123	0.0893738	23S rRNA modification	12	-1
COG3481	Biotin	0.682956	1	23S rRNA modification	12	1
COG1155	Biotin	1	1	A/V-type ATP synthase	8	1
COG1156	Biotin	1	1	A/V-type ATP synthase	8	1
COG1269	Biotin	1	1	A/V-type ATP synthase	8	1
COG1390	Biotin	1	1	A/V-type ATP synthase	8	1
COG1394	Biotin	1	1	A/V-type ATP synthase	8	1
COG1436	Biotin	1	1	A/V-type ATP synthase	8	1
COG1527	Biotin	1	1	A/V-type ATP synthase	8	1
COG2811	Biotin	1	1	A/V-type ATP synthase	8	1
COG0013	Biotin	1	1	Aminoacyl-tRNA synthetases	26	-1
COG0016	Biotin	1	1	Aminoacyl-tRNA synthetases	26	-1
COG0017	Biotin	0.00176738	0.0152679	Aminoacyl-tRNA synthetases	26	1
COG0018	Biotin	1	1	Aminoacyl-tRNA synthetases	26	-1
COG0060	Biotin	0.208952	0.818512	Aminoacyl-tRNA synthetases	26	-1
COG0064	Biotin	0.080878	0.389631	Aminoacyl-tRNA synthetases	26	1
COG0072	Biotin	0.889857	1	Aminoacyl-tRNA synthetases	26	1
COG0124	Biotin	0.132339	0.575436	Aminoacyl-tRNA synthetases	26	1
COG0143	Biotin	1	1	Aminoacyl-tRNA synthetases	26	-1
COG0154	Biotin	1	1	Aminoacyl-tRNA synthetases	26	1
COG0162	Biotin	1	1	Aminoacyl-tRNA synthetases	26	-1
COG0172	Biotin	1	1	Aminoacyl-tRNA synthetases	26	-1
COG0173	Biotin	1.37666e-06	2.19468e-05	Aminoacyl-tRNA synthetases	26	-1
COG0180	Biotin	0.348858	1	Aminoacyl-tRNA synthetases	26	-1
COG0215	Biotin	1	1	Aminoacyl-tRNA synthetases	26	-1
COG0423	Biotin	4.74013e-10	1.88009e-08	Aminoacyl-tRNA synthetases	26	1
COG0441	Biotin	1	1	Aminoacyl-tRNA synthetases	26	-1
COG0442	Biotin	1	1	Aminoacyl-tRNA synthetases	26	-1
COG0495	Biotin	0.601366	1	Aminoacyl-tRNA synthetases	26	-1
COG0525	Biotin	0.208952	0.818512	Aminoacyl-tRNA synthetases	26	-1
COG0721	Biotin	0.0348775	0.193438	Aminoacyl-tRNA synthetases	26	1
COG0751	Biotin	2.73586e-10	1.17251e-08	Aminoacyl-tRNA synthetases	26	-1
COG0752	Biotin	1.90083e-10	8.5928e-09	Aminoacyl-tRNA synthetases	26	-1
COG1190	Biotin	4.84926e-07	8.29148e-06	Aminoacyl-tRNA synthetases	26	1
COG1384	Biotin	3.7009e-06	5.6281e-05	Aminoacyl-tRNA synthetases	26	-1
COG2024	Biotin	1	1	Aminoacyl-tRNA synthetases	26	1
COG2058	Biotin	1	1	Archaeal ribosomal proteins	32	1
COG4352	Biotin	1	1	Archaeal ribosomal proteins	32	1
COG1632	Biotin	1	1	Archaeal ribosomal proteins	32	1
COG1727	Biotin	1	1	Archaeal ribosomal proteins	32	1
COG2147	Biotin	1	1	Archaeal ribosomal proteins	32	-1
COG2157	Biotin	1	1	Archaeal ribosomal proteins	32	1
COG2139	Biotin	1	1	Archaeal ribosomal proteins	32	1
COG2075	Biotin	1	1	Archaeal ribosomal proteins	32	1
COG1911	Biotin	1	1	Archaeal ribosomal proteins	32	1
COG2097	Biotin	1	1	Archaeal ribosomal proteins	32	1
COG1717	Biotin	1	1	Archaeal ribosomal proteins	32	1
COG2174	Biotin	1	1	Archaeal ribosomal proteins	32	1
COG2451	Biotin	1	1	Archaeal ribosomal proteins	32	1
COG1997	Biotin	1	1	Archaeal ribosomal proteins	32	1
COG2126	Biotin	1	1	Archaeal ribosomal proteins	32	1
COG2167	Biotin	1	1	Archaeal ribosomal proteins	32	1
COG1552	Biotin	1	1	Archaeal ribosomal proteins	32	1
COG1631	Biotin	1	1	Archaeal ribosomal proteins	32	1
COG5459	Biotin	1	1	Archaeal ribosomal proteins	32	1
COG1383	Biotin	1	1	Archaeal ribosomal proteins	32	1
COG2238	Biotin	1	1	Archaeal ribosomal proteins	32	1
COG2004	Biotin	1	1	Archaeal ribosomal proteins	32	1
COG4901	Biotin	1	1	Archaeal ribosomal proteins	32	1
COG4830	Biotin	1	1	Archaeal ribosomal proteins	32	1
COG1998	Biotin	1	1	Archaeal ribosomal proteins	32	1
COG2051	Biotin	1	1	Archaeal ribosomal proteins	32	1
COG2053	Biotin	1	1	Archaeal ribosomal proteins	32	1
COG4919	Biotin	1	1	Archaeal ribosomal proteins	32	1
COG1890	Biotin	1	1	Archaeal ribosomal proteins	32	1
COG1471	Biotin	1	1	Archaeal ribosomal proteins	32	1
COG2125	Biotin	1	1	Archaeal ribosomal proteins	32	1
COG2007	Biotin	1	1	Archaeal ribosomal proteins	32	1
COG1246	Biotin	0.0313719	0.17697	Arginine biosynthesis	12	1
COG1364	Biotin	0.407137	1	Arginine biosynthesis	12	1
COG0548	Biotin	0.0184973	0.113883	Arginine biosynthesis	12	-1
COG0002	Biotin	0.601366	1	Arginine biosynthesis	12	-1
COG0160	Biotin	0.00042743	0.00440787	Arginine biosynthesis	12	1
COG4992	Biotin	1	1	Arginine biosynthesis	12	1
COG0624	Biotin	1	1	Arginine biosynthesis	12	-1
COG0505	Biotin	0.601366	1	Arginine biosynthesis	12	-1
COG0458	Biotin	1	1	Arginine biosynthesis	12	-1
COG0078	Biotin	0.601366	1	Arginine biosynthesis	12	-1
COG0137	Biotin	1	1	Arginine biosynthesis	12	-1
COG0165	Biotin	1	1	Arginine biosynthesis	12	-1
COG2876	Biotin	0.275738	1	Aromatic amino acid biosynthesis	23	1
COG0722	Biotin	0.00353263	0.0280908	Aromatic amino acid biosynthesis	23	-1
COG3200	Biotin	0.332181	1	Aromatic amino acid biosynthesis	23	1
COG0337	Biotin	1	1	Aromatic amino acid biosynthesis	23	-1
COG0710	Biotin	0.513294	1	Aromatic amino acid biosynthesis	23	1
COG0757	Biotin	0.0298968	0.169755	Aromatic amino acid biosynthesis	23	-1
COG0169	Biotin	1	1	Aromatic amino acid biosynthesis	23	-1
COG0703	Biotin	0.588403	1	Aromatic amino acid biosynthesis	23	-1
COG1685	Biotin	1	1	Aromatic amino acid biosynthesis	23	1
COG0128	Biotin	1	1	Aromatic amino acid biosynthesis	23	-1
COG0082	Biotin	1	1	Aromatic amino acid biosynthesis	23	-1
COG1605	Biotin	0.988912	1	Aromatic amino acid biosynthesis	23	1
COG4401	Biotin	0.233459	0.886553	Aromatic amino acid biosynthesis	23	1
COG0077	Biotin	0.348858	1	Aromatic amino acid biosynthesis	23	-1
COG0287	Biotin	1	1	Aromatic amino acid biosynthesis	23	-1
COG0147	Biotin	1	1	Aromatic amino acid biosynthesis	23	-1
COG0512	Biotin	1	1	Aromatic amino acid biosynthesis	23	-1
COG0547	Biotin	1	1	Aromatic amino acid biosynthesis	23	1
COG0135	Biotin	0.000141868	0.00167135	Aromatic amino acid biosynthesis	23	-1
COG0134	Biotin	0.889857	1	Aromatic amino acid biosynthesis	23	1
COG0159	Biotin	0.889857	1	Aromatic amino acid biosynthesis	23	1
COG0133	Biotin	1	1	Aromatic amino acid biosynthesis	23	-1
COG1350	Biotin	1	1	Aromatic amino acid biosynthesis	23	1
COG2502	Biotin	0.601366	1	Asparagine biosynthesis	2	1
COG0367	Biotin	2.4426e-08	4.91498e-07	Asparagine biosynthesis	2	-1
COG2226	Biotin	1	1	Biotin biosynthesis	8	-1
COG2124	Biotin	1	1	Biotin biosynthesis	8	-1
COG1424	Biotin	1	1	Biotin biosynthesis	8	1
COG0156	Biotin	2.04047e-09	6.35241e-08	Biotin biosynthesis	8	-1
COG0161	Biotin	0.000727196	0.00699635	Biotin biosynthesis	8	-1
COG0132	Biotin	3.37955e-31	5.95724e-28	Biotin biosynthesis	8	-1
COG0502	Biotin	3.78056e-24	2.49517e-21	Biotin biosynthesis	8	-1
COG0340	Biotin	1	1	Biotin biosynthesis	8	-1
COG1203	Biotin	0.000806747	0.00760647	CRISPR-Cas system	46	-1
COG1332	Biotin	1	1	CRISPR-Cas system	46	1
COG1336	Biotin	1	1	CRISPR-Cas system	46	1
COG1337	Biotin	1	1	CRISPR-Cas system	46	1
COG1343	Biotin	1	1	CRISPR-Cas system	46	1
COG1353	Biotin	1	1	CRISPR-Cas system	46	1
COG1367	Biotin	1	1	CRISPR-Cas system	46	1
COG1421	Biotin	1	1	CRISPR-Cas system	46	1
COG1468	Biotin	0.601366	1	CRISPR-Cas system	46	1
COG1517	Biotin	1	1	CRISPR-Cas system	46	1
COG1518	Biotin	0.00208994	0.0176841	CRISPR-Cas system	46	-1
COG1567	Biotin	1	1	CRISPR-Cas system	46	1
COG1583	Biotin	1	1	CRISPR-Cas system	46	1
COG1604	Biotin	1	1	CRISPR-Cas system	46	1
COG1688	Biotin	1	1	CRISPR-Cas system	46	1
COG1769	Biotin	1	1	CRISPR-Cas system	46	1
COG1857	Biotin	1	1	CRISPR-Cas system	46	1
COG2254	Biotin	1	1	CRISPR-Cas system	46	1
COG3337	Biotin	1	1	CRISPR-Cas system	46	1
COG3415	Biotin	0.000403415	0.00417326	CRISPR-Cas system	46	-1
COG3513	Biotin	1	1	CRISPR-Cas system	46	1
COG3649	Biotin	0.601366	1	CRISPR-Cas system	46	1
COG4006	Biotin	1	1	CRISPR-Cas system	46	1
COG4343	Biotin	1	1	CRISPR-Cas system	46	1
COG5551	Biotin	1	1	CRISPR-Cas system	46	1
COG5930	Biotin	1	1	CRISPR-Cas system	46	1
COG5931	Biotin	1	1	CRISPR-Cas system	46	1
COG5932	Biotin	1	1	CRISPR-Cas system	46	1
COG5933	Biotin	1	1	CRISPR-Cas system	46	1
COG5934	Biotin	1	1	CRISPR-Cas system	46	1
COG5935	Biotin	1	1	CRISPR-Cas system	46	1
COG5936	Biotin	1	1	CRISPR-Cas system	46	1
COG5937	Biotin	1	1	CRISPR-Cas system	46	1
COG5938	Biotin	1	1	CRISPR-Cas system	46	1
COG5939	Biotin	1	1	CRISPR-Cas system	46	1
COG5940	Biotin	1	1	CRISPR-Cas system	46	1
COG5941	Biotin	1	1	CRISPR-Cas system	46	1
COG5942	Biotin	1	1	CRISPR-Cas system	46	1
COG5943	Biotin	1	1	CRISPR-Cas system	46	1
COG5944	Biotin	1	1	CRISPR-Cas system	46	1
COG5945	Biotin	1	1	CRISPR-Cas system	46	1
COG5946	Biotin	1	1	CRISPR-Cas system	46	1
COG5947	Biotin	1	1	CRISPR-Cas system	46	1
COG5948	Biotin	1	1	CRISPR-Cas system	46	1
COG5949	Biotin	1	1	CRISPR-Cas system	46	1
COG5950	Biotin	1	1	CRISPR-Cas system	46	1
COG0007	Biotin	5.96499e-05	0.000762963	Cobalamine/B12 biosynthesis	26	-1
COG2243	Biotin	0.000570302	0.00565164	Cobalamine/B12 biosynthesis	26	-1
COG1010	Biotin	0.00112775	0.0100856	Cobalamine/B12 biosynthesis	26	-1
COG2875	Biotin	0.000570302	0.00565164	Cobalamine/B12 biosynthesis	26	-1
COG2099	Biotin	0.00112775	0.0100856	Cobalamine/B12 biosynthesis	26	-1
COG2241	Biotin	0.000631835	0.00618711	Cobalamine/B12 biosynthesis	26	-1
COG2242	Biotin	0.000631835	0.00618711	Cobalamine/B12 biosynthesis	26	-1
COG2082	Biotin	0.000570302	0.00565164	Cobalamine/B12 biosynthesis	26	-1
COG1797	Biotin	0.000902406	0.00838857	Cobalamine/B12 biosynthesis	26	-1
COG1429	Biotin	0.0105195	0.0717237	Cobalamine/B12 biosynthesis	26	-1
COG0714	Biotin	1	1	Cobalamine/B12 biosynthesis	26	-1
COG4547	Biotin	0.000207715	0.0023297	Cobalamine/B12 biosynthesis	26	-1
COG2109	Biotin	3.22306e-11	1.80273e-09	Cobalamine/B12 biosynthesis	26	-1
COG2096	Biotin	9.51383e-08	1.79404e-06	Cobalamine/B12 biosynthesis	26	-1
COG1492	Biotin	4.00693e-09	1.0659e-07	Cobalamine/B12 biosynthesis	26	-1
COG0079	Biotin	0.889857	1	Cobalamine/B12 biosynthesis	26	1
COG1270	Biotin	9.31307e-09	2.10501e-07	Cobalamine/B12 biosynthesis	26	-1
COG2266	Biotin	1	1	Cobalamine/B12 biosynthesis	26	1
COG2087	Biotin	4.1344e-09	1.0659e-07	Cobalamine/B12 biosynthesis	26	-1
COG0368	Biotin	1.82705e-08	3.88984e-07	Cobalamine/B12 biosynthesis	26	-1
COG4822	Biotin	1	1	Cobalamine/B12 biosynthesis	26	1
COG2138	Biotin	0.00307357	0.0250439	Cobalamine/B12 biosynthesis	26	1
COG2073	Biotin	0.000372089	0.00389807	Cobalamine/B12 biosynthesis	26	-1
COG1903	Biotin	1	1	Cobalamine/B12 biosynthesis	26	-1
COG2038	Biotin	1.13019e-09	3.84498e-08	Cobalamine/B12 biosynthesis	26	-1
COG1965	Biotin	0.0112143	0.0742668	Cobalamine/B12 biosynthesis	26	-1
COG2895	Biotin	3.72473e-07	6.5381e-06	Cysteine biosynthesis	8	-1
COG2046	Biotin	0.753332	1	Cysteine biosynthesis	8	-1
COG0529	Biotin	3.90551e-12	2.92914e-10	Cysteine biosynthesis	8	-1
COG0175	Biotin	7.92804e-08	1.50359e-06	Cysteine biosynthesis	8	-1
COG0369	Biotin	1.40951e-13	1.86055e-11	Cysteine biosynthesis	8	-1
COG0155	Biotin	2.0576e-08	4.25985e-07	Cysteine biosynthesis	8	-1
COG1045	Biotin	0.266704	0.983379	Cysteine biosynthesis	8	1
COG0031	Biotin	1	1	Cysteine biosynthesis	8	-1
COG0800	Biotin	0.00448076	0.0343074	Entner-Doudoroff pathway	1	-1
COG0825	Biotin	4.12919e-09	1.0659e-07	Fatty acid biosynthesis	15	-1
COG0511	Biotin	2.46666e-09	7.3272e-08	Fatty acid biosynthesis	15	-1
COG0439	Biotin	2.19259e-07	3.97557e-06	Fatty acid biosynthesis	15	-1
COG0777	Biotin	4.12919e-09	1.0659e-07	Fatty acid biosynthesis	15	-1
COG0331	Biotin	1	1	Fatty acid biosynthesis	15	-1
COG0332	Biotin	0.208952	0.818512	Fatty acid biosynthesis	15	-1
COG1028	Biotin	1	1	Fatty acid biosynthesis	15	-1
COG0764	Biotin	7.72774e-09	1.79526e-07	Fatty acid biosynthesis	15	-1
COG0623	Biotin	9.07659e-07	1.49764e-05	Fatty acid biosynthesis	15	-1
COG0304	Biotin	1	1	Fatty acid biosynthesis	15	-1
COG0183	Biotin	1	1	Fatty acid biosynthesis	15	-1
COG1250	Biotin	1	1	Fatty acid biosynthesis	15	-1
COG1024	Biotin	1	1	Fatty acid biosynthesis	15	-1
COG1960	Biotin	1	1	Fatty acid biosynthesis	15	-1
COG0236	Biotin	0.208952	0.818512	Fatty acid biosynthesis	15	-1
COG0056	Biotin	1	1	FoF1-type ATP synthase	12	-1
COG0055	Biotin	1	1	FoF1-type ATP synthase	12	-1
COG0224	Biotin	1	1	FoF1-type ATP synthase	12	-1
COG0712	Biotin	1	1	FoF1-type ATP synthase	12	-1
COG0355	Biotin	0.682956	1	FoF1-type ATP synthase	12	-1
COG0356	Biotin	1	1	FoF1-type ATP synthase	12	-1
COG0711	Biotin	0.107515	0.499014	FoF1-type ATP synthase	12	1
COG0636	Biotin	0.00481754	0.0362965	FoF1-type ATP synthase	12	1
COG3312	Biotin	0.00403918	0.0316611	FoF1-type ATP synthase	12	-1
COG5336	Biotin	0.818799	1	FoF1-type ATP synthase	12	-1
COG5756	Biotin	1	1	FoF1-type ATP synthase	12	1
COG5757	Biotin	1	1	FoF1-type ATP synthase	12	1
COG0302	Biotin	0.348858	1	Folate biosynthesis	9	-1
COG1469	Biotin	0.080878	0.389631	Folate biosynthesis	9	-1
COG0327	Biotin	0.00768617	0.0549012	Folate biosynthesis	9	1
COG1785	Biotin	0.0714138	0.357611	Folate biosynthesis	9	1
COG1539	Biotin	1.51635e-05	0.000212031	Folate biosynthesis	9	1
COG0801	Biotin	0.00161008	0.0140936	Folate biosynthesis	9	-1
COG0294	Biotin	1	1	Folate biosynthesis	9	-1
COG0285	Biotin	1	1	Folate biosynthesis	9	-1
COG0262	Biotin	0.544951	1	Folate biosynthesis	9	-1
COG0574	Biotin	5.17213e-09	1.3231e-07	Gluconeogenesis	6	-1
COG1866	Biotin	1.3323e-08	2.93106e-07	Gluconeogenesis	6	-1
COG1274	Biotin	2.59224e-06	4.01615e-05	Gluconeogenesis	6	1
COG0158	Biotin	5.19486e-10	1.99338e-08	Gluconeogenesis	6	-1
COG3855	Biotin	0.889857	1	Gluconeogenesis	6	-1
COG0483	Biotin	1	1	Gluconeogenesis	6	-1
COG0334	Biotin	0.0198223	0.12019	Glutamine biosynthesis	6	-1
COG0174	Biotin	0.544951	1	Glutamine biosynthesis	6	-1
COG0067	Biotin	1	1	Glutamine biosynthesis	6	-1
COG0069	Biotin	1	1	Glutamine biosynthesis	6	-1
COG0070	Biotin	1	1	Glutamine biosynthesis	6	-1
COG0493	Biotin	1	1	Glutamine biosynthesis	6	1
COG0403	Biotin	1	1	Glycine cleavage	5	1
COG1003	Biotin	1	1	Glycine cleavage	5	1
COG0404	Biotin	0.889857	1	Glycine cleavage	5	1
COG0509	Biotin	1	1	Glycine cleavage	5	-1
COG1249	Biotin	1	1	Glycine cleavage	5	-1
COG0837	Biotin	6.78041e-12	4.66153e-10	Glycolysis	18	-1
COG5026	Biotin	1	1	Glycolysis	18	1
COG0166	Biotin	1	1	Glycolysis	18	-1
COG2140	Biotin	0.263174	0.973627	Glycolysis	18	1
COG0205	Biotin	3.01285e-13	3.2777e-11	Glycolysis	18	1
COG0524	Biotin	1	1	Glycolysis	18	-1
COG4809	Biotin	1	1	Glycolysis	18	1
COG0191	Biotin	5.8369e-05	0.000752412	Glycolysis	18	1
COG3588	Biotin	0.171539	0.703202	Glycolysis	18	-1
COG1830	Biotin	0.998653	1	Glycolysis	18	-1
COG0149	Biotin	1	1	Glycolysis	18	-1
COG0057	Biotin	1	1	Glycolysis	18	-1
COG0126	Biotin	0.889857	1	Glycolysis	18	1
COG0588	Biotin	0.163765	0.674689	Glycolysis	18	1
COG0696	Biotin	0.158778	0.659909	Glycolysis	18	-1
COG3635	Biotin	1	1	Glycolysis	18	1
COG0148	Biotin	1	1	Glycolysis	18	-1
COG0469	Biotin	0.889857	1	Glycolysis	18	1
COG0008	Biotin	1	1	Heme biosynthesis	13	-1
COG0373	Biotin	0.000750792	0.0071401	Heme biosynthesis	13	1
COG0001	Biotin	0.492544	1	Heme biosynthesis	13	1
COG0113	Biotin	1	1	Heme biosynthesis	13	-1
COG0181	Biotin	1	1	Heme biosynthesis	13	-1
COG1587	Biotin	0.420856	1	Heme biosynthesis	13	1
COG0407	Biotin	1	1	Heme biosynthesis	13	-1
COG0408	Biotin	4.99642e-11	2.61717e-09	Heme biosynthesis	13	-1
COG0635	Biotin	1	1	Heme biosynthesis	13	-1
COG0716	Biotin	0.020868	0.125665	Heme biosynthesis	13	-1
COG1232	Biotin	0.000692775	0.00670427	Heme biosynthesis	13	1
COG0276	Biotin	1	1	Heme biosynthesis	13	-1
COG1648	Biotin	3.9214e-10	1.57812e-08	Heme biosynthesis	13	-1
COG0462	Biotin	1	1	Histidine biosynthesis	11	1
COG0040	Biotin	0.889857	1	Histidine biosynthesis	11	1
COG0140	Biotin	0.889857	1	Histidine biosynthesis	11	1
COG0139	Biotin	0.889857	1	Histidine biosynthesis	11	1
COG0106	Biotin	0.889857	1	Histidine biosynthesis	11	1
COG0107	Biotin	0.889857	1	Histidine biosynthesis	11	1
COG0118	Biotin	0.889857	1	Histidine biosynthesis	11	1
COG0131	Biotin	1	1	Histidine biosynthesis	11	1
COG0241	Biotin	0.763244	1	Histidine biosynthesis	11	-1
COG1387	Biotin	0.000320978	0.00339496	Histidine biosynthesis	11	1
COG0141	Biotin	0.889857	1	Histidine biosynthesis	11	1
COG1171	Biotin	0.358412	1	Isoleucine, leucine, valine biosynthesis	11	-1
COG0028	Biotin	0.889857	1	Isoleucine, leucine, valine biosynthesis	11	1
COG0440	Biotin	1	1	Isoleucine, leucine, valine biosynthesis	11	1
COG0059	Biotin	0.544951	1	Isoleucine, leucine, valine biosynthesis	11	-1
COG0129	Biotin	0.544951	1	Isoleucine, leucine, valine biosynthesis	11	-1
COG0119	Biotin	0.601366	1	Isoleucine, leucine, valine biosynthesis	11	-1
COG0065	Biotin	0.358412	1	Isoleucine, leucine, valine biosynthesis	11	-1
COG0066	Biotin	0.358412	1	Isoleucine, leucine, valine biosynthesis	11	-1
COG0115	Biotin	1	1	Isoleucine, leucine, valine biosynthesis	11	-1
COG0436	Biotin	1	1	Isoleucine, leucine, valine biosynthesis	11	-1
COG1448	Biotin	2.27325e-08	4.63069e-07	Isoleucine, leucine, valine biosynthesis	11	-1
COG0578	Biotin	0.0158393	0.0991832	Isoprenoid biosynthesis	18	1
COG0240	Biotin	1	1	Isoprenoid biosynthesis	18	-1
COG2376	Biotin	3.16353e-05	0.000434985	Isoprenoid biosynthesis	18	1
COG0371	Biotin	0.661338	1	Isoprenoid biosynthesis	18	1
COG3425	Biotin	0.0969908	0.45594	Isoprenoid biosynthesis	18	1
COG1257	Biotin	0.246995	0.926964	Isoprenoid biosynthesis	18	1
COG1577	Biotin	0.127275	0.559256	Isoprenoid biosynthesis	18	1
COG3890	Biotin	1	1	Isoprenoid biosynthesis	18	1
COG3407	Biotin	0.335181	1	Isoprenoid biosynthesis	18	1
COG1443	Biotin	4.1344e-09	1.0659e-07	Isoprenoid biosynthesis	18	1
COG1304	Biotin	0.227161	0.876761	Isoprenoid biosynthesis	18	1
COG0743	Biotin	0.682956	1	Isoprenoid biosynthesis	18	-1
COG0142	Biotin	1	1	Isoprenoid biosynthesis	18	-1
COG1211	Biotin	0.0437927	0.233845	Isoprenoid biosynthesis	18	-1
COG1947	Biotin	1	1	Isoprenoid biosynthesis	18	1
COG0245	Biotin	1	1	Isoprenoid biosynthesis	18	-1
COG0821	Biotin	1	1	Isoprenoid biosynthesis	18	1
COG0761	Biotin	1	1	Isoprenoid biosynthesis	18	1
COG1043	Biotin	0.00953952	0.0662746	Lipid A biosynthesis	9	-1
COG0774	Biotin	0.00597732	0.0443262	Lipid A biosynthesis	9	-1
COG1044	Biotin	0.00597732	0.0443262	Lipid A biosynthesis	9	-1
COG0763	Biotin	0.0105195	0.0717237	Lipid A biosynthesis	9	-1
COG1663	Biotin	0.00364436	0.0288403	Lipid A biosynthesis	9	-1
COG2877	Biotin	0.000902406	0.00838857	Lipid A biosynthesis	9	-1
COG1212	Biotin	0.000509165	0.00515413	Lipid A biosynthesis	9	-1
COG1519	Biotin	0.00215951	0.0181796	Lipid A biosynthesis	9	-1
COG1560	Biotin	0.00822566	0.0585015	Lipid A biosynthesis	9	-1
COG0320	Biotin	0.078236	0.381172	Lipoate biosynthesis	3	-1
COG0321	Biotin	0.147878	0.621768	Lipoate biosynthesis	3	-1
COG0095	Biotin	4.5936e-05	0.000601543	Lipoate biosynthesis	3	1
COG0527	Biotin	1	1	Lysine biosynthesis	12	-1
COG0136	Biotin	1	1	Lysine biosynthesis	12	-1
COG0329	Biotin	1	1	Lysine biosynthesis	12	-1
COG0289	Biotin	1	1	Lysine biosynthesis	12	-1
COG2171	Biotin	1	1	Lysine biosynthesis	12	-1
COG1473	Biotin	0.297983	1	Lysine biosynthesis	12	-1
COG0253	Biotin	0.601366	1	Lysine biosynthesis	12	-1
COG0019	Biotin	1	1	Lysine biosynthesis	12	-1
COG1167	Biotin	0.0296084	0.168752	Lysine biosynthesis	12	1
COG0189	Biotin	9.92791e-07	1.62996e-05	Lysine biosynthesis	12	-1
COG3320	Biotin	0.0351275	0.194498	Lysine biosynthesis	12	-1
COG1748	Biotin	0.00303323	0.0248379	Lysine biosynthesis	12	1
COG1169	Biotin	1.3323e-08	2.93106e-07	Menaquinone biosynthesis	12	1
COG1165	Biotin	3.22306e-09	8.71811e-08	Menaquinone biosynthesis	12	1
COG0596	Biotin	1	1	Menaquinone biosynthesis	12	-1
COG1441	Biotin	0.359898	1	Menaquinone biosynthesis	12	-1
COG0318	Biotin	0.601366	1	Menaquinone biosynthesis	12	-1
COG0447	Biotin	5.07448e-10	1.97009e-08	Menaquinone biosynthesis	12	1
COG0824	Biotin	1	1	Menaquinone biosynthesis	12	-1
COG1575	Biotin	3.22306e-09	8.71811e-08	Menaquinone biosynthesis	12	1
COG1427	Biotin	0.601366	1	Menaquinone biosynthesis	12	1
COG1816	Biotin	0.000229572	0.00253374	Menaquinone biosynthesis	12	1
COG0775	Biotin	0.0420243	0.227345	Menaquinone biosynthesis	12	-1
COG2107	Biotin	0.601366	1	Menaquinone biosynthesis	12	1
COG0460	Biotin	0.601366	1	Methionine biosynthesis	10	-1
COG1897	Biotin	0.714438	1	Methionine biosynthesis	10	-1
COG0626	Biotin	1	1	Methionine biosynthesis	10	-1
COG2021	Biotin	0.102061	0.477055	Methionine biosynthesis	10	-1
COG2873	Biotin	0.000104662	0.0012792	Methionine biosynthesis	10	1
COG0620	Biotin	0.628738	1	Methionine biosynthesis	10	1
COG0646	Biotin	1.18291e-09	3.98326e-08	Methionine biosynthesis	10	-1
COG1410	Biotin	2.024e-08	4.22734e-07	Methionine biosynthesis	10	-1
COG0192	Biotin	1	1	Methionine biosynthesis	10	-1
COG1812	Biotin	1	1	Methionine biosynthesis	10	1
COG0725	Biotin	0.588403	1	Molybdopterin biosynthesis	12	-1
COG4149	Biotin	0.588403	1	Molybdopterin biosynthesis	12	-1
COG4148	Biotin	2.31638e-13	2.77594e-11	Molybdopterin biosynthesis	12	-1
COG2896	Biotin	0.682956	1	Molybdopterin biosynthesis	12	-1
COG0315	Biotin	0.845234	1	Molybdopterin biosynthesis	12	1
COG0314	Biotin	0.682956	1	Molybdopterin biosynthesis	12	-1
COG1977	Biotin	0.000187075	0.00212878	Molybdopterin biosynthesis	12	-1
COG0746	Biotin	0.755156	1	Molybdopterin biosynthesis	12	1
COG1763	Biotin	0.0831278	0.399304	Molybdopterin biosynthesis	12	-1
COG0476	Biotin	1	1	Molybdopterin biosynthesis	12	1
COG0303	Biotin	0.483368	1	Molybdopterin biosynthesis	12	-1
COG0521	Biotin	0.335181	1	Molybdopterin biosynthesis	12	-1
COG0766	Biotin	1	1	Mureine biosynthesis	11	-1
COG0812	Biotin	1	1	Mureine biosynthesis	11	-1
COG0773	Biotin	1	1	Mureine biosynthesis	11	-1
COG0771	Biotin	0.544951	1	Mureine biosynthesis	11	-1
COG0769	Biotin	1	1	Mureine biosynthesis	11	-1
COG0770	Biotin	1	1	Mureine biosynthesis	11	-1
COG0472	Biotin	1	1	Mureine biosynthesis	11	-1
COG0707	Biotin	1	1	Mureine biosynthesis	11	-1
COG0796	Biotin	1	1	Mureine biosynthesis	11	1
COG1181	Biotin	1	1	Mureine biosynthesis	11	-1
COG0787	Biotin	1	1	Mureine biosynthesis	11	-1
COG0029	Biotin	0.0042513	0.0330879	NAD biosynthesis	9	-1
COG0379	Biotin	0.0276754	0.160508	NAD biosynthesis	9	-1
COG0157	Biotin	0.00012345	0.0014849	NAD biosynthesis	9	-1
COG1488	Biotin	0.939598	1	NAD biosynthesis	9	-1
COG1057	Biotin	0.107515	0.499014	NAD biosynthesis	9	1
COG0171	Biotin	1	1	NAD biosynthesis	9	-1
COG1056	Biotin	0.94662	1	NAD biosynthesis	9	1
COG1546	Biotin	0.601366	1	NAD biosynthesis	9	-1
COG3172	Biotin	0.0114005	0.0750934	NAD biosynthesis	9	-1
COG0377	Biotin	2.64223e-09	7.3272e-08	NADH dehydrogenase	15	-1
COG0649	Biotin	2.64223e-09	7.3272e-08	NADH dehydrogenase	15	-1
COG0713	Biotin	2.64223e-09	7.3272e-08	NADH dehydrogenase	15	-1
COG0838	Biotin	2.64223e-09	7.3272e-08	NADH dehydrogenase	15	-1
COG0839	Biotin	1.22516e-09	4.04304e-08	NADH dehydrogenase	15	-1
COG0852	Biotin	1.09749e-08	2.4471e-07	NADH dehydrogenase	15	-1
COG1005	Biotin	2.64223e-09	7.3272e-08	NADH dehydrogenase	15	-1
COG1007	Biotin	1.22516e-09	4.04304e-08	NADH dehydrogenase	15	-1
COG1008	Biotin	2.64223e-09	7.3272e-08	NADH dehydrogenase	15	-1
COG1009	Biotin	0.000351443	0.00369351	NADH dehydrogenase	15	-1
COG1034	Biotin	4.2202e-08	8.33932e-07	NADH dehydrogenase	15	-1
COG1143	Biotin	2.64223e-09	7.3272e-08	NADH dehydrogenase	15	-1
COG1894	Biotin	5.86218e-10	2.22359e-08	NADH dehydrogenase	15	-1
COG1905	Biotin	2.39628e-09	7.25479e-08	NADH dehydrogenase	15	-1
COG3761	Biotin	0.000207715	0.0023297	NADH dehydrogenase	15	-1
COG4657	Biotin	0.0142032	0.0915438	Na+-translocating Fd:NADH oxidoreductase	6	-1
COG2878	Biotin	0.000597651	0.00590494	Na+-translocating Fd:NADH oxidoreductase	6	-1
COG4656	Biotin	0.00645313	0.0471135	Na+-translocating Fd:NADH oxidoreductase	6	-1
COG4658	Biotin	0.00645313	0.0471135	Na+-translocating Fd:NADH oxidoreductase	6	-1
COG4660	Biotin	0.0142032	0.0915438	Na+-translocating Fd:NADH oxidoreductase	6	-1
COG4659	Biotin	0.00645313	0.0471135	Na+-translocating Fd:NADH oxidoreductase	6	-1
COG1726	Biotin	0.889857	1	Na+-translocating NADH dehydrogenase	7	-1
COG1805	Biotin	0.0282509	0.163558	Na+-translocating NADH dehydrogenase	7	1
COG2869	Biotin	0.889857	1	Na+-translocating NADH dehydrogenase	7	-1
COG1347	Biotin	0.889857	1	Na+-translocating NADH dehydrogenase	7	-1
COG2209	Biotin	0.889857	1	Na+-translocating NADH dehydrogenase	7	-1
COG2871	Biotin	0.889857	1	Na+-translocating NADH dehydrogenase	7	-1
COG2991	Biotin	0.889857	1	Na+-translocating NADH dehydrogenase	7	-1
COG1063	Biotin	1	1	Non-phosphorylated Entner-Doudoroff pathway	11	-1
COG2303	Biotin	0.195083	0.778062	Non-phosphorylated Entner-Doudoroff pathway	11	-1
COG3386	Biotin	0.147878	0.621768	Non-phosphorylated Entner-Doudoroff pathway	11	-1
COG3265	Biotin	0.218094	0.850722	Non-phosphorylated Entner-Doudoroff pathway	11	1
COG1070	Biotin	3.51577e-09	9.43255e-08	Non-phosphorylated Entner-Doudoroff pathway	11	1
COG4948	Biotin	1	1	Non-phosphorylated Entner-Doudoroff pathway	11	-1
COG1529	Biotin	0.000695061	0.00670673	Non-phosphorylated Entner-Doudoroff pathway	11	-1
COG1319	Biotin	3.01004e-07	5.34039e-06	Non-phosphorylated Entner-Doudoroff pathway	11	-1
COG2080	Biotin	0.00492139	0.0369945	Non-phosphorylated Entner-Doudoroff pathway	11	-1
COG2379	Biotin	0.0175145	0.108439	Non-phosphorylated Entner-Doudoroff pathway	11	-1
COG1929	Biotin	9.7283e-06	0.000140189	Non-phosphorylated Entner-Doudoroff pathway	11	1
COG0413	Biotin	1.37666e-06	2.19468e-05	Pantothenate/CoA biosynthesis	13	-1
COG1893	Biotin	0.0392789	0.214249	Pantothenate/CoA biosynthesis	13	-1
COG0853	Biotin	0.755156	1	Pantothenate/CoA biosynthesis	13	-1
COG0076	Biotin	0.0112198	0.0742668	Pantothenate/CoA biosynthesis	13	1
COG0414	Biotin	4.4615e-06	6.66197e-05	Pantothenate/CoA biosynthesis	13	-1
COG1701	Biotin	1	1	Pantothenate/CoA biosynthesis	13	1
COG1072	Biotin	2.70105e-07	4.81809e-06	Pantothenate/CoA biosynthesis	13	1
COG5146	Biotin	1	1	Pantothenate/CoA biosynthesis	13	1
COG1829	Biotin	1	1	Pantothenate/CoA biosynthesis	13	1
COG0452	Biotin	0.348858	1	Pantothenate/CoA biosynthesis	13	-1
COG0669	Biotin	1	1	Pantothenate/CoA biosynthesis	13	-1
COG1019	Biotin	1	1	Pantothenate/CoA biosynthesis	13	1
COG0237	Biotin	1	1	Pantothenate/CoA biosynthesis	13	-1
COG0364	Biotin	1	1	Pentose phosphate pathway	8	1
COG0363	Biotin	0.432857	1	Pentose phosphate pathway	8	1
COG0362	Biotin	3.16871e-13	3.2777e-11	Pentose phosphate pathway	8	1
COG0036	Biotin	1	1	Pentose phosphate pathway	8	-1
COG0120	Biotin	0.000392375	0.00407182	Pentose phosphate pathway	8	-1
COG0698	Biotin	0.000838234	0.00788083	Pentose phosphate pathway	8	1
COG0021	Biotin	0.483368	1	Pentose phosphate pathway	8	-1
COG0176	Biotin	0.889857	1	Pentose phosphate pathway	8	1
COG2937	Biotin	1.51635e-05	0.000212031	Phospholipid biosynthesis	8	-1
COG0204	Biotin	1	1	Phospholipid biosynthesis	8	-1
COG0575	Biotin	1	1	Phospholipid biosynthesis	8	-1
COG1502	Biotin	1	1	Phospholipid biosynthesis	8	-1
COG0688	Biotin	7.72296e-13	6.88804e-11	Phospholipid biosynthesis	8	-1
COG0558	Biotin	0.682956	1	Phospholipid biosynthesis	8	-1
COG1267	Biotin	0.0339382	0.189503	Phospholipid biosynthesis	8	-1
COG0671	Biotin	0.153823	0.645003	Phospholipid biosynthesis	8	-1
COG5701	Biotin	1	1	Photosystem I	17	1
COG5702	Biotin	1	1	Photosystem I	17	1
COG5703	Biotin	1	1	Photosystem I	17	1
COG5704	Biotin	1	1	Photosystem I	17	1
COG5705	Biotin	1	1	Photosystem I	17	1
COG5706	Biotin	1	1	Photosystem I	17	1
COG5707	Biotin	1	1	Photosystem I	17	1
COG5708	Biotin	1	1	Photosystem I	17	1
COG5709	Biotin	1	1	Photosystem I	17	1
COG5710	Biotin	1	1	Photosystem I	17	1
COG5711	Biotin	1	1	Photosystem I	17	1
COG5712	Biotin	1	1	Photosystem I	17	1
COG5713	Biotin	1	1	Photosystem I	17	1
COG5714	Biotin	1	1	Photosystem I	17	1
COG5715	Biotin	1	1	Photosystem I	17	1
COG5743	Biotin	1	1	Photosystem I	17	1
COG5745	Biotin	1	1	Photosystem I	17	1
COG5716	Biotin	1	1	Photosystem II	26	1
COG5717	Biotin	1	1	Photosystem II	26	1
COG5718	Biotin	1	1	Photosystem II	26	1
COG5719	Biotin	1	1	Photosystem II	26	1
COG5720	Biotin	1	1	Photosystem II	26	1
COG5721	Biotin	1	1	Photosystem II	26	1
COG5722	Biotin	1	1	Photosystem II	26	1
COG5723	Biotin	1	1	Photosystem II	26	1
COG5724	Biotin	1	1	Photosystem II	26	1
COG5725	Biotin	1	1	Photosystem II	26	1
COG5726	Biotin	1	1	Photosystem II	26	1
COG5727	Biotin	1	1	Photosystem II	26	1
COG5728	Biotin	1	1	Photosystem II	26	1
COG5729	Biotin	1	1	Photosystem II	26	1
COG5730	Biotin	1	1	Photosystem II	26	1
COG5731	Biotin	1	1	Photosystem II	26	1
COG5732	Biotin	1	1	Photosystem II	26	1
COG5733	Biotin	1	1	Photosystem II	26	1
COG5734	Biotin	1	1	Photosystem II	26	1
COG5735	Biotin	1	1	Photosystem II	26	1
COG5736	Biotin	1	1	Photosystem II	26	1
COG5737	Biotin	1	1	Photosystem II	26	1
COG5738	Biotin	1	1	Photosystem II	26	1
COG5739	Biotin	1	1	Photosystem II	26	1
COG5740	Biotin	1	1	Photosystem II	26	1
COG5741	Biotin	1	1	Photosystem II	26	1
COG0263	Biotin	0.358412	1	Proline biosynthesis	4	-1
COG0014	Biotin	0.544951	1	Proline biosynthesis	4	-1
COG0345	Biotin	0.889857	1	Proline biosynthesis	4	1
COG2423	Biotin	0.465152	1	Proline biosynthesis	4	-1
COG1012	Biotin	1	1	Proline degradation	2	-1
COG0506	Biotin	1	1	Proline degradation	2	1
COG0034	Biotin	1	1	Purine biosynthesis	20	-1
COG0151	Biotin	1	1	Purine biosynthesis	20	-1
COG0299	Biotin	1	1	Purine biosynthesis	20	-1
COG0027	Biotin	3.66903e-05	0.000496222	Purine biosynthesis	20	-1
COG0788	Biotin	0.0933105	0.443057	Purine biosynthesis	20	1
COG0046	Biotin	1	1	Purine biosynthesis	20	-1
COG0047	Biotin	1	1	Purine biosynthesis	20	-1
COG1828	Biotin	0.00154881	0.0136295	Purine biosynthesis	20	1
COG0150	Biotin	1	1	Purine biosynthesis	20	-1
COG0026	Biotin	1	1	Purine biosynthesis	20	-1
COG0041	Biotin	1	1	Purine biosynthesis	20	-1
COG0152	Biotin	0.601366	1	Purine biosynthesis	20	-1
COG0015	Biotin	1	1	Purine biosynthesis	20	-1
COG0138	Biotin	1	1	Purine biosynthesis	20	-1
COG1759	Biotin	1	1	Purine biosynthesis	20	1
COG3363	Biotin	1	1	Purine biosynthesis	20	1
COG0104	Biotin	1	1	Purine biosynthesis	20	-1
COG0516	Biotin	1	1	Purine biosynthesis	20	-1
COG0518	Biotin	1	1	Purine biosynthesis	20	-1
COG0519	Biotin	1	1	Purine biosynthesis	20	-1
COG0813	Biotin	0.246995	0.926964	Purine salvage	5	1
COG0005	Biotin	0.000956975	0.00879671	Purine salvage	5	1
COG0503	Biotin	0.015601	0.0980635	Purine salvage	5	-1
COG0634	Biotin	2.67326e-06	4.12231e-05	Purine salvage	5	1
COG2236	Biotin	0.0353208	0.195241	Purine salvage	5	1
COG1052	Biotin	2.64223e-09	7.3272e-08	Pyridoxal phosphate biosynthesis	8	-1
COG1154	Biotin	1	1	Pyridoxal phosphate biosynthesis	8	1
COG1995	Biotin	1.89497e-07	3.49352e-06	Pyridoxal phosphate biosynthesis	8	-1
COG0854	Biotin	3.14413e-10	1.28094e-08	Pyridoxal phosphate biosynthesis	8	-1
COG2240	Biotin	0.72058	1	Pyridoxal phosphate biosynthesis	8	-1
COG0259	Biotin	0.228634	0.881417	Pyridoxal phosphate biosynthesis	8	-1
COG0214	Biotin	1.7928e-09	5.68869e-08	Pyridoxal phosphate biosynthesis	8	1
COG0311	Biotin	3.14413e-10	1.28094e-08	Pyridoxal phosphate biosynthesis	8	1
COG0540	Biotin	1	1	Pyrimidine biosynthesis	10	-1
COG0418	Biotin	0.121592	0.539322	Pyrimidine biosynthesis	10	-1
COG0044	Biotin	0.428249	1	Pyrimidine biosynthesis	10	1
COG0167	Biotin	1	1	Pyrimidine biosynthesis	10	-1
COG0461	Biotin	1	1	Pyrimidine biosynthesis	10	-1
COG0284	Biotin	1	1	Pyrimidine biosynthesis	10	-1
COG0563	Biotin	1	1	Pyrimidine biosynthesis	10	-1
COG0528	Biotin	1	1	Pyrimidine biosynthesis	10	-1
COG0105	Biotin	1	1	Pyrimidine biosynthesis	10	-1
COG0504	Biotin	1	1	Pyrimidine biosynthesis	10	-1
COG2141	Biotin	1	1	Pyrimidine degradation	7	-1
COG1335	Biotin	0.132339	0.575436	Pyrimidine degradation	7	1
COG0251	Biotin	1	1	Pyrimidine degradation	7	-1
COG0778	Biotin	1	1	Pyrimidine degradation	7	-1
COG4221	Biotin	0.000181616	0.00209557	Pyrimidine degradation	7	1
COG1853	Biotin	0.233459	0.886553	Pyrimidine degradation	7	-1
COG2233	Biotin	0.727973	1	Pyrimidine degradation	7	1
COG0295	Biotin	0.00347079	0.0278001	Pyrimidine salvage	11	1
COG0402	Biotin	0.0556966	0.287646	Pyrimidine salvage	11	-1
COG0035	Biotin	7.80851e-05	0.000965097	Pyrimidine salvage	11	1
COG2065	Biotin	1.3215e-05	0.000187165	Pyrimidine salvage	11	1
COG0572	Biotin	0.890556	1	Pyrimidine salvage	11	1
COG0213	Biotin	1.70608e-06	2.6938e-05	Pyrimidine salvage	11	1
COG0208	Biotin	0.714438	1	Pyrimidine salvage	11	1
COG0209	Biotin	1	1	Pyrimidine salvage	11	-1
COG1435	Biotin	7.93265e-06	0.000115321	Pyrimidine salvage	11	1
COG2820	Biotin	0.827352	1	Pyrimidine salvage	11	1
COG1957	Biotin	0.000194824	0.00220934	Pyrimidine salvage	11	1
COG0022	Biotin	0.00556258	0.0416248	Pyruvate oxidation	10	1
COG0508	Biotin	1	1	Pyruvate oxidation	10	-1
COG0674	Biotin	0.30571	1	Pyruvate oxidation	10	1
COG1013	Biotin	0.30571	1	Pyruvate oxidation	10	1
COG1014	Biotin	0.27437	1	Pyruvate oxidation	10	-1
COG1071	Biotin	0.00131996	0.0117093	Pyruvate oxidation	10	1
COG1144	Biotin	1	1	Pyruvate oxidation	10	1
COG1882	Biotin	1	1	Pyruvate oxidation	10	-1
COG2609	Biotin	0.0366161	0.201053	Pyruvate oxidation	10	1
COG3961	Biotin	1	1	Pyruvate oxidation	10	1
COG0085	Biotin	0.889857	1	RNA polymerase	17	1
COG0086	Biotin	1	1	RNA polymerase	17	-1
COG0202	Biotin	1	1	RNA polymerase	17	-1
COG0568	Biotin	1	1	RNA polymerase	17	-1
COG1095	Biotin	1	1	RNA polymerase	17	1
COG1191	Biotin	0.0476412	0.251949	RNA polymerase	17	-1
COG1460	Biotin	1	1	RNA polymerase	17	1
COG1508	Biotin	1.56284e-09	5.05625e-08	RNA polymerase	17	-1
COG1594	Biotin	1	1	RNA polymerase	17	1
COG1595	Biotin	1	1	RNA polymerase	17	-1
COG1758	Biotin	0.682956	1	RNA polymerase	17	-1
COG1761	Biotin	1	1	RNA polymerase	17	1
COG1996	Biotin	1	1	RNA polymerase	17	1
COG2012	Biotin	1	1	RNA polymerase	17	1
COG2093	Biotin	1	1	RNA polymerase	17	1
COG3343	Biotin	0.939598	1	RNA polymerase	17	1
COG5503	Biotin	0.939598	1	RNA polymerase	17	1
COG0807	Biotin	0.0483181	0.254712	Riboflavin/FAD biosynthesis	12	-1
COG2429	Biotin	1	1	Riboflavin/FAD biosynthesis	12	1
COG1402	Biotin	0.156329	0.652982	Riboflavin/FAD biosynthesis	12	1
COG0117	Biotin	0.0483181	0.254712	Riboflavin/FAD biosynthesis	12	-1
COG1985	Biotin	0.816437	1	Riboflavin/FAD biosynthesis	12	-1
COG0108	Biotin	0.0248495	0.146174	Riboflavin/FAD biosynthesis	12	-1
COG0054	Biotin	1	1	Riboflavin/FAD biosynthesis	12	-1
COG0307	Biotin	0.208952	0.818512	Riboflavin/FAD biosynthesis	12	-1
COG1731	Biotin	1	1	Riboflavin/FAD biosynthesis	12	1
COG0196	Biotin	0.889857	1	Riboflavin/FAD biosynthesis	12	1
COG1339	Biotin	1	1	Riboflavin/FAD biosynthesis	12	1
COG0615	Biotin	2.52327e-06	3.92774e-05	Riboflavin/FAD biosynthesis	12	1
COG0539	Biotin	1	1	Ribosome 30S subunit	21	-1
COG0052	Biotin	1	1	Ribosome 30S subunit	21	-1
COG0092	Biotin	1	1	Ribosome 30S subunit	21	-1
COG0522	Biotin	1	1	Ribosome 30S subunit	21	-1
COG0098	Biotin	0.889857	1	Ribosome 30S subunit	21	1
COG0360	Biotin	0.078236	0.381172	Ribosome 30S subunit	21	-1
COG0049	Biotin	1	1	Ribosome 30S subunit	21	-1
COG0096	Biotin	1	1	Ribosome 30S subunit	21	-1
COG0103	Biotin	0.889857	1	Ribosome 30S subunit	21	1
COG0051	Biotin	1	1	Ribosome 30S subunit	21	-1
COG0100	Biotin	0.601366	1	Ribosome 30S subunit	21	-1
COG0048	Biotin	1	1	Ribosome 30S subunit	21	-1
COG0099	Biotin	1	1	Ribosome 30S subunit	21	-1
COG0199	Biotin	0.889857	1	Ribosome 30S subunit	21	1
COG0184	Biotin	1	1	Ribosome 30S subunit	21	-1
COG0228	Biotin	0.348858	1	Ribosome 30S subunit	21	-1
COG0186	Biotin	1	1	Ribosome 30S subunit	21	-1
COG0238	Biotin	1	1	Ribosome 30S subunit	21	-1
COG0185	Biotin	0.889857	1	Ribosome 30S subunit	21	1
COG0268	Biotin	0.483368	1	Ribosome 30S subunit	21	-1
COG0828	Biotin	5.67611e-09	1.44086e-07	Ribosome 30S subunit	21	-1
COG0081	Biotin	1	1	Ribosome 50S subunit	35	-1
COG1358	Biotin	0.939598	1	Ribosome 50S subunit	35	1
COG2163	Biotin	1	1	Ribosome 50S subunit	35	1
COG0090	Biotin	1	1	Ribosome 50S subunit	35	1
COG0087	Biotin	1	1	Ribosome 50S subunit	35	-1
COG0088	Biotin	1	1	Ribosome 50S subunit	35	-1
COG0094	Biotin	1	1	Ribosome 50S subunit	35	-1
COG0097	Biotin	1	1	Ribosome 50S subunit	35	-1
COG0359	Biotin	1	1	Ribosome 50S subunit	35	-1
COG0244	Biotin	0.889857	1	Ribosome 50S subunit	35	1
COG0080	Biotin	1	1	Ribosome 50S subunit	35	-1
COG0222	Biotin	1	1	Ribosome 50S subunit	35	-1
COG0102	Biotin	1	1	Ribosome 50S subunit	35	-1
COG0093	Biotin	1	1	Ribosome 50S subunit	35	-1
COG0200	Biotin	0.127275	0.559256	Ribosome 50S subunit	35	-1
COG0197	Biotin	1	1	Ribosome 50S subunit	35	-1
COG0203	Biotin	1	1	Ribosome 50S subunit	35	-1
COG0256	Biotin	1	1	Ribosome 50S subunit	35	-1
COG0335	Biotin	0.809075	1	Ribosome 50S subunit	35	1
COG0292	Biotin	1	1	Ribosome 50S subunit	35	-1
COG0261	Biotin	1	1	Ribosome 50S subunit	35	-1
COG0091	Biotin	1	1	Ribosome 50S subunit	35	-1
COG0089	Biotin	1	1	Ribosome 50S subunit	35	-1
COG0198	Biotin	1	1	Ribosome 50S subunit	35	-1
COG1825	Biotin	1	1	Ribosome 50S subunit	35	-1
COG0211	Biotin	0.078236	0.381172	Ribosome 50S subunit	35	-1
COG0227	Biotin	0.889857	1	Ribosome 50S subunit	35	1
COG0255	Biotin	0.682956	1	Ribosome 50S subunit	35	-1
COG1841	Biotin	0.682956	1	Ribosome 50S subunit	35	-1
COG0254	Biotin	1	1	Ribosome 50S subunit	35	-1
COG0333	Biotin	7.77948e-09	1.79526e-07	Ribosome 50S subunit	35	-1
COG0267	Biotin	0.335181	1	Ribosome 50S subunit	35	-1
COG0230	Biotin	0.948223	1	Ribosome 50S subunit	35	-1
COG0291	Biotin	0.359898	1	Ribosome 50S subunit	35	1
COG0257	Biotin	0.79491	1	Ribosome 50S subunit	35	1
COG0111	Biotin	1	1	Serine biosynthesis	5	-1
COG1932	Biotin	0.889857	1	Serine biosynthesis	5	1
COG0560	Biotin	0.588403	1	Serine biosynthesis	5	-1
COG0112	Biotin	1	1	Serine biosynthesis	5	-1
COG0075	Biotin	0.525678	1	Serine biosynthesis	5	-1
COG0372	Biotin	1	1	TCA cycle	16	-1
COG1048	Biotin	1	1	TCA cycle	16	-1
COG1049	Biotin	0.000103201	0.00126604	TCA cycle	16	-1
COG0538	Biotin	0.00931897	0.0651538	TCA cycle	16	-1
COG2838	Biotin	0.495417	1	TCA cycle	16	1
COG0473	Biotin	0.544951	1	TCA cycle	16	-1
COG0567	Biotin	1	1	TCA cycle	16	-1
COG0074	Biotin	1	1	TCA cycle	16	-1
COG0045	Biotin	0.601366	1	TCA cycle	16	-1
COG1053	Biotin	1	1	TCA cycle	16	-1
COG0479	Biotin	1	1	TCA cycle	16	-1
COG1951	Biotin	1.43491e-10	6.6629e-09	TCA cycle	16	-1
COG1838	Biotin	1.43491e-10	6.6629e-09	TCA cycle	16	-1
COG0114	Biotin	1	1	TCA cycle	16	1
COG0039	Biotin	0.449257	1	TCA cycle	16	-1
COG2055	Biotin	0.000570302	0.00565164	TCA cycle	16	-1
COG2224	Biotin	0.00392526	0.0308825	TCA cycle, glyoxylate bypass	2	-1
COG2225	Biotin	0.000913616	0.00846891	TCA cycle, glyoxylate bypass	2	-1
COG0422	Biotin	6.55761e-13	6.01114e-11	Thiamine biosynthesis	10	-1
COG0351	Biotin	1.10518e-05	0.000157203	Thiamine biosynthesis	10	-1
COG2104	Biotin	0.000108391	0.00131266	Thiamine biosynthesis	10	-1
COG0352	Biotin	1.02024e-06	1.66672e-05	Thiamine biosynthesis	10	-1
COG0301	Biotin	0.0019031	0.0162701	Thiamine biosynthesis	10	-1
COG2022	Biotin	1.82374e-14	3.34352e-12	Thiamine biosynthesis	10	-1
COG1060	Biotin	0.269475	0.992484	Thiamine biosynthesis	10	1
COG0611	Biotin	0.029056	0.167631	Thiamine biosynthesis	10	-1
COG2145	Biotin	4.29203e-05	0.000571117	Thiamine biosynthesis	10	1
COG1564	Biotin	0.0256662	0.150174	Thiamine biosynthesis	10	1
COG0083	Biotin	4.65148e-07	8.00768e-06	Threonine biosynthesis	3	1
COG2334	Biotin	0.00208103	0.017654	Threonine biosynthesis	3	-1
COG0498	Biotin	0.544951	1	Threonine biosynthesis	3	-1
COG1328	Biotin	1	1	Thymidylate biosynthesis	7	-1
COG0717	Biotin	0.678485	1	Thymidylate biosynthesis	7	-1
COG0756	Biotin	0.483368	1	Thymidylate biosynthesis	7	-1
COG4508	Biotin	1	1	Thymidylate biosynthesis	7	1
COG0207	Biotin	0.000975059	0.00893804	Thymidylate biosynthesis	7	-1
COG1351	Biotin	0.114164	0.516085	Thymidylate biosynthesis	7	1
COG0125	Biotin	1	1	Thymidylate biosynthesis	7	-1
COG0023	Biotin	0.0198601	0.12019	Translation factors	21	-1
COG0050	Biotin	1	1	Translation factors	21	1
COG0193	Biotin	1	1	Translation factors	21	-1
COG0216	Biotin	0.601366	1	Translation factors	21	-1
COG0231	Biotin	1	1	Translation factors	21	-1
COG0264	Biotin	1	1	Translation factors	21	-1
COG0290	Biotin	1	1	Translation factors	21	-1
COG0361	Biotin	0.601366	1	Translation factors	21	-1
COG0480	Biotin	1	1	Translation factors	21	-1
COG0532	Biotin	1	1	Translation factors	21	-1
COG1093	Biotin	1	1	Translation factors	21	1
COG1184	Biotin	1	1	Translation factors	21	1
COG1186	Biotin	1	1	Translation factors	21	-1
COG1503	Biotin	1	1	Translation factors	21	1
COG1601	Biotin	1	1	Translation factors	21	1
COG1976	Biotin	1	1	Translation factors	21	1
COG2092	Biotin	1	1	Translation factors	21	1
COG3276	Biotin	0.753332	1	Translation factors	21	-1
COG4108	Biotin	2.04047e-09	6.35241e-08	Translation factors	21	-1
COG5256	Biotin	1	1	Translation factors	21	1
COG5257	Biotin	1	1	Translation factors	21	1
COG3161	Biotin	0.000263595	0.00284269	Ubiquinone biosynthesis	9	-1
COG0382	Biotin	0.30571	1	Ubiquinone biosynthesis	9	-1
COG0043	Biotin	0.00935027	0.0652344	Ubiquinone biosynthesis	9	-1
COG0163	Biotin	0.0321264	0.180683	Ubiquinone biosynthesis	9	-1
COG0654	Biotin	0.601366	1	Ubiquinone biosynthesis	9	-1
COG0661	Biotin	0.358412	1	Ubiquinone biosynthesis	9	-1
COG2227	Biotin	0.12571	0.555347	Ubiquinone biosynthesis	9	-1
COG2941	Biotin	9.30016e-11	4.65008e-09	Ubiquinone biosynthesis	9	-1
COG5031	Biotin	1	1	Ubiquinone biosynthesis	9	1
COG0009	Biotin	0.078236	0.381172	tRNA modification	59	-1
COG0037	Biotin	0.889857	1	tRNA modification	59	1
COG0042	Biotin	1	1	tRNA modification	59	-1
COG0101	Biotin	1	1	tRNA modification	59	-1
COG0130	Biotin	0.359898	1	tRNA modification	59	1
COG0219	Biotin	1.02832e-08	2.30846e-07	tRNA modification	59	-1
COG0220	Biotin	4.4615e-06	6.66197e-05	tRNA modification	59	-1
COG0324	Biotin	1	1	tRNA modification	59	-1
COG0336	Biotin	1	1	tRNA modification	59	-1
COG0343	Biotin	4.78568e-10	1.88009e-08	tRNA modification	59	-1
COG0445	Biotin	6.81871e-10	2.44584e-08	tRNA modification	59	-1
COG0482	Biotin	1	1	tRNA modification	59	-1
COG0486	Biotin	6.81871e-10	2.44584e-08	tRNA modification	59	-1
COG0533	Biotin	1	1	tRNA modification	59	-1
COG0565	Biotin	1.45372e-10	6.6629e-09	tRNA modification	59	-1
COG0566	Biotin	1	1	tRNA modification	59	-1
COG0585	Biotin	5.09224e-05	0.00066159	tRNA modification	59	-1
COG0602	Biotin	9.10182e-13	7.90421e-11	tRNA modification	59	-1
COG0603	Biotin	3.72313e-12	2.85729e-10	tRNA modification	59	-1
COG0617	Biotin	0.601366	1	tRNA modification	59	-1
COG0621	Biotin	1	1	tRNA modification	59	-1
COG0720	Biotin	4.4853e-05	0.000589701	tRNA modification	59	-1
COG0731	Biotin	1	1	tRNA modification	59	1
COG0780	Biotin	1.26948e-10	6.16071e-09	tRNA modification	59	-1
COG0802	Biotin	0.601366	1	tRNA modification	59	-1
COG0809	Biotin	6.81871e-10	2.44584e-08	tRNA modification	59	-1
COG1041	Biotin	1	1	tRNA modification	59	1
COG1179	Biotin	0.00350021	0.0279067	tRNA modification	59	-1
COG1206	Biotin	0.000343102	0.00361737	tRNA modification	59	-1
COG1214	Biotin	0.889857	1	tRNA modification	59	1
COG1258	Biotin	1	1	tRNA modification	59	1
COG1323	Biotin	0.939598	1	tRNA modification	59	1
COG0590	Biotin	1	1	tRNA modification	59	-1
COG1444	Biotin	0.155594	0.651598	tRNA modification	59	-1
COG1571	Biotin	1	1	tRNA modification	59	1
COG1590	Biotin	1	1	tRNA modification	59	1
COG1600	Biotin	2.00076e-10	8.80644e-09	tRNA modification	59	-1
COG1617	Biotin	1	1	tRNA modification	59	1
COG1676	Biotin	1	1	tRNA modification	59	1
COG1720	Biotin	1.09783e-06	1.78465e-05	tRNA modification	59	-1
COG1746	Biotin	1	1	tRNA modification	59	1
COG1818	Biotin	1	1	tRNA modification	59	1
COG1867	Biotin	1	1	tRNA modification	59	1
COG1901	Biotin	1	1	tRNA modification	59	1
COG2117	Biotin	1	1	tRNA modification	59	1
COG2265	Biotin	1	1	tRNA modification	59	-1
COG2384	Biotin	0.157165	0.654854	tRNA modification	59	-1
COG2419	Biotin	1	1	tRNA modification	59	1
COG2519	Biotin	6.81871e-10	2.44584e-08	tRNA modification	59	1
COG2520	Biotin	1	1	tRNA modification	59	1
COG2603	Biotin	0.266456	0.983379	tRNA modification	59	-1
COG2892	Biotin	1	1	tRNA modification	59	1
COG3642	Biotin	1	1	tRNA modification	59	1
COG4021	Biotin	0.601366	1	tRNA modification	59	1
COG4121	Biotin	0.640717	1	tRNA modification	59	-1
COG4122	Biotin	5.90778e-08	1.13347e-06	tRNA modification	59	1
COG4123	Biotin	0.977944	1	tRNA modification	59	-1
COG4445	Biotin	0.0137123	0.0893738	tRNA modification	59	-1
COG5324	Biotin	1	1	tRNA modification	59	1
COG0030	Biotin	0.078236	0.381172	16S rRNA modification	14	-1
COG0144	Biotin	1	1	16S rRNA modification	14	-1
COG0275	Biotin	1	1	16S rRNA modification	14	-1
COG0313	Biotin	1	1	16S rRNA modification	14	-1
COG0319	Biotin	1	1	16S rRNA modification	14	-1
COG0357	Biotin	1	1	16S rRNA modification	14	-1
COG0742	Biotin	0.601366	1	16S rRNA modification	14	-1
COG0806	Biotin	0.275738	1	16S rRNA modification	14	-1
COG1187	Biotin	0.000209002	0.00233009	16S rRNA modification	14	-1
COG1385	Biotin	0.208952	0.818512	16S rRNA modification	14	-1
COG2136	Biotin	1	1	16S rRNA modification	14	1
COG2260	Biotin	1	1	16S rRNA modification	14	1
COG2813	Biotin	0.000222441	0.00246328	16S rRNA modification	14	1
COG3277	Biotin	1	1	16S rRNA modification	14	1
COG0116	Niacin	0.283648	1	23S rRNA modification	12	1
COG0293	Niacin	0.27865	1	23S rRNA modification	12	1
COG0564	Niacin	1	1	23S rRNA modification	12	-1
COG0820	Niacin	0.351395	1	23S rRNA modification	12	-1
COG0826	Niacin	1	1	23S rRNA modification	12	1
COG1092	Niacin	0.619696	1	23S rRNA modification	12	1
COG1576	Niacin	0.32098	1	23S rRNA modification	12	1
COG1939	Niacin	0.553955	1	23S rRNA modification	12	-1
COG2933	Niacin	0.950808	1	23S rRNA modification	12	1
COG2961	Niacin	0.0216586	0.129716	23S rRNA modification	12	1
COG3129	Niacin	0.853509	1	23S rRNA modification	12	-1
COG3481	Niacin	1	1	23S rRNA modification	12	-1
COG1155	Niacin	1	1	A/V-type ATP synthase	8	1
COG1156	Niacin	1	1	A/V-type ATP synthase	8	1
COG1269	Niacin	1	1	A/V-type ATP synthase	8	1
COG1390	Niacin	1	1	A/V-type ATP synthase	8	1
COG1394	Niacin	1	1	A/V-type ATP synthase	8	1
COG1436	Niacin	1	1	A/V-type ATP synthase	8	1
COG1527	Niacin	1	1	A/V-type ATP synthase	8	1
COG2811	Niacin	1	1	A/V-type ATP synthase	8	1
COG0013	Niacin	1	1	Aminoacyl-tRNA synthetases	26	-1
COG0016	Niacin	1	1	Aminoacyl-tRNA synthetases	26	-1
COG0017	Niacin	0.0596921	0.306351	Aminoacyl-tRNA synthetases	26	1
COG0018	Niacin	1	1	Aminoacyl-tRNA synthetases	26	-1
COG0060	Niacin	0.798014	1	Aminoacyl-tRNA synthetases	26	1
COG0064	Niacin	0.0306166	0.173005	Aminoacyl-tRNA synthetases	26	-1
COG0072	Niacin	1	1	Aminoacyl-tRNA synthetases	26	1
COG0124	Niacin	0.395772	1	Aminoacyl-tRNA synthetases	26	1
COG0143	Niacin	1	1	Aminoacyl-tRNA synthetases	26	-1
COG0154	Niacin	0.277281	1	Aminoacyl-tRNA synthetases	26	-1
COG0162	Niacin	1	1	Aminoacyl-tRNA synthetases	26	-1
COG0172	Niacin	1	1	Aminoacyl-tRNA synthetases	26	-1
COG0173	Niacin	0.297094	1	Aminoacyl-tRNA synthetases	26	-1
COG0180	Niacin	1	1	Aminoacyl-tRNA synthetases	26	-1
COG0215	Niacin	1	1	Aminoacyl-tRNA synthetases	26	-1
COG0423	Niacin	0.485153	1	Aminoacyl-tRNA synthetases	26	-1
COG0441	Niacin	1	1	Aminoacyl-tRNA synthetases	26	-1
COG0442	Niacin	1	1	Aminoacyl-tRNA synthetases	26	-1
COG0495	Niacin	1	1	Aminoacyl-tRNA synthetases	26	1
COG0525	Niacin	0.0151484	0.0957656	Aminoacyl-tRNA synthetases	26	-1
COG0721	Niacin	0.0160095	0.10006	Aminoacyl-tRNA synthetases	26	-1
COG0751	Niacin	0.352921	1	Aminoacyl-tRNA synthetases	26	1
COG0752	Niacin	0.438356	1	Aminoacyl-tRNA synthetases	26	1
COG1190	Niacin	0.123233	0.545132	Aminoacyl-tRNA synthetases	26	1
COG1384	Niacin	0.0912973	0.436007	Aminoacyl-tRNA synthetases	26	-1
COG2024	Niacin	1	1	Aminoacyl-tRNA synthetases	26	1
COG2058	Niacin	1	1	Archaeal ribosomal proteins	32	1
COG4352	Niacin	1	1	Archaeal ribosomal proteins	32	1
COG1632	Niacin	1	1	Archaeal ribosomal proteins	32	1
COG1727	Niacin	1	1	Archaeal ribosomal proteins	32	1
COG2147	Niacin	1	1	Archaeal ribosomal proteins	32	-1
COG2157	Niacin	1	1	Archaeal ribosomal proteins	32	1
COG2139	Niacin	1	1	Archaeal ribosomal proteins	32	1
COG2075	Niacin	1	1	Archaeal ribosomal proteins	32	1
COG1911	Niacin	1	1	Archaeal ribosomal proteins	32	1
COG2097	Niacin	1	1	Archaeal ribosomal proteins	32	1
COG1717	Niacin	1	1	Archaeal ribosomal proteins	32	1
COG2174	Niacin	1	1	Archaeal ribosomal proteins	32	1
COG2451	Niacin	1	1	Archaeal ribosomal proteins	32	1
COG1997	Niacin	1	1	Archaeal ribosomal proteins	32	1
COG2126	Niacin	1	1	Archaeal ribosomal proteins	32	1
COG2167	Niacin	1	1	Archaeal ribosomal proteins	32	1
COG1552	Niacin	1	1	Archaeal ribosomal proteins	32	1
COG1631	Niacin	1	1	Archaeal ribosomal proteins	32	1
COG5459	Niacin	0.384732	1	Archaeal ribosomal proteins	32	1
COG1383	Niacin	1	1	Archaeal ribosomal proteins	32	1
COG2238	Niacin	1	1	Archaeal ribosomal proteins	32	1
COG2004	Niacin	1	1	Archaeal ribosomal proteins	32	1
COG4901	Niacin	1	1	Archaeal ribosomal proteins	32	1
COG4830	Niacin	1	1	Archaeal ribosomal proteins	32	1
COG1998	Niacin	1	1	Archaeal ribosomal proteins	32	1
COG2051	Niacin	1	1	Archaeal ribosomal proteins	32	1
COG2053	Niacin	1	1	Archaeal ribosomal proteins	32	1
COG4919	Niacin	1	1	Archaeal ribosomal proteins	32	1
COG1890	Niacin	1	1	Archaeal ribosomal proteins	32	1
COG1471	Niacin	1	1	Archaeal ribosomal proteins	32	1
COG2125	Niacin	1	1	Archaeal ribosomal proteins	32	1
COG2007	Niacin	1	1	Archaeal ribosomal proteins	32	1
COG1246	Niacin	0.27865	1	Arginine biosynthesis	12	-1
COG1364	Niacin	0.120414	0.535113	Arginine biosynthesis	12	-1
COG0548	Niacin	6.46499e-06	9.44002e-05	Arginine biosynthesis	12	-1
COG0002	Niacin	1	1	Arginine biosynthesis	12	1
COG0160	Niacin	0.296423	1	Arginine biosynthesis	12	-1
COG4992	Niacin	1	1	Arginine biosynthesis	12	1
COG0624	Niacin	1	1	Arginine biosynthesis	12	-1
COG0505	Niacin	1	1	Arginine biosynthesis	12	1
COG0458	Niacin	1	1	Arginine biosynthesis	12	-1
COG0078	Niacin	1	1	Arginine biosynthesis	12	1
COG0137	Niacin	1	1	Arginine biosynthesis	12	1
COG0165	Niacin	1	1	Arginine biosynthesis	12	1
COG2876	Niacin	0.948139	1	Aromatic amino acid biosynthesis	23	-1
COG0722	Niacin	0.954846	1	Aromatic amino acid biosynthesis	23	1
COG3200	Niacin	0.329026	1	Aromatic amino acid biosynthesis	23	1
COG0337	Niacin	1	1	Aromatic amino acid biosynthesis	23	-1
COG0710	Niacin	0.00103872	0.00939112	Aromatic amino acid biosynthesis	23	1
COG0757	Niacin	8.12781e-07	1.35464e-05	Aromatic amino acid biosynthesis	23	-1
COG0169	Niacin	1	1	Aromatic amino acid biosynthesis	23	-1
COG0703	Niacin	0.286729	1	Aromatic amino acid biosynthesis	23	1
COG1685	Niacin	1	1	Aromatic amino acid biosynthesis	23	1
COG0128	Niacin	1	1	Aromatic amino acid biosynthesis	23	1
COG0082	Niacin	1	1	Aromatic amino acid biosynthesis	23	1
COG1605	Niacin	0.948139	1	Aromatic amino acid biosynthesis	23	1
COG4401	Niacin	0.467104	1	Aromatic amino acid biosynthesis	23	-1
COG0077	Niacin	0.977841	1	Aromatic amino acid biosynthesis	23	1
COG0287	Niacin	1	1	Aromatic amino acid biosynthesis	23	-1
COG0147	Niacin	1	1	Aromatic amino acid biosynthesis	23	1
COG0512	Niacin	1	1	Aromatic amino acid biosynthesis	23	-1
COG0547	Niacin	0.770681	1	Aromatic amino acid biosynthesis	23	-1
COG0135	Niacin	0.0108224	0.0731843	Aromatic amino acid biosynthesis	23	1
COG0134	Niacin	0.384732	1	Aromatic amino acid biosynthesis	23	-1
COG0159	Niacin	0.384732	1	Aromatic amino acid biosynthesis	23	-1
COG0133	Niacin	1	1	Aromatic amino acid biosynthesis	23	-1
COG1350	Niacin	1	1	Aromatic amino acid biosynthesis	23	-1
COG2502	Niacin	1	1	Asparagine biosynthesis	2	-1
COG0367	Niacin	0.107464	0.499014	Asparagine biosynthesis	2	-1
COG2226	Niacin	1	1	Biotin biosynthesis	8	-1
COG2124	Niacin	1	1	Biotin biosynthesis	8	1
COG1424	Niacin	1	1	Biotin biosynthesis	8	1
COG0156	Niacin	0.283648	1	Biotin biosynthesis	8	-1
COG0161	Niacin	0.409672	1	Biotin biosynthesis	8	-1
COG0132	Niacin	0.0276754	0.160508	Biotin biosynthesis	8	-1
COG0502	Niacin	0.352921	1	Biotin biosynthesis	8	-1
COG0340	Niacin	1	1	Biotin biosynthesis	8	1
COG1203	Niacin	1	1	CRISPR-Cas system	46	-1
COG1332	Niacin	1	1	CRISPR-Cas system	46	1
COG1336	Niacin	1	1	CRISPR-Cas system	46	1
COG1337	Niacin	1	1	CRISPR-Cas system	46	1
COG1343	Niacin	0.129381	0.565508	CRISPR-Cas system	46	1
COG1353	Niacin	1	1	CRISPR-Cas system	46	1
COG1367	Niacin	1	1	CRISPR-Cas system	46	1
COG1421	Niacin	1	1	CRISPR-Cas system	46	1
COG1468	Niacin	0.0295576	0.168752	CRISPR-Cas system	46	1
COG1517	Niacin	1	1	CRISPR-Cas system	46	1
COG1518	Niacin	0.937117	1	CRISPR-Cas system	46	-1
COG1567	Niacin	1	1	CRISPR-Cas system	46	1
COG1583	Niacin	1	1	CRISPR-Cas system	46	1
COG1604	Niacin	1	1	CRISPR-Cas system	46	1
COG1688	Niacin	1	1	CRISPR-Cas system	46	1
COG1769	Niacin	1	1	CRISPR-Cas system	46	1
COG1857	Niacin	1	1	CRISPR-Cas system	46	1
COG2254	Niacin	1	1	CRISPR-Cas system	46	1
COG3337	Niacin	1	1	CRISPR-Cas system	46	1
COG3415	Niacin	0.853509	1	CRISPR-Cas system	46	-1
COG3513	Niacin	0.977841	1	CRISPR-Cas system	46	-1
COG3649	Niacin	0.0295576	0.168752	CRISPR-Cas system	46	1
COG4006	Niacin	1	1	CRISPR-Cas system	46	1
COG4343	Niacin	1	1	CRISPR-Cas system	46	1
COG5551	Niacin	1	1	CRISPR-Cas system	46	1
COG5930	Niacin	1	1	CRISPR-Cas system	46	1
COG5931	Niacin	1	1	CRISPR-Cas system	46	1
COG5932	Niacin	1	1	CRISPR-Cas system	46	1
COG5933	Niacin	1	1	CRISPR-Cas system	46	1
COG5934	Niacin	1	1	CRISPR-Cas system	46	1
COG5935	Niacin	1	1	CRISPR-Cas system	46	1
COG5936	Niacin	1	1	CRISPR-Cas system	46	1
COG5937	Niacin	1	1	CRISPR-Cas system	46	1
COG5938	Niacin	1	1	CRISPR-Cas system	46	1
COG5939	Niacin	1	1	CRISPR-Cas system	46	1
COG5940	Niacin	1	1	CRISPR-Cas system	46	1
COG5941	Niacin	1	1	CRISPR-Cas system	46	1
COG5942	Niacin	1	1	CRISPR-Cas system	46	1
COG5943	Niacin	1	1	CRISPR-Cas system	46	1
COG5944	Niacin	1	1	CRISPR-Cas system	46	1
COG5945	Niacin	1	1	CRISPR-Cas system	46	1
COG5946	Niacin	1	1	CRISPR-Cas system	46	1
COG5947	Niacin	1	1	CRISPR-Cas system	46	1
COG5948	Niacin	1	1	CRISPR-Cas system	46	1
COG5949	Niacin	1	1	CRISPR-Cas system	46	1
COG5950	Niacin	1	1	CRISPR-Cas system	46	1
COG0007	Niacin	0.0462903	0.245987	Cobalamine/B12 biosynthesis	26	-1
COG2243	Niacin	0.540411	1	Cobalamine/B12 biosynthesis	26	-1
COG1010	Niacin	0.592719	1	Cobalamine/B12 biosynthesis	26	-1
COG2875	Niacin	0.540411	1	Cobalamine/B12 biosynthesis	26	-1
COG2099	Niacin	0.592719	1	Cobalamine/B12 biosynthesis	26	-1
COG2241	Niacin	0.64747	1	Cobalamine/B12 biosynthesis	26	-1
COG2242	Niacin	0.64747	1	Cobalamine/B12 biosynthesis	26	-1
COG2082	Niacin	0.540411	1	Cobalamine/B12 biosynthesis	26	-1
COG1797	Niacin	1	1	Cobalamine/B12 biosynthesis	26	-1
COG1429	Niacin	1	1	Cobalamine/B12 biosynthesis	26	1
COG0714	Niacin	1	1	Cobalamine/B12 biosynthesis	26	-1
COG4547	Niacin	0.625326	1	Cobalamine/B12 biosynthesis	26	1
COG2109	Niacin	0.71967	1	Cobalamine/B12 biosynthesis	26	-1
COG2096	Niacin	0.962625	1	Cobalamine/B12 biosynthesis	26	1
COG1492	Niacin	0.839567	1	Cobalamine/B12 biosynthesis	26	-1
COG0079	Niacin	0.384732	1	Cobalamine/B12 biosynthesis	26	-1
COG1270	Niacin	0.779065	1	Cobalamine/B12 biosynthesis	26	-1
COG2266	Niacin	1	1	Cobalamine/B12 biosynthesis	26	1
COG2087	Niacin	0.755078	1	Cobalamine/B12 biosynthesis	26	1
COG0368	Niacin	0.631357	1	Cobalamine/B12 biosynthesis	26	1
COG4822	Niacin	1	1	Cobalamine/B12 biosynthesis	26	1
COG2138	Niacin	0.023837	0.140719	Cobalamine/B12 biosynthesis	26	-1
COG2073	Niacin	0.205644	0.813698	Cobalamine/B12 biosynthesis	26	1
COG1903	Niacin	0.00332811	0.0268527	Cobalamine/B12 biosynthesis	26	1
COG2038	Niacin	0.490694	1	Cobalamine/B12 biosynthesis	26	1
COG1965	Niacin	1	1	Cobalamine/B12 biosynthesis	26	-1
COG2895	Niacin	0.701935	1	Cysteine biosynthesis	8	-1
COG2046	Niacin	1	1	Cysteine biosynthesis	8	1
COG0529	Niacin	0.222451	0.860598	Cysteine biosynthesis	8	-1
COG0175	Niacin	0.451312	1	Cysteine biosynthesis	8	-1
COG0369	Niacin	0.0228278	0.135246	Cysteine biosynthesis	8	-1
COG0155	Niacin	0.572488	1	Cysteine biosynthesis	8	-1
COG1045	Niacin	0.333249	1	Cysteine biosynthesis	8	-1
COG0031	Niacin	1	1	Cysteine biosynthesis	8	-1
COG0800	Niacin	0.147084	0.621482	Entner-Doudoroff pathway	1	-1
COG0825	Niacin	0.884259	1	Fatty acid biosynthesis	15	-1
COG0511	Niacin	1	1	Fatty acid biosynthesis	15	-1
COG0439	Niacin	0.471441	1	Fatty acid biosynthesis	15	-1
COG0777	Niacin	0.884259	1	Fatty acid biosynthesis	15	-1
COG0331	Niacin	1	1	Fatty acid biosynthesis	15	-1
COG0332	Niacin	0.798014	1	Fatty acid biosynthesis	15	1
COG1028	Niacin	1	1	Fatty acid biosynthesis	15	-1
COG0764	Niacin	0.445543	1	Fatty acid biosynthesis	15	1
COG0623	Niacin	0.0950845	0.448861	Fatty acid biosynthesis	15	-1
COG0304	Niacin	1	1	Fatty acid biosynthesis	15	-1
COG0183	Niacin	1	1	Fatty acid biosynthesis	15	-1
COG1250	Niacin	1	1	Fatty acid biosynthesis	15	-1
COG1024	Niacin	1	1	Fatty acid biosynthesis	15	-1
COG1960	Niacin	1	1	Fatty acid biosynthesis	15	-1
COG0236	Niacin	0.798014	1	Fatty acid biosynthesis	15	1
COG0056	Niacin	1	1	FoF1-type ATP synthase	12	-1
COG0055	Niacin	1	1	FoF1-type ATP synthase	12	1
COG0224	Niacin	1	1	FoF1-type ATP synthase	12	-1
COG0712	Niacin	1	1	FoF1-type ATP synthase	12	-1
COG0355	Niacin	0.76494	1	FoF1-type ATP synthase	12	-1
COG0356	Niacin	1	1	FoF1-type ATP synthase	12	-1
COG0711	Niacin	0.553955	1	FoF1-type ATP synthase	12	1
COG0636	Niacin	0.640596	1	FoF1-type ATP synthase	12	1
COG3312	Niacin	0.566035	1	FoF1-type ATP synthase	12	-1
COG5336	Niacin	0.0184415	0.113751	FoF1-type ATP synthase	12	1
COG5756	Niacin	1	1	FoF1-type ATP synthase	12	1
COG5757	Niacin	1	1	FoF1-type ATP synthase	12	1
COG0302	Niacin	0.977841	1	Folate biosynthesis	9	1
COG1469	Niacin	1	1	Folate biosynthesis	9	1
COG0327	Niacin	0.417729	1	Folate biosynthesis	9	-1
COG1785	Niacin	1.97933e-06	3.09564e-05	Folate biosynthesis	9	1
COG1539	Niacin	0.211695	0.827716	Folate biosynthesis	9	1
COG0801	Niacin	0.000150611	0.00175625	Folate biosynthesis	9	-1
COG0294	Niacin	1	1	Folate biosynthesis	9	1
COG0285	Niacin	1	1	Folate biosynthesis	9	1
COG0262	Niacin	0.00148536	0.0131061	Folate biosynthesis	9	-1
COG0574	Niacin	0.92021	1	Gluconeogenesis	6	-1
COG1866	Niacin	0.631357	1	Gluconeogenesis	6	-1
COG1274	Niacin	0.0399255	0.217058	Gluconeogenesis	6	-1
COG0158	Niacin	0.871923	1	Gluconeogenesis	6	1
COG3855	Niacin	1	1	Gluconeogenesis	6	-1
COG0483	Niacin	1	1	Gluconeogenesis	6	-1
COG0334	Niacin	0.00177524	0.0152958	Glutamine biosynthesis	6	-1
COG0174	Niacin	1	1	Glutamine biosynthesis	6	-1
COG0067	Niacin	1	1	Glutamine biosynthesis	6	-1
COG0069	Niacin	1	1	Glutamine biosynthesis	6	-1
COG0070	Niacin	1	1	Glutamine biosynthesis	6	-1
COG0493	Niacin	1	1	Glutamine biosynthesis	6	-1
COG0403	Niacin	0.770681	1	Glycine cleavage	5	-1
COG1003	Niacin	0.770681	1	Glycine cleavage	5	-1
COG0404	Niacin	1	1	Glycine cleavage	5	1
COG0509	Niacin	0.384732	1	Glycine cleavage	5	-1
COG1249	Niacin	1	1	Glycine cleavage	5	-1
COG0837	Niacin	1	1	Glycolysis	18	-1
COG5026	Niacin	1	1	Glycolysis	18	1
COG0166	Niacin	1	1	Glycolysis	18	-1
COG2140	Niacin	0.0360539	0.198628	Glycolysis	18	-1
COG0205	Niacin	0.0198028	0.12019	Glycolysis	18	1
COG0524	Niacin	1	1	Glycolysis	18	-1
COG4809	Niacin	0.384732	1	Glycolysis	18	1
COG0191	Niacin	0.135851	0.585501	Glycolysis	18	-1
COG3588	Niacin	3.80886e-05	0.00051066	Glycolysis	18	1
COG1830	Niacin	0.157582	0.655763	Glycolysis	18	-1
COG0149	Niacin	1	1	Glycolysis	18	-1
COG0057	Niacin	1	1	Glycolysis	18	-1
COG0126	Niacin	1	1	Glycolysis	18	1
COG0588	Niacin	0.684499	1	Glycolysis	18	1
COG0696	Niacin	0.424633	1	Glycolysis	18	-1
COG3635	Niacin	1	1	Glycolysis	18	1
COG0148	Niacin	1	1	Glycolysis	18	-1
COG0469	Niacin	1	1	Glycolysis	18	1
COG0008	Niacin	1	1	Heme biosynthesis	13	-1
COG0373	Niacin	0.746497	1	Heme biosynthesis	13	-1
COG0001	Niacin	0.603296	1	Heme biosynthesis	13	-1
COG0113	Niacin	1	1	Heme biosynthesis	13	-1
COG0181	Niacin	1	1	Heme biosynthesis	13	-1
COG1587	Niacin	1	1	Heme biosynthesis	13	1
COG0407	Niacin	1	1	Heme biosynthesis	13	-1
COG0408	Niacin	0.109926	0.505625	Heme biosynthesis	13	1
COG0635	Niacin	1	1	Heme biosynthesis	13	-1
COG0716	Niacin	1	1	Heme biosynthesis	13	-1
COG1232	Niacin	0.513956	1	Heme biosynthesis	13	-1
COG0276	Niacin	1	1	Heme biosynthesis	13	-1
COG1648	Niacin	0.935319	1	Heme biosynthesis	13	-1
COG0462	Niacin	1	1	Histidine biosynthesis	11	1
COG0040	Niacin	0.384732	1	Histidine biosynthesis	11	-1
COG0140	Niacin	0.384732	1	Histidine biosynthesis	11	-1
COG0139	Niacin	0.384732	1	Histidine biosynthesis	11	-1
COG0106	Niacin	0.384732	1	Histidine biosynthesis	11	-1
COG0107	Niacin	0.384732	1	Histidine biosynthesis	11	-1
COG0118	Niacin	0.384732	1	Histidine biosynthesis	11	-1
COG0131	Niacin	0.770681	1	Histidine biosynthesis	11	-1
COG0241	Niacin	1	1	Histidine biosynthesis	11	-1
COG1387	Niacin	0.000142868	0.00167186	Histidine biosynthesis	11	-1
COG0141	Niacin	0.384732	1	Histidine biosynthesis	11	-1
COG1171	Niacin	1	1	Isoleucine, leucine, valine biosynthesis	11	1
COG0028	Niacin	0.384732	1	Isoleucine, leucine, valine biosynthesis	11	-1
COG0440	Niacin	0.183286	0.744883	Isoleucine, leucine, valine biosynthesis	11	-1
COG0059	Niacin	1	1	Isoleucine, leucine, valine biosynthesis	11	-1
COG0129	Niacin	1	1	Isoleucine, leucine, valine biosynthesis	11	-1
COG0119	Niacin	1	1	Isoleucine, leucine, valine biosynthesis	11	1
COG0065	Niacin	1	1	Isoleucine, leucine, valine biosynthesis	11	1
COG0066	Niacin	1	1	Isoleucine, leucine, valine biosynthesis	11	1
COG0115	Niacin	1	1	Isoleucine, leucine, valine biosynthesis	11	-1
COG0436	Niacin	1	1	Isoleucine, leucine, valine biosynthesis	11	-1
COG1448	Niacin	1	1	Isoleucine, leucine, valine biosynthesis	11	1
COG0578	Niacin	0.684499	1	Isoprenoid biosynthesis	18	1
COG0240	Niacin	1	1	Isoprenoid biosynthesis	18	-1
COG2376	Niacin	0.429718	1	Isoprenoid biosynthesis	18	-1
COG0371	Niacin	1	1	Isoprenoid biosynthesis	18	1
COG3425	Niacin	1	1	Isoprenoid biosynthesis	18	1
COG1257	Niacin	0.109848	0.505625	Isoprenoid biosynthesis	18	1
COG1577	Niacin	0.661509	1	Isoprenoid biosynthesis	18	-1
COG3890	Niacin	1	1	Isoprenoid biosynthesis	18	1
COG3407	Niacin	1	1	Isoprenoid biosynthesis	18	1
COG1443	Niacin	0.755078	1	Isoprenoid biosynthesis	18	-1
COG1304	Niacin	1	1	Isoprenoid biosynthesis	18	1
COG0743	Niacin	0.000731219	0.0069988	Isoprenoid biosynthesis	18	-1
COG0142	Niacin	1	1	Isoprenoid biosynthesis	18	-1
COG1211	Niacin	1	1	Isoprenoid biosynthesis	18	1
COG1947	Niacin	0.277281	1	Isoprenoid biosynthesis	18	-1
COG0245	Niacin	0.44291	1	Isoprenoid biosynthesis	18	-1
COG0821	Niacin	0.277281	1	Isoprenoid biosynthesis	18	-1
COG0761	Niacin	0.277281	1	Isoprenoid biosynthesis	18	-1
COG1043	Niacin	0.003161	0.0256298	Lipid A biosynthesis	9	1
COG0774	Niacin	0.0023817	0.0197975	Lipid A biosynthesis	9	1
COG1044	Niacin	0.0023817	0.0197975	Lipid A biosynthesis	9	1
COG0763	Niacin	0.00763224	0.0546343	Lipid A biosynthesis	9	1
COG1663	Niacin	0.00763224	0.0546343	Lipid A biosynthesis	9	1
COG2877	Niacin	0.0606694	0.309921	Lipid A biosynthesis	9	1
COG1212	Niacin	0.132525	0.575436	Lipid A biosynthesis	9	1
COG1519	Niacin	0.0216586	0.129716	Lipid A biosynthesis	9	1
COG1560	Niacin	0.00311429	0.0253132	Lipid A biosynthesis	9	1
COG0320	Niacin	0.608369	1	Lipoate biosynthesis	3	-1
COG0321	Niacin	1	1	Lipoate biosynthesis	3	1
COG0095	Niacin	0.32098	1	Lipoate biosynthesis	3	-1
COG0527	Niacin	1	1	Lysine biosynthesis	12	-1
COG0136	Niacin	1	1	Lysine biosynthesis	12	-1
COG0329	Niacin	1	1	Lysine biosynthesis	12	1
COG0289	Niacin	1	1	Lysine biosynthesis	12	-1
COG2171	Niacin	1	1	Lysine biosynthesis	12	-1
COG1473	Niacin	0.0513995	0.269663	Lysine biosynthesis	12	-1
COG0253	Niacin	1	1	Lysine biosynthesis	12	1
COG0019	Niacin	1	1	Lysine biosynthesis	12	-1
COG1167	Niacin	0.765605	1	Lysine biosynthesis	12	1
[truncated: 1,301 more rows]

## Sheet: S5_ODtoCFUconversion
Strain	Replicate	OD	Best dilution	Multiply CFU in best dilution by	CFU in best dilution	CFU/mL	CFU/mL/OD
1	1	0.188	7	1000000	28	5600000000	2.97872e+10
1	2	0.198	7	1000000	35	7000000000	3.53535e+10
1	3	0.288	7	1000000	23	4600000000	1.59722e+10
13	1	0.8	6	100000	2	40000000	50000000
13	2	1.324	6	100000	4	80000000	6.0423e+07
13	3	1.104	6	100000	3	60000000	5.43478e+07
26	1	0.294	7	1000000	6	1200000000	4.08163e+09
26	2	0.313	7	1000000	7	1400000000	4.47284e+09
26	3	0.192	7	1000000	8	1600000000	8.33333e+09
48	1	0.351	7	1000000	6	1200000000	3.4188e+09
48	2	0.287	7	1000000	12	2400000000	8.36237e+09
48	3	0.345	7	1000000	9	1800000000	5.21739e+09
49	1	0.252	6	100000	5	100000000	3.96825e+08
49	2	0.273	6	100000	13	260000000	9.52381e+08
49	3	0.205	6	100000	8	160000000	7.80488e+08
58	1	0.651	NA	NA	NA	NA	NA
58	2	0.517	7	1000000	5	1000000000	1.93424e+09
58	3	0.908	7	1000000	8	1600000000	1.76211e+09
75	1	0.985	4	1000	10	2000000	2.03046e+06
75	2	0.91	4	1000	11	2200000	2.41758e+06
75	3	1.107	4	1000	25	5000000	4.51671e+06
132	1	0.355	7	1000000	7	1400000000	3.94366e+09
132	2	0.377	7	1000000	5	1000000000	2.65252e+09
132	3	0.485	7	1000000	11	2200000000	4.53608e+09
137	1	0.212	7	1000000	6	1200000000	5.66038e+09
137	2	0.696	7	1000000	5	1000000000	1.43678e+09
137	3	0.457	7	1000000	3	600000000	1.31291e+09
154	1	0.417	7	1000000	8	1600000000	3.83693e+09
154	2	0.552	7	1000000	5	1000000000	1.81159e+09
154	3	0.648	6	100000	50	1000000000	1.54321e+09
202	1	0.633	7	1000000	13	2600000000	4.10742e+09
202	2	0.618	7	1000000	8	1600000000	2.589e+09
202	3	0.832	7	1000000	9	1800000000	2.16346e+09
222	1	0.389	6	100000	31	620000000	1.59383e+09
222	2	0.237	6	100000	23	460000000	1.94093e+09
222	3	0.536	6	100000	42	840000000	1.56716e+09
257	1	0.146	6	100000	9	180000000	1.23288e+09
257	2	0.078	6	100000	7	140000000	1.79487e+09
257	3	0.131	6	100000	7	140000000	1.0687e+09
145	1	0.411	7	1000000	4	800000000	1.94647e+09
145	2	0.339	7	1000000	3	600000000	1.76991e+09
145	3	0.362	7	1000000	6	1200000000	3.31492e+09
288	1	0.323	7	1000000	12	2400000000	7.43034e+09
288	2	0.174	7	1000000	11	2200000000	1.26437e+10
288	3	0.278	7	1000000	10	2000000000	7.19424e+09
306	1	0.633	7	1000000	3	600000000	9.47867e+08
306	2	0.429	6	100000	8	160000000	3.7296e+08
306	3	0.402	6	100000	9	180000000	4.47761e+08
311	1	0.422	7	1000000	2	400000000	9.47867e+08
311	2	0.507	7	1000000	16	3200000000	6.31164e+09
311	3	0.547	7	1000000	9	1800000000	3.29068e+09
337	1	0.506	7	1000000	2	400000000	7.90514e+08
337	2	0.608	7	1000000	2	400000000	6.57895e+08
337	3	0.499	7	1000000	2	400000000	8.01603e+08
371	1	0.349	7	1000000	3	600000000	1.7192e+09
371	2	0.796	7	1000000	5	1000000000	1.25628e+09
371	3	0.543	7	1000000	1	200000000	3.68324e+08
453	1	0.549	6	100000	28	560000000	1.02004e+09
453	2	0.53	6	100000	30	600000000	1.13208e+09
453	3	0.507	6	100000	28	560000000	1.10454e+09
50	1	1.828	6	100000	45	4500000000	2.46171e+09
50	2	1.922	6	100000	40	4000000000	2.08117e+09
50	3	1.956	6	100000	60	6000000000	3.06748e+09

## Sheet: S6_Parameters used in CRM
Parameter	Explanation	Description	Units	Estimated from
µ_max	Maximum growth rate	Growth rate during exponential growth phase in defined medium	h-1	Experimental data in this paper
µ	Growth rate	The increase in biomass over time	h-1	Monod modelling from µ_max
C	Carrying capacity	The number of cells in a volume that the medium supports	CFU/mL	Experimental data in this paper
[S]	Substrate concentration	The concentration of glucose (only resource) in the model	mM	Initially set in the experiment, thereafter substrate consumption rate
r	Substrate consumption rate	How many moles of glucose does each cell consume in an hour	mmol/CFU/h	From growth rate

## Sheet: S7_coculture_CFU_beginning
Strain	OD	Best_dilution_1	CFU_1	Best_dilution_2	CFU_2	CFU/mL
1	4.627	1000000	7	1000000	8	1875000000
1	4.755	1000000	10	1000000	13	2875000000
1	4.884	1000000	15	1000000	13	3500000000
13	3.506	10000	7	10000	8	18750000
13	3.505	10000	10	10000	13	28750000
13	4.006	10000	15	10000	13	35000000
26	5.303	1000000	4	1000000	6	1250000000
26	3.566	1000000	9	1000000	9	2250000000
26	5.048	1000000	7	1000000	11	2250000000
48	3.887	1000000	30	1000000	22	6500000000
48	3.755	1000000	22	1000000	14	4500000000
48	3.893	1000000	17	1000000	23	5000000000
49	3.502	100000	4	100000	5	112500000
49	3.53	100000	5	100000	3	100000000
49	3.165	100000	3	100000	4	87500000
50	3.081	1000000	6	1000000	7	1625000000
50	3.119	1000000	3	1000000	2	625000000
50	3	1000000	14	1000000	11	3125000000
58	4.43	1000000	10	1000000	10	2500000000
58	4.325	1000000	13	1000000	10	2875000000
58	4.308	1000000	11	1000000	17	3500000000
75	6.225	1000	2	1000	3	625000
75	6.058	100000	1	100000	5	75000000
75	6.441	100000	7	100000	7	175000000
132	3.165	1000000	6	1000000	8	1750000000
132	0.966	1000000	2	1000000	3	625000000
132	0.416	1000000	5	1000000	6	1375000000
137	5.995	1000000	6	1000000	3	1125000000
137	6.106	1000000	2	1000000	4	750000000
137	6.081	1000000	5	1000000	5	1250000000
145	5.602	1000000	19	1000000	12	3875000000
145	5.551	1000000	18	1000000	23	5125000000
145	5.225	1000000	14	1000000	14	3500000000
154	3.234	1000000	20	1000000	12	4000000000
154	3.172	1000000	13	1000000	16	3625000000
154	3.168	1000000	14	1000000	15	3625000000
202	1.285	1000000	4	1000000	9	1625000000
202	1.32	1000000	7	1000000	6	1625000000
202	1.306	1000000	3	1000000	8	1375000000
222	6.146	100000	24	100000	22	575000000
222	6.532	100000	21	100000	27	600000000
222	6.434	100000	21	100000	26	587500000
257	5.709	1000000	5	1000000	7	1500000000
257	5.535	1000000	4	1000000	8	1500000000
257	5.803	1000000	12	1000000	6	2250000000
288	3.993	1000000	6	1000000	2	1000000000
288	4.283	1000000	7	NA	NA	1750000000
288	4.397	1000000	7	1000000	14	2625000000
306	1.566	1000	31	1000	32	7875000
306	1.469	10000	8	10000	6	17500000
306	1.757	100	17	100	19	450000
311	2.937	1000000	3	1000000	3	750000000
311	0.331	1000000	4	1000000	4	1000000000
311	2.529	1000000	8	1000000	8	2000000000
337	6.74	1000000	5	1000000	7	1500000000
337	6.726	1000000	3	1000000	3	750000000
337	6.853	1000000	4	1000000	5	1125000000
453	3.104	100000	68	100000	56	1550000000
453	2.039	100000	38	NA	NA	950000000
453	1.763	100000	52	100000	44	1200000000
