# Supplementary material for: Metabolic adaptation to vitamin auxotrophy by leaf-associated bacteria
Source: ISME J. 2022 Aug 20;16(12):2712–24. doi: 10.1038/s41396-022-01303-x (PMC9666465; doi:10.1038/s41396-022-01303-x)
Supplement: Supplementary file 4 — Python Consumer resource models [file 41396_2022_1303_MOESM4_ESM.txt]

# -*- coding: utf-8 -*-
"""
Created on Mon Dec  6 11:02:04 2021

@author: birgitta ryback


The purpose of this code is to simulate growth of microbial communities using
a Consumer-Resource framework. It takes in growth data published in Ryback et al. 
(ISME J. 2022) and estimates the theoretical adundance of bacteria based on their
individual yield and growth rate.

Alternatively, data can be simulated using simulate_data(n_strains) function
where user can define n_strains.

A CRM model is initiated on these data using "main" function. User can decide
what interactions are available by setting carbon_cross_feeding, 
auxotrophs_more_efficient, and vitamin_cross_feeding parameters (True or False)

If you want to use your own experimental parameters, you'll need a dataframe
with the following columns:
    
['Strain', 'Growth rate /h', 'Auxotrophy', 'Yield', 'CFU/mL/OD', 'Yield_CFU',
'starting_conc', 'cfu/mL extra vitamins']

Example values for one row:
    
    Strain                            Leaf306
    Growth rate /h                   0.181291
    Auxotrophy                              1
    Yield                            1.197667
    CFU/mL/OD                589529621.866666
    starting_conc                 2152.083333
    cfu/mL extra vitamins           -0.002214


Where  Growth rate /h is the increase in cell mass -h in exponential phase,
Auxotrophy is binary and in this case experimentally determined (1 = auxotroph,
                                                                 0 = prototroph)
Yield is final OD in standard (same for all strains in the experiment) conditions;
here, 20 mM glucose as the limiting factor.
CFU/mL/OD is determined experimentally by serial dilution & spotting on solid media of
exponentially growing cultures at known OD. This is used to determine whether a strain
has reached its maximum OD in the simulation - it turns out to be theoretical as
no strain reaches this level when mixed with many other strains.
starting_conc refers to the initial concentration used as initial condition in
the ODE solver. Here, these values were experimentally determined.
Last, cfu/mL is only needed if vitamin_cross_feeding was set to True and it simulates
increase yield when vitamin concentration was increased.


The most basic operation is to run FUNCTIONS block and then
main()
main(n_strains = 20,vitamin_cross_feeding=True)

etc.

"""
import numpy as np
from scipy.integrate import odeint
import matplotlib.pyplot as plt
import pandas as pd
import os
import seaborn as sns
import matplotlib as mpl


#%% Change working directory to where you stored Supplementary data and Source data of Ryback et al 2022

os.chdir(r'\\gram.ethz.ch\biol_micro_vorholt\Group\Manuscripts\2022 AtLSPHERE vitamin auxotrophy\isme_final\submission')

#%% Run this only once in the beginning


# Inmutable characteristics: growth rate and yield of each strain as measured and published in the paper

df_gr = pd.read_excel('SourceData.xlsx', sheet_name="SD9_coculture_GrowthRates")

# Number of cfus in the beginning of the experiment
df_cfus = pd.read_excel(r'SupplementaryTables.xlsx', 
                        sheet_name = "S7_coculture_CFU_beginning")
df_cfus = df_cfus.dropna(axis=1)
df_cfu_beginning = df_cfus.groupby('Strain').mean().reset_index()
df_cfu_beginning['Strain'] = ['Leaf'+str(x) for x in df_cfu_beginning.Strain]
df_cfu_beginning = df_cfu_beginning[['Strain','CFU/mL']]
df_cfu_beginning['CFU/mL'] /=4000
df_cfu_beginning = df_cfu_beginning.rename(columns={'CFU/mL':'starting_conc'})

# Figure out yield in cfu/ml/od

df_cfu_per_OD = pd.read_excel(r'SupplementaryTables.xlsx', 
                        sheet_name = "S5_ODtoCFUconversion")
df_cfu_per_OD = df_cfu_per_OD.groupby('Strain').mean().reset_index()
df_cfu_per_OD.index = 'Leaf'+ df_cfu_per_OD.Strain.astype(str)
df_cfu_per_OD = df_cfu_per_OD.loc[df_cfu_per_OD.index.isin(df_cfu_beginning.Strain)]['CFU/mL/OD']
df_cfu_per_OD = df_cfu_per_OD.reset_index()

df_exp_params = pd.read_excel(r'SourceData.xlsx', sheet_name = "SD9_coculture_GrowthRates")
df_exp_params['Yield_CFU'] = [row['Yield']*row['CFU/mL/OD'] for i,row in df_exp_params.iterrows()]

df_yield = pd.read_excel(r'SourceData.xlsx', sheet_name = "SupSD5_yield_diffVitamins")
df_yield = df_yield.rename(columns={"[Vitamins]":"Medium"})
df_growthrates_all = pd.read_excel(r'SourceData.xlsx', sheet_name = "SupSD4_growthRate_diffVitamins")
#%% !----------------------------! FUNCTIONS !----------------------------!
#Define the model object with all the methods etc needed to simulate cultures

class growth_model():
    '''
    This class implements a growth model for a bacterial strain
    '''
    def __init__(self, u_max,yield_strain, Ks, S_conc,Strain_conc, duration,strains,auxo, secretion_threshold=0.4):
        '''
        Initiate the object with experimental data about the system, both
        strain and experiment specific
        '''
        self.u_max = u_max
        self.yield_strain = yield_strain
        self.initial_cfu = Strain_conc
        self.Ks = Ks
        # currently not used; originally implemented to scale back substrate consumption to keep it in biologically reasonable bounds
        self.scale_substrate_consumption = 1e-9
        self.initial_substrate_conc = S_conc
        self.duration = duration
        self.timer = duration
        self.conc_fermentation_product = 0
        self.secretion_threshold=secretion_threshold
        self.carbon_secretion_rate = np.zeros(len(self.u_max))
        self.u_second_substrate = np.zeros(len(self.u_max))
        self.secreted_carbon_conc = 0
        self.auxotrophy = auxo
        initial_conditions = self.initial_cfu.copy()
        initial_conditions = np.append(initial_conditions,self.initial_substrate_conc)
        initial_conditions = np.append(initial_conditions, self.secreted_carbon_conc)
        self.initial_conditions = initial_conditions
        self.Strains = strains
    def change_strain(self, y0,t):
        '''
        These two coupled ODEs describes how the bacterial concentration changes over time
        '''
        strain_abundances = y0[:-2]
        substrate_concentration = y0[-2]
        second_substrate_concentration = y0[-1]

        '''
        Create a vector of models so that each strain has a model
        '''
        dSdt = []
        u_current = []
        for i,strain in enumerate(strain_abundances):
            '''
            In this for loop, an ODE is created for each co-cultivated strain separately
            '''
            # Update growth rate according to monod kinetics; these won't be saved anywhere
            u = self.u_max[i]* (substrate_concentration/(substrate_concentration+self.Ks[i]))
            u_current.append(u)
            dStrain_dt_strain = u*strain*(1-strain/float(self.yield_strain[i])) +   self.u_second_substrate[i]*strain*(1-strain/float(self.yield_strain[i]*0.7))
            dSdt.append(dStrain_dt_strain)
        '''
        Substrates are updated just like strains - just a list comprehension is used here and then summed up.
        '''
        dSubstrate_dt = -sum([10*u_current[i]*strain_abundances[i]/self.yield_strain[i]*substrate_concentration 
                              for i in range(0,len(self.u_max))])
        dSecondSubstrate_dt = sum([self.carbon_secretion_rate[i]*strain_abundances[i]/self.yield_strain[i]*substrate_concentration*2 
                                   for i in range(0,len(self.u_max))])
        dSdt.append(dSubstrate_dt)
        dSdt.append(dSecondSubstrate_dt)
        return dSdt

    def simulate_growth(self):
        solution = odeint(self.change_strain,y0=self.initial_conditions,t=self.t)
        self.solution = solution
    
    def batch_growth_simulator(self):
        t = np.linspace(0,24,200)
        self.t = t
        self.total_time = t
        self.simulate_growth()
        self.growth_curve = self.solution[:,:-2]
        self.Substrate = self.solution[:,-2]
        self.SecondSubstrate = self.solution[:,-1]

    def simulate_dilution(self):
        self.initial_conditions = np.append(np.append(self.growth_curve[-1,:]/200, self.initial_substrate_conc),self.secreted_carbon_conc)

    def add_carbon_secretion_threshold(self,threshold='mean'):
        if threshold=='mean':
            threshold = self.u_max.mean()
        else:
            assert type(threshold)==float, 'Threshold u_max should be a floating point number, for example threshold=0.4'
        self.carbon_secretion_threshold = threshold

    def add_carbon_secretion(self,auxotrophs_more_efficient=False,Ks_scale=3.5):
        self.carbon_secretion_rate = [u/2 if u > self.carbon_secretion_threshold else 0 for u in self.u_max]
        self.Ks_second = self.Ks/2

        if auxotrophs_more_efficient:
            print('auxotrophs better!')
            # the following will make auxos twice as good
            self.u_second_substrate = [u*self.Ks_second[i]/10*Ks_scale if self.auxotrophy[i]==1 
                                       else u*self.Ks_second[i]/10
                                       for i,u in enumerate(self.u_max)]
        else:
            self.u_second_substrate = [u*self.Ks_second[i]/10 if u < self.carbon_secretion_threshold else 0 
                                       for i,u in enumerate(self.u_max)]
        for i,u in enumerate(self.u_max):
            print('{2}: maximum growth rate {0}, u_max on by-product {1}'.format(u,self.u_second_substrate[i], self.Strains[i]))

    def add_vitamins(self, vitamin_data):
        if (type(vitamin_data)==str):
            print ("guessing that auxotrophs' yields are 2x that of prototrophs")
            self.yield_strain = self.yield_strain+self.yield_strain*self.auxotrophy
        else:
            print ("using data to infer vitamin utilization")
            self.yield_more_vitamins = [min(0,x) for x in vitamin_data]
            
    def serial_dilution_simulator(self):
        self.batch_growth_simulator()
        if self.duration > 1:
            for day in range(1, self.duration):
                t = self.t[-1]+1
                t = np.linspace(day*24, day*24+24,200)
                self.total_time = np.append(self.total_time,t)
                self.t = t
                self.simulate_dilution()
                self.simulate_growth()
                self.growth_curve = np.insert(self.growth_curve, self.growth_curve.shape[0], self.solution[:,:-2],axis=0)
                self.Substrate = np.append(self.Substrate,self.solution[:,-2])
                self.SecondSubstrate = np.append(self.SecondSubstrate,self.solution[:,-1])

    def crm_to_pandas(self, format_df='long'):
        assert (format_df in ['wide','long']), 'Please define the format of the output dataframe as format_df parameter. It can be either "wide" or "long"'
        dict_auxo = dict(zip(self.Strains,self.auxotrophy))
        df_growthcurve = pd.DataFrame(self.growth_curve, columns=self.Strains)
        df_growthcurve['Time_h'] = self.total_time
        df_growthcurve['[Substrate]_mM'] = self.Substrate
        df_growthcurve['[Second_carbon]_mM'] = self.SecondSubstrate
        dict_strain2auxo = dict(zip(self.Strains, self.auxotrophy))
        if (format_df == 'long'):
            df_growthcurve = df_growthcurve.melt(id_vars=['Time_h','[Substrate]_mM','[Second_carbon]_mM'], 
                                                 var_name='Strain', value_name='cfu/mL')
            df_growthcurve['Auxotrophy'] = [dict_strain2auxo[x] for x in df_growthcurve.Strain]
        return df_growthcurve

def simulate_data(n_strains=2):
    arr_umax = np.random.rand(1,n_strains)[0]
    arr_yields = [1e9]*n_strains
    arr_init_cfus = [1e8]*n_strains
    arr_Ks = [3]*n_strains
    arr_auxo = np.random.choice([0, 1], size=(n_strains,), p=[1./2, 1./2])
    arr_strains = ['Leaf'+str(x) for x in np.random.randint(224,size=n_strains)]
    arr_auxos =  np.random.randint(0,2,n_strains)
    return arr_umax, arr_yields, arr_init_cfus, arr_Ks, arr_auxo, arr_strains,arr_auxos

def main(exp_params='simulate', carbon_cross_feeding=False, auxotrophs_more_efficient=False,
         vitamin_cross_feeding=False, plot=True,n_strains='infer',secretion_threshold = 0.4,
         Ks_scale=1):
    if type(exp_params) != pd.DataFrame:
        if type(n_strains)==int:
            arr_umax, arr_yields, arr_init_cfus, arr_Ks, arr_auxo, arr_strains,arr_auxos = simulate_data(n_strains)
        else:
            arr_umax, arr_yields, arr_init_cfus, arr_Ks, arr_auxo, arr_strains,arr_auxos = simulate_data(2)
    else:
        n_strains = len(exp_params.Strain.unique())
        arr_umax = exp_params['Growth rate /h'].values
        arr_yields = exp_params['CFU/mL/OD'].values
        arr_init_cfus = exp_params.starting_conc.values
        arr_auxo = df_exp_params.Auxotrophy.values
        arr_strains = df_exp_params.Strain.values
        arr_Ks = df_exp_params.Yield.values
        arr_auxos = exp_params.Auxotrophy.values
    model = growth_model(u_max=arr_umax,yield_strain=arr_yields,
                         Ks=arr_Ks,S_conc=20,Strain_conc=arr_init_cfus, 
                         duration=5,strains=arr_strains,auxo=arr_auxo,
                         secretion_threshold=secretion_threshold)
    if carbon_cross_feeding:
        model.add_carbon_secretion_threshold(secretion_threshold)
        model.add_carbon_secretion(auxotrophs_more_efficient,Ks_scale)
            
    if vitamin_cross_feeding:
        try:
            if 'cfu/mL extra vitamins' in exp_params.columns:
                vitamin_data = exp_params['cfu/mL extra vitamins']
            else:
                vitamin_data = 'infer'
        except AttributeError:
                vitamin_data = 'infer'
        model.add_vitamins(vitamin_data=vitamin_data)
            
    model.n_strains = n_strains
    model.serial_dilution_simulator()
    if plot:
        plt.figure(figsize=(10,10))
        for i in range(0,np.shape(model.growth_curve)[1]):
            plt.scatter(model.total_time, model.growth_curve[:,i])
        plt.show()
        plt.figure(figsize=(10,10))
        plt.scatter(model.total_time, model.Substrate)
        plt.scatter(model.total_time, model.SecondSubstrate);plt.show()
    return model

def pandas_plot_crm(df_growthcurve):
    plt.figure(figsize=(10,15))
    g = sns.scatterplot('Time_h', 'cfu/mL', hue='Strain',data=df_growthcurve)
    handles, labels = g.get_legend_handles_labels()
    plt.legend( handles, labels, loc=1, borderaxespad=0.,frameon=True, fontsize=22, title_fontsize=22,
               fancybox=False,edgecolor='black', borderpad=0.3,bbox_to_anchor=(1.33, 1)).get_frame().set_linewidth(5)
    plt.show()

def set_sns():
    sns.set(style='white',font_scale=2.5,rc={"lines.linewidth": 5,'axes.linewidth': 3, 'axes.edgecolor':'black'})

def strain2auxo(crm_model_object):
    return dict(zip(crm_model_object.Strains, crm_model_object.auxotrophy))

def modeled_yields(df_growthcurve):
    df_tdilution = df_growthcurve[df_growthcurve.Time_h.isin([0,9,24,48,72,96,120])]
    df_tmp = df_tdilution.groupby(['Strain','Time_h']).mean()['cfu/mL'].reset_index()
    df_tmp['Total'] = [x for x in df_tdilution.groupby('Time_h').sum()['cfu/mL'].reset_index()['cfu/mL']]*len(df_tdilution.Strain.unique())
    df_tmp['Rel. abundance'] = df_tmp['cfu/mL']/df_tmp['Total']
    df_tmp = df_tmp.sort_values(by=['Rel. abundance','Time_h'])
    df_modeled_yields = df_tmp.copy()
    df_modeled_yields['Abundance'] = df_modeled_yields['Rel. abundance'].copy()
    return df_modeled_yields
    
def relative_abundance(df_modeled_yields, crm_model_object,threshold=5e-3):
    dict_strain2auxo = strain2auxo(crm_model_object)
    df_modeled_yields['Count'] = 1
    df_modeled_yields['Auxotrophy'] = [dict_strain2auxo[x] for x in df_modeled_yields['Strain']]
    df_modeled_yields['Rel. abundance'] = df_modeled_yields['Rel. abundance'].replace(np.nan, 0)
    df_modeled_yields['Observed'] = [0 if x<threshold else 1 for x in  df_modeled_yields['Rel. abundance']]
    df_modeled_richness = df_modeled_yields.groupby(['Auxotrophy','Time_h']).sum()['Observed'].reset_index()
    df_modeled_richness['Observed'] /= crm_model_object.n_strains/2
    df_modeled_richness['Threshold'] = threshold
    return df_modeled_richness

def define_vitamin_increase(df_yield,df_exp_params):
    avg_diff_yield = df_yield[df_yield.Medium==10].mean().OD-df_yield[df_yield.Medium==1].mean().OD
    df_vitamin_yield = df_yield[df_yield.Medium==10] #from br_analysis.py in JK folder
    df_vitamin_yield = df_vitamin_yield.groupby('Strain').mean().reset_index()
    df_vitamin_yield = df_exp_params.merge(df_vitamin_yield.groupby('Strain').mean().reset_index(),on='Strain')
    df_vitamin_yield['cfu/mL extra vitamins'] = df_vitamin_yield['CFU/mL/OD']*df_vitamin_yield.Yield
    dict_yield2strain = dict(zip(df_vitamin_yield.Strain, df_vitamin_yield['cfu/mL extra vitamins']))
    df_exp_params['cfu/mL extra vitamins'] = [dict_yield2strain[x] if x in dict_yield2strain
                                         else avg_diff_yield for x in df_exp_params.Strain]
    return df_exp_params
def plot_model_against_data(df_richness, df_modeledAbs,title='', filename="None"):
    sns.set(style='white',rc={'figure.figsize':(10,10),
                                  'lines.linewidth': 4,
                                  'lines.markersize': 10},font_scale=4)
    
    red = '#8f1402'; blue='#03719c'
        
    mpl.rcParams['figure.dpi']= 300
    sns.set('talk', 'white',font='Arial',font_scale=2, rc={'figure.figsize':(10,10), "lines.linewidth": 3,
        'xtick.bottom': True,
        'ytick.left': True})
    
    ax = sns.lineplot('Time_h','Observed', hue='Auxotrophy', 
                      palette={1:'#ca7b80', 0: '#95d0fc'}, data=df_modeledAbs,err_style='bars', linewidth=4)
    ax=sns.lineplot('Time','Auxotrophs', hue='Condition', data=df_richness[df_richness.Condition=='MM2010'], err_style='bars',
                 palette=[red], linewidth=4)
    ax=sns.lineplot('Time','Prototrophs', hue='Condition', data=df_richness[df_richness.Condition=='MM2010'], err_style='bars',
                 palette=[blue], linewidth=4)
    ax.set_title(title)
    ax.get_legend().remove()
    ax.set_ylabel('Richness')
    ax.set(ylim=(-0.01, 1.01))
    ax.set_xlabel('Time [h]')
    if (filename!='None'):
        plt.tight_layout()
        plt.savefig(filename)
    plt.show()

def plot_substrates(df_substrates, filename='None'):
    # Plot the substrate and total cell mas dynamics
    ax = sns.lineplot('Time', 'Substrate', data = df_substrates, color='black')
    ax = sns.lineplot('Time', 'Excretion product', data = df_substrates, color='gray', linestyle='-')
    ax.set_ylabel('[Substrate]')
    ax2 = ax.twinx()
    sns.lineplot('Time', 'Total cell mass', data = df_substrates, color='orange',
                 linestyle='--',
                 ax=ax2)
    for t in ax2.yaxis.get_ticklabels(): t.set_color('orange')
    ax2.set_ylabel('Total number of cells', color='orange')
    if (filename!='None'):
        plt.tight_layout()
        plt.savefig(filename)
    plt.show()
#%% Produce figures for the paper

# Read in the experimentally determined abundance profile
df_richness = pd.read_excel(r'SourceData.xlsx',r'SD6_reads_coculture')

# First, default model

# You can use df_exp_params, plug in another matrix of this type, or 
df_exp_params_with_vitamins = define_vitamin_increase(df_yield,df_exp_params)
model = main(df_exp_params_with_vitamins,carbon_cross_feeding=False,auxotrophs_more_efficient=False,
             vitamin_cross_feeding=False,plot=False,n_strains='infer')

df_growthcurve = model.crm_to_pandas(format_df='long')

df_modeled_yields = modeled_yields(df_growthcurve)
df_modeledAbs = pd.DataFrame()

# Below, the threshold for what's considered present can be manipulated. In the paper, 0.1% was the typical abundance cutoff
# Feel free to try different values

for threshold in np.arange(1e-3,10e-3, 1e-3):
    df_modeledAbs_yields = relative_abundance(df_modeled_yields, model,threshold=threshold)
    df_modeledAbs_yields['Threshold'] = threshold
    df_modeledAbs = pd.concat([df_modeledAbs,df_modeledAbs_yields])
df_modeledAbs = df_modeledAbs.reset_index(drop=True)
plot_model_against_data(df_richness,df_modeledAbs,title='Default',filename='default_model.svg')

#%% Second, vitamin secretion

df_exp_params_with_vitamins = define_vitamin_increase(df_yield,df_exp_params)
model = main(df_exp_params_with_vitamins,carbon_cross_feeding=False,auxotrophs_more_efficient=False,
             vitamin_cross_feeding=True,plot=False,n_strains='infer')

df_growthcurve = model.crm_to_pandas(format_df='long')

df_modeled_yields = modeled_yields(df_growthcurve)

df_modeledAbs = pd.DataFrame()
# Below, the threshold for what's considered present can be manipulated. In the paper, 0.1% was the typical abundance cutoff
for threshold in np.arange(1e-3,10e-3, 1e-3):
    df_modeledAbs_yields = relative_abundance(df_modeled_yields, model,threshold=threshold)
    df_modeledAbs_yields['Threshold'] = threshold
    df_modeledAbs = pd.concat([df_modeledAbs,df_modeledAbs_yields])
df_modeledAbs = df_modeledAbs.reset_index(drop=True)
plot_model_against_data(df_richness,df_modeledAbs,title='Vitamin cross-feeding',filename='extra_vitamins.svg')

#%% Look at the substrate profiles ()

plot_substrates(df_subs_info, filename='default_and_vitamin_models_substrate.tiff')

#%%
# Third,cross feeding at equal levels
df_substrates = pd.DataFrame()
df_tested = pd.DataFrame()
for secthr in np.arange(0.3,0.6,0.01):
    df_exp_params_with_vitamins = define_vitamin_increase(df_yield,df_exp_params)
    model = main(df_exp_params_with_vitamins,carbon_cross_feeding=True,auxotrophs_more_efficient=False,
                 vitamin_cross_feeding=False,plot=False,n_strains='infer',secretion_threshold=float(secthr))
    
    df_growthcurve = model.crm_to_pandas(format_df='long')
    
    df_modeled_yields = modeled_yields(df_growthcurve)
    df_modeledAbs = relative_abundance(df_modeled_yields, model)
    df_modeledAbs['Sens_param'] = secthr
    df_tested = pd.concat([df_tested,df_modeledAbs])
    df_subs_info = pd.DataFrame([model.total_time,
                             model.Substrate,model.SecondSubstrate, [sum(x) for x in model.growth_curve]],
                            index=['Time','Substrate',
                                     'Excretion product','Total cell mass']).T
    df_substrates = pd.concat([df_substrates,df_subs_info])
plot_substrates(df_substrates, filename='CF_third_extension_substrate.tiff')
df_tested = df_tested.reset_index(drop=True)
plot_model_against_data(df_richness,df_tested, title='Carbon cross-feeding', filename='CF_third_extension.svg')

#%%
# Fourth, cross feeding snd auxotrophs are better
df_tested = pd.DataFrame()

df_substrates = pd.DataFrame()
for ks in np.arange(2,5,0.2):
    df_exp_params_with_vitamins = define_vitamin_increase(df_yield,df_exp_params)
    model = main(df_exp_params_with_vitamins,carbon_cross_feeding=True,auxotrophs_more_efficient=True,
                 vitamin_cross_feeding=False,plot=False,n_strains='infer',secretion_threshold=0.4,
                 Ks_scale=ks)
    
    df_growthcurve = model.crm_to_pandas(format_df='long')
    
    df_modeled_yields = modeled_yields(df_growthcurve)
    df_modeledAbs = relative_abundance(df_modeled_yields, model)
    df_modeledAbs['Sens_param'] = ks
    df_tested = pd.concat([df_tested,df_modeledAbs])
    df_subs_info = pd.DataFrame([model.total_time,
                                 model.Substrate,model.SecondSubstrate, [sum(x) for x in model.growth_curve]],
                                index=['Time','Substrate',
                                         'Excretion product','Total cell mass']).T
    df_substrates = pd.concat([df_substrates,df_subs_info])
#%%
df_substrates = df_substrates.reset_index(drop=True)
plot_substrates(df_substrates, filename='CF_fourth_extension_substrate.tiff')
df_tested = df_tested.reset_index(drop=True)
plot_model_against_data(df_richness,df_tested, title='Carbon cross-feeding; \n auxotrophs more efficient',filename='CF_fourth_extension.svg')
